# Supplementary material for: RNA G-quadruplex structures control ribosomal protein production
Source: Sci Rep. 2021 Nov 23;11:22735. doi: 10.1038/s41598-021-01847-6 (PMC8611094; doi:10.1038/s41598-021-01847-6)
Supplement: Supplementary file 1 — Supplementary Information 1. [file 41598_2021_1847_MOESM1_ESM.xlsx]

## Sheet: Legends
Supplementary Data 1: iCLAE sequencing and mapping metrics
Read counts for each iCLAE replicate
Supplementary Data 2: Processed data for polysome profiling
Translational efficiency calculated as ratio of polysome associated transcripts to total RNA (transcript per million)
Fold change in translational efficiency calculared upon PDS treatment and statistical significance determined
from three independent biological replicates
Supplementary Data 3: Raw peptide intensities from TMT proteomics
Peptide intensities from three independent DMSO and PDS-treated biological replicates.
Supplementary Data 4: Processed data from TMT proteomics
Fold change in peptide counts calculated upon PDS treatment and stastical significance determined
from three independent biological replicates.

## Sheet: Supplementary Data 1
Protein	Sample	Raw	Trimmed	Clean	Aligned	Filtered	%	Peak count	Consensus Peaks
DHX36	WT1	50880139	50348978	4560786	3682542	2489367	4.9	26284	10891
DHX36	WT2	53371798	52234294	4513415	3560509	2324378	4.4	20891
DHX36	WT3	68693632	68399312	6347369	5006384	2964051	4.3	27616
GRSF1	WT1	98449831	97536104	5536812	4171362	2340663	2.4	16915	16571
GRSF1	WT2	116295996	115008684	7875038	6256568	3437582	3	23615
GRSF1	WT3	96728879	96218238	7438519	5661404	2779663	2.9	18285
GRSF1	WT4	122375817	121825246	12382333	9718016	4743784	3.9	32758
DDX3X	WT1	74249222	74121070	8045617	6035717	2928061	4	24341	4557
DDX3X	WT2	64455519	64093750	4286683	2900577	837188	1.3	15495
DDX3X	WT3	68927680	68729583	6899370	4575647	1516372	2.2	16116

## Sheet: Supplementary Data 2
Gene_id	AveExpr	logFC	adj.P.Val	t
C11orf91	1.31374	-1.63026	0.000491753	-7.69366
NKX3-2	1.32259	3.00141	0.00178191	5.86313
MT1F	0.617029	-0.850074	0.00206795	-5.67636
PGF	0.508105	-1.01956	0.00237589	-5.50633
SLC2A13	1.25621	-1.12447	0.00254107	-5.4254
SRRD	1.79295	-0.940244	0.00292682	-5.2581
C11orf67	1.23832	-0.830126	0.00438747	-4.79947
UBE2O	1.44119	0.810808	0.00507141	4.64237
GON4L	2.13059	0.900222	0.00521204	4.6131
VCP	3.5765	1.27128	0.00593681	4.47546
POP1	2.03317	0.881755	0.00595826	4.47168
SLC2A4	2.04135	3.45286	0.00647293	4.38556
ZNF800	1.36732	2.16246	0.00647607	4.38506
SIK1	0.966314	0.767721	0.00662828	4.3611
KIAA0889	1.46451	0.95552	0.00710896	4.28942
BTN3A1	1.01907	0.647074	0.0071767	4.27976
TCTEX1D4	0.469999	-0.559979	0.0076363	-4.21691
B3GNT5	1.15786	1.96374	0.007969	4.17407
ATP8B1	0.842256	1.45866	0.00821123	4.14414
RSPH9	0.400601	-0.954486	0.00857645	-4.10089
EVC	0.608839	0.875256	0.00888661	4.06578
ZNF738	1.33437	-1.09682	0.00905163	-4.04766
DHX8	3.75855	1.24464	0.00919035	4.03273
MKRN3	0.879491	0.701406	0.00964245	3.98578
GPR89A	4.59825	-4.59232	0.00968753	-3.98124
TRIM66	1.51816	1.1811	0.00983124	3.96692
TCEAL3	0.758866	-1.32488	0.00989817	-3.96033
ZBED4	1.07541	0.787726	0.010805	3.87576
SLC25A21	1.7544	2.35351	0.0108399	3.87268
CYP27A1	0.751253	-1.02855	0.0117803	-3.79342
C19orf79	1.18576	-0.851464	0.0120201	-3.77435
ZSWIM6	1.52219	1.78457	0.0125392	3.73453
KIF7	2.01712	0.728214	0.0129329	3.70556
SATB2	0.658061	-0.848699	0.0132153	-3.68539
SLC25A18	0.802107	-1.56971	0.0132364	-3.68391
TMEM190	0.743591	-1.3751	0.0139444	-3.6355
GLI2	0.732167	0.669479	0.0141762	3.62025
ZKSCAN4	2.39579	2.45664	0.0142374	3.61628
NUP93	2.89997	0.805617	0.0143382	3.60976
AP4B1	4.63756	1.13155	0.0147381	3.58444
DIP2A	1.80253	0.776973	0.0153086	3.54963
ABTB2	1.15577	0.661465	0.0153388	3.54783
ZZEF1	1.92497	0.92988	0.0154775	3.5396
BCRP3	0.754443	-0.832462	0.015715	-3.52572
SLX4	1.13738	0.712383	0.0158417	3.5184
SDF2L1	0.986187	-0.668627	0.0167053	-3.47025
ELAC2	2.27201	0.742085	0.017114	3.44843
ANKZF1	1.98152	0.565569	0.0179829	3.40395
REEP5	1.17777	-0.503717	0.018292	-3.3887
LRRK1	1.3405	0.634009	0.0188626	3.3613
ZMYM3	1.75783	0.617243	0.0190984	3.35026
IRAK2	2.27107	1.64893	0.0196565	3.3247
EMID1	0.976012	-0.652977	0.019849	-3.31608
C14orf43	1.26511	1.00936	0.0199414	3.31197
RSBN1	1.45395	0.979932	0.0200355	3.30781
RPS23	0.866288	-0.47092	0.0203947	-3.29213
LATS1	1.50428	1.12955	0.020468	3.28897
AHR	0.782729	1.08186	0.0205231	3.2866
C16orf88	1.42092	0.993757	0.0207732	3.27594
HEATR5A	1.46884	1.01607	0.020991	3.26677
NPC2	1.53588	-0.895957	0.0210528	-3.26419
ZBTB34	1.83039	-1.63091	0.0212843	-3.25459
OGDH	1.70777	0.671034	0.0212995	3.25396
LINC00525	0.4753	-0.565066	0.0213604	-3.25146
RPLP2	0.638645	-0.472694	0.0218086	-3.23328
E2F5	1.16643	0.6526	0.0219916	3.22598
TMED1	1.02488	-0.63365	0.022031	-3.22442
SLC43A3	1.72918	0.928163	0.0220379	3.22414
RAC3	0.861215	-0.441925	0.0220705	-3.22285
IGHMBP2	1.15531	0.43228	0.0223632	3.21136
UQCRFS1	1.84133	-0.712369	0.0226071	-3.20191
MAPK11	0.711856	-0.508443	0.0226524	-3.20016
IFT172	3.04618	0.731457	0.0227249	3.19738
MN1	1.35055	0.950775	0.0227665	3.19579
USP38	1.6062	2.06311	0.0237692	3.1584
LOC645166	0.426637	-0.542324	0.0237858	-3.15779
C19orf70	0.707948	-0.508479	0.0238125	-3.15682
RPS20	0.854749	-0.671653	0.0247647	-3.12297
BST2	1.69066	-0.92634	0.0248439	-3.12022
IL11RA	1.05975	-0.836988	0.0248587	-3.11971
CTSH	1.35585	-0.84902	0.0249396	-3.11691
ZNF226	1.71564	-2.48049	0.0250865	-3.11186
TARS2	1.41182	0.60455	0.0253078	3.10431
CCL26	0.693147	-0.807839	0.025309	-3.10427
TPST1	0.902788	-0.560512	0.0254303	-3.10016
C14orf80	0.966307	-0.567989	0.0256888	-3.09148
LUZP1	1.52464	0.857534	0.0257929	3.08802
SLC26A11	0.895575	0.516376	0.0260125	3.08075
TOMM7	1.39271	-1.25015	0.0262543	-3.07283
XPNPEP3	1.51066	1.01379	0.0264238	3.06733
ZNF133	2.32045	-1.85612	0.0266831	-3.05898
C9orf117	0.717941	-0.521718	0.0270917	-3.04602
SAA1	2.75636	-2.50787	0.0270985	-3.0458
NDUFA9	2.73049	-0.901148	0.0271408	-3.04447
C1orf74	1.07654	-0.964328	0.0271763	-3.04336
KDM4B	0.904528	0.451457	0.027182	3.04318
KDM4A	3.28306	1.33034	0.0276061	3.03
TRAPPC5	0.832621	-0.431358	0.0276069	-3.02997
ZNF618	1.01965	0.799164	0.0276593	3.02836
CEP164	1.54958	0.585441	0.0280514	3.0164
NUDT1	0.922176	-0.673702	0.0287126	-2.99664
LOC100507266	0.877103	0.97678	0.0287331	2.99604
MFSD7	1.00366	-0.678205	0.0287465	-2.99564
SAYSD1	1.04297	-0.704318	0.0289457	-2.98979
NDUFB2	0.774791	-0.55063	0.0289694	-2.9891
ZNF746	0.907342	0.528265	0.0293688	2.97752
MANF	1.79937	-0.528305	0.029382	-2.97714
HBXIP	0.609458	-0.486194	0.029458	-2.97496
BACH1	1.14924	0.949153	0.0295072	2.97355
NDUFS6	0.842841	-0.667019	0.0295121	-2.97341
ISL2	0.949425	0.597419	0.0296472	2.96956
MOB2	0.942838	-0.516376	0.0297343	-2.96708
DNLZ	0.597207	-0.511756	0.0297742	-2.96595
C1orf123	1.46112	-0.558709	0.0302212	-2.95339
SRI	1.39362	-0.686307	0.0304422	-2.94725
AMBRA1	1.6384	0.571408	0.0307575	2.93859
PRDX5	0.899459	-0.555653	0.0309178	-2.93422
TMEM51	0.680725	0.43751	0.0310884	2.9296
SMCR8	1.1437	0.657313	0.0312504	2.92524
GLI3	1.03988	1.12298	0.0313138	2.92353
AHNAK2	1.83458	1.49531	0.0314012	2.9212
MT1X	0.362843	-0.408149	0.031571	-2.91668
CNNM2	1.2904	0.616656	0.0316206	2.91536
NDUFA1	0.797012	-0.583032	0.0316457	-2.91469
NDUFB7	0.683977	-0.429003	0.0317338	-2.91236
ODZ3	2.75416	1.30243	0.0319199	2.90747
ZSWIM7	0.76031	-0.482688	0.0320809	-2.90326
TECPR2	1.36904	0.671373	0.0322099	2.8999
PHF8	2.26121	1.18748	0.0325108	2.89212
NUDT8	0.655886	-0.399184	0.0325386	-2.89141
RBM12B	1.72267	1.49413	0.032702	2.88722
GNAQ	2.05667	1.60043	0.0328671	2.88302
HPDL	1.24437	0.654729	0.0329153	2.8818
ZNF503	1.02082	0.851776	0.0330203	2.87914
STAT3	2.79135	1.3022	0.0331187	2.87666
LOC100499467	0.79458	-0.379479	0.0331322	-2.87632
PITHD1	1.38574	-0.606234	0.0331864	-2.87495
STOML1	1.22798	-0.586204	0.0333325	-2.87129
ARF5	1.01178	-0.606229	0.0335902	-2.86487
MDN1	3.04949	3.1089	0.0337905	2.85992
DPCD	1.60168	-1.00647	0.0339745	-2.85541
C15orf52	1.45738	0.939685	0.0342512	2.84866
THNSL2	1.22684	-0.684055	0.0344672	-2.84344
WNT16	0.801993	1.09237	0.0346842	2.83823
SERPINE1	1.5782	0.719732	0.0346965	2.83793
CELF1	1.81641	0.746598	0.0347122	2.83756
RPL37A	0.652518	-0.519022	0.0348427	-2.83444
CACNA1A	0.374549	-0.775119	0.0349482	-2.83194
BEND3	0.994133	0.725542	0.034968	2.83146
BIRC7	0.833325	-0.736968	0.0349728	-2.83135
FARP2	1.21965	0.968447	0.0354014	2.82126
MNF1	0.862563	-0.642502	0.0355248	-2.81837
BTN2A2	1.11341	0.831039	0.0355516	2.81775
NENF	0.907805	-0.590699	0.0357047	-2.81419
GALK1	1.31447	-0.517279	0.0358482	-2.81087
C19orf40	0.63206	0.5277	0.036042	2.80641
KIAA1797	3.70259	0.566191	0.036084	2.80545
HSD17B8	1.12372	-0.618512	0.0367109	-2.79122
SLITRK5	0.689656	0.597307	0.0370187	2.78434
CBFA2T2	1.04967	0.506935	0.0370201	2.7843
KIAA0355	0.944045	0.520416	0.0375883	2.77175
MRPL23	0.718968	-0.418958	0.0376152	-2.77117
RPL28	0.591135	-0.396159	0.037839	-2.76628
C17orf90	0.593738	-0.469278	0.0380518	-2.76167
C19orf42	1.06734	-0.887644	0.0381717	-2.75908
MRPL27	1.77608	-1.37501	0.0384595	-2.75291
SUOX	1.46494	0.64752	0.0385852	2.75023
PTRH1	0.906321	-0.601208	0.0386015	-2.74988
DPP7	1.05701	-0.399681	0.038716	-2.74745
DNASE1L2	0.638077	-0.497739	0.0396831	-2.72722
TNS1	1.06815	0.57913	0.0396989	2.72689
SLC18A2	0.447786	0.402234	0.0397493	2.72585
FES	1.35921	-3.10689	0.0397728	-2.72537
BRPF1	1.42078	0.7059	0.0397936	2.72494
PIGG	2.96149	1.02581	0.0400904	2.71886
EDN1	0.979025	0.924168	0.0402039	2.71655
SLC2A1	1.42383	0.664209	0.0403811	2.71295
KCNF1	0.73726	-0.588142	0.0404129	-2.71231
SWI5	1.16264	-0.865463	0.0405154	-2.71024
GAS5	1.11215	-1.04989	0.0406274	-2.70798
GINS1	0.871333	0.538926	0.0406352	2.70782
NDUFS5	0.945708	-0.470315	0.0407191	-2.70614
ABCC1	2.08824	0.945907	0.0407597	2.70532
GRTP1	0.977407	0.66746	0.0407755	2.70501
ZNF252	0.670017	0.54422	0.0409779	2.70096
NRP2	1.96696	0.946787	0.0410014	2.70049
RPS16	0.724669	-0.532219	0.0410216	-2.70009
NUP98	2.681	1.12795	0.0410599	2.69933
COX7C	0.573002	-0.456637	0.0411059	-2.69842
POLR3K	1.41426	-1.05803	0.0413174	-2.69423
PPM1M	1.02044	-0.556142	0.0413963	-2.69267
HAGHL	0.702301	-0.37715	0.0414031	-2.69254
POLR3GL	0.812629	-0.495861	0.0414541	-2.69153
MAPK12	0.715679	-0.37182	0.041554	-2.68957
LOC284385	0.447856	-0.776683	0.0418016	-2.68473
POLR3A	2.54848	1.13709	0.0418458	2.68387
LRRC45	0.793786	-0.461044	0.0418928	-2.68295
INCENP	2.64644	1.48168	0.0420204	2.68048
DDX31	2.13018	1.28905	0.0422171	2.67667
LOC145783	0.384545	-0.740811	0.0423163	-2.67476
ZBTB7A	0.594213	0.455927	0.0423198	2.67469
MGAT4A	0.557819	-0.730556	0.0424762	-2.67169
IFI27L2	0.507556	-0.363965	0.0424797	-2.67162
HDAC11	1.12126	-0.657564	0.0425326	-2.67061
FAM76A	1.96375	0.902987	0.0425946	2.66943
ARSD	1.47768	-0.650418	0.0428055	-2.66541
NAT14	0.685191	-0.356282	0.0428279	-2.66498
ABTB1	0.935053	-0.379726	0.0428636	-2.66431
PHRF1	1.40413	0.656072	0.0429941	2.66184
FOS	1.05923	0.770295	0.043071	2.66038
SOD1	1.59309	-0.58932	0.0432082	-2.6578
PMVK	1.31346	-0.689588	0.043305	-2.65598
SNHG9	0.522797	-0.462021	0.0434718	-2.65286
ENTPD8	0.702361	-0.516131	0.0435729	-2.65097
ARAP3	2.07599	1.03508	0.0438247	2.6463
RHPN2	2.35459	1.40931	0.0438292	2.64621
FAM175A	1.30091	1.02356	0.0438895	2.6451
TREX2	0.566609	-0.807681	0.0439819	-2.64339
ATP6V0B	1.43893	-0.611281	0.0440083	-2.6429
C22orf28	4.3637	0.538797	0.0442062	2.63927
RRAD	1.15875	-0.600854	0.0442965	-2.63761
TNFRSF18	0.943695	-0.464029	0.0443567	-2.63651
GSTM3	4.02358	-2.49639	0.0444011	-2.6357
LOC100133612	0.304001	-0.454061	0.0444388	-2.63501
TRRAP	2.69972	1.75854	0.0445993	2.63209
NUP188	2.53774	0.872676	0.0446727	2.63076
AP3D1	1.31184	0.586498	0.0447255	2.6298
JUN	1.2541	0.876178	0.0448069	2.62833
C20orf196	0.700758	-0.566187	0.0449549	-2.62566
TCEB2	0.839604	-0.535787	0.0450031	-2.62479
PRG2	1.1924	1.18472	0.0451083	2.6229
R3HCC1	0.711981	-0.429493	0.0451283	-2.62254
STXBP6	3.39218	-4.40636	0.0452639	-2.62012
PRDM5	2.42903	4.86071	0.0453103	2.61929
SPINK4	0.853275	-0.702198	0.0453211	-2.6191
FLJ42627	0.440787	0.553137	0.0455808	2.61447
PGM1	3.37411	1.05739	0.045638	2.61346
ZNF445	1.75674	1.79981	0.045697	2.61242
ABCA11P	0.537738	-0.388298	0.0458587	-2.60956
COX7B	0.645519	-0.470942	0.0461158	-2.60504
CHCHD7	0.47497	-0.428091	0.0462077	-2.60344
LINC00313	0.355661	-0.47931	0.0462795	-2.60218
CPT2	2.20525	1.01358	0.0463134	2.60159
GSDMD	1.49463	-0.529402	0.0463684	-2.60063
UBA1	2.71672	0.839543	0.0466181	2.5963
C11orf95	0.963403	0.440085	0.0467476	2.59406
SF3B3	3.04545	1.02269	0.0471141	2.58776
POLR1A	2.25069	1.27503	0.0472848	2.58485
ZBTB10	1.68981	1.23729	0.0474924	2.58132
PAM16	0.589546	-0.502938	0.0476946	-2.5779
DEFB1	0.443331	-0.417619	0.0478487	-2.5753
STK36	1.72557	0.871824	0.0484673	2.56496
RNF146	0.795556	-0.849564	0.0485181	-2.56412
AHDC1	0.626183	0.521579	0.0488494	2.55865
TRIM21	2.01624	0.925671	0.0489892	2.55635
PEX11G	1.05818	-0.51182	0.0490617	-2.55517
TRAF6	1.70369	1.3307	0.0491744	2.55332
KLHDC9	0.63852	-0.556292	0.0491992	-2.55292
TRMU	1.26285	-0.52254	0.0492204	-2.55257
ANKS1A	1.94146	0.55634	0.0494319	2.54913
KLHL31	0.952876	1.6617	0.0494833	2.5483
RPS19BP1	0.521739	-0.36946	0.0496038	-2.54634
VWCE	0.550117	-0.631592	0.0496613	-2.54541
RRP7A	0.792002	-0.456143	0.0496687	-2.5453
LOC93622	0.982082	-0.723444	0.0496956	-2.54486
KIF14	2.38994	3.39148	0.0499065	2.54146
CHST6	0.372145	-0.426279	0.0499376	-2.54096
NUDT14	0.778249	-0.392315	0.0499709	-2.54043
LPP	1.70958	1.73104	0.0501698	2.53724
RPS9	1.03989	-0.569376	0.0502657	-2.53571
SERPINF1	1.64448	-1.24173	0.0503284	-2.53471
PFAS	2.04414	0.734124	0.0504655	2.53253
UBN1	1.61504	0.876574	0.0504763	2.53236
MLF1	1.63435	-1.39873	0.0505316	-2.53148
MED13	1.22456	0.957911	0.0505406	2.53134
IGSF3	2.10153	1.15875	0.0506675	2.52933
LOC100505806	0.299078	-0.368089	0.0507293	-2.52836
CERS5	2.0849	-1.06551	0.0508692	-2.52615
CKS1B	0.790986	-0.461504	0.0511092	-2.52238
PER2	1.1306	0.782877	0.0511092	2.52238
ATP6V0A2	2.20017	1.22054	0.051141	2.52188
SLPI	1.1296	-0.60567	0.0511787	-2.52129
ZC3H18	1.20884	0.846917	0.0513524	2.51858
USP53	0.724553	0.794228	0.0515731	2.51515
MSRB2	1.03789	-0.710047	0.0516573	-2.51385
DOCK10	3.19567	-4.73518	0.0517667	-2.51215
CHKB	0.750956	-1.33518	0.0519023	-2.51006
HEATR2	1.88781	1.00189	0.0522982	2.50399
PSME1	2.95831	-1.30305	0.0523234	-2.5036
MIS18BP1	1.46348	1.86009	0.0523546	2.50313
COMMD1	1.49986	-0.586768	0.0525694	-2.49986
C17orf108	0.340787	-0.356976	0.0527534	-2.49707
DTYMK	0.632694	-0.472225	0.0528434	-2.4957
YBEY	1.19424	-0.511675	0.0528928	-2.49496
ATAD3B	1.18255	-0.430597	0.0531061	-2.49175
UFSP1	0.864367	-0.464418	0.053147	-2.49113
STX11	1.08525	0.723443	0.0532775	2.48918
ZBTB5	1.64992	0.5415	0.0534456	2.48666
UBA52	0.745194	-0.466901	0.0535022	-2.48582
ANO4	2.33073	1.09941	0.0538013	2.48137
TTC30A	3.37403	2.46632	0.0540241	2.47808
AMZ1	1.43971	-1.97753	0.0543761	-2.47291
PCNT	1.39667	0.847034	0.0544336	2.47206
TADA3	0.604106	-0.358905	0.0544371	-2.47201
SAP130	2.0444	1.04945	0.0544745	2.47147
ATP5G2	0.738318	-0.396861	0.054562	-2.47019
USP11	2.0607	0.753485	0.0546615	2.46874
APOBEC3B	2.23349	1.11852	0.0551444	2.46174
MAP3K1	1.59504	2.39776	0.0551491	2.46167
TRAPPC4	3.88899	-1.45587	0.055188	-2.46111
MLL2	0.956396	0.759748	0.0552897	2.45964
RRP7B	0.805558	-0.4853	0.055502	-2.4566
YEATS4	0.907925	0.824987	0.0555338	2.45614
DDIT3	0.91392	-0.743239	0.0556574	-2.45437
CERS1	0.552807	-0.5043	0.0557339	-2.45328
NPM3	0.787684	-0.571508	0.0557509	-2.45304
TBX3	1.34578	0.946107	0.0561049	2.44801
NIPSNAP3A	1.99995	0.912973	0.0561072	2.44798
VSTM2L	0.263287	-0.478667	0.0561535	-2.44732
WNT4	0.777941	-0.319278	0.0562243	-2.44632
COX5B	0.874309	-0.683147	0.0563011	-2.44523
NDUFS7	0.98502	-0.44196	0.0563586	-2.44442
SRRT	2.40623	1.00638	0.0564713	2.44284
MRPL46	1.59637	-0.659892	0.0566576	-2.44022
FAM160A1	2.70931	2.05618	0.0566717	2.44002
SLC35F3	0.929282	-0.396684	0.0568947	-2.43691
LOC100506305	0.355034	0.388076	0.057056	2.43466
TRMT112	0.959419	-0.61182	0.0571013	-2.43403
SURF1	0.884871	-0.527056	0.057318	-2.43102
ITPR3	1.80205	0.795219	0.0573373	2.43076
ATP5G1	0.725521	-0.447119	0.0573799	-2.43017
FAM83F	0.824213	-0.417965	0.0575044	-2.42845
STK3	2.42524	2.21408	0.0575928	2.42723
SRPRB	2.77326	-0.685725	0.0576057	-2.42706
LAT	0.309455	-0.354154	0.0576187	-2.42688
GET4	0.994807	-0.53334	0.0576717	-2.42615
CHMP6	0.772652	-0.450055	0.0577192	-2.42549
RPS12	0.487396	-0.363918	0.0577764	-2.42471
PPP1R12C	0.512031	-0.342057	0.0578041	-2.42433
CPT1C	0.658842	-0.594728	0.0578797	-2.42329
TRADD	0.8763	-0.458233	0.0580722	-2.42066
STUB1	0.972221	-0.448829	0.0583997	-2.41621
LOC100505854	1.07953	-1.4271	0.0584384	-2.41568
MRPL54	0.659488	-0.461704	0.0584762	-2.41517
NME3	0.66953	-0.325377	0.0585047	-2.41478
ZNF182	1.93331	-2.85163	0.0588385	-2.41028
HIST1H4I	1.52266	-3.02021	0.05899	-2.40824
DERL3	0.787447	-0.387458	0.0593503	-2.40342
TRMT61A	1.09641	-0.392904	0.0593886	-2.40291
NAV1	1.53372	0.871488	0.0594287	2.40238
CAMKK1	1.48991	-0.638583	0.0594318	-2.40234
FABP3	1.47387	-0.879629	0.0594867	-2.40161
LIG4	2.38627	3.75022	0.0595331	2.40099
LOC284648	0.801623	-1.53469	0.059677	-2.39908
LRRC24	1.37064	-2.1385	0.059704	-2.39873
BAG3	1.97611	1.00382	0.0597747	2.39779
ACTN1	2.57519	1.46885	0.0602682	2.39129
ZNF766	1.9592	1.79673	0.0603436	2.3903
NAPB	1.66331	-2.53994	0.0605513	-2.38759
ALKBH7	0.920161	-0.521757	0.0605951	-2.38702
CISD3	0.5593	-0.350107	0.0609979	-2.38178
CHERP	1.53847	0.861154	0.0610295	2.38137
MNX1	0.808218	0.443123	0.0610706	2.38084
FOXC1	1.2744	0.847295	0.0612002	2.37917
CCT3	3.09178	1.04977	0.0612022	2.37914
CST3	1.08966	-0.669879	0.0613062	-2.3778
ZFHX3	1.09247	1.61173	0.0613365	2.37741
KRTCAP2	1.06269	-0.425254	0.061451	-2.37594
PPARGC1B	1.72616	1.56786	0.0615192	2.37507
RG9MTD2	1.34079	0.958386	0.0615251	2.37499
MPHOSPH8	1.62931	1.16837	0.0615644	2.37449
ALAS1	2.20285	0.957225	0.0617763	2.37178
ATP5I	0.584312	-0.427001	0.0618109	-2.37134
FUT11	1.41322	0.744655	0.0620394	2.36842
SLC23A1	1.3611	-1.41651	0.0620639	-2.36811
RUNX1	0.724233	0.581471	0.0623059	2.36505
ECE2	0.754779	-0.37296	0.0623601	-2.36436
SLCO3A1	0.917841	0.469683	0.0623843	2.36405
PLEKHJ1	0.620579	-0.340033	0.0624206	-2.3636
ZNF292	0.790955	1.14214	0.0624679	2.363
MAEA	1.76607	0.502744	0.0625025	2.36256
MINOS1	0.836801	-0.401819	0.0627321	-2.35967
ZBTB49	1.13029	-0.971908	0.0628507	-2.35818
WASH5P	0.92021	-1.27424	0.0629419	-2.35704
HEXIM1	1.42639	0.918688	0.0629797	2.35657
SDHAF1	0.489877	-0.351054	0.0630458	-2.35574
EMILIN2	0.427167	-0.402199	0.0631464	-2.35449
EIF2C1	1.6095	0.929354	0.0633667	2.35174
NTHL1	1.24182	-0.74865	0.0633671	-2.35174
H1FX-AS1	0.642562	-0.399645	0.0635379	-2.34962
ZMYM1	1.24534	1.0783	0.0636194	2.34861
TMEM186	2.86147	-1.56006	0.0638736	-2.34547
FCHO2	2.00215	2.59424	0.0640144	2.34374
SLC7A1	1.63683	0.838587	0.0640419	2.3434
PSCA	0.837983	-0.53587	0.0640731	-2.34302
UBE3D	2.31071	2.87883	0.0642021	2.34144
MRPS14	1.31706	-0.813419	0.0642676	-2.34064
PEX2	1.01038	-0.839452	0.0642722	-2.34058
RWDD2A	3.98401	-5.28878	0.0642848	-2.34042
EVI5	1.12165	0.820582	0.0646104	2.33645
CACNB2	0.595146	-0.512702	0.0647034	-2.33532
LOC653061	1.13234	1.18352	0.0647736	2.33447
EPC1	0.976991	0.693247	0.0649695	2.33209
FIBP	1.17387	-0.392914	0.0651853	-2.32949
MSN	3.18875	1.92589	0.0652854	2.32828
KIAA1919	1.60291	1.48824	0.0653206	2.32786
JUP	1.50545	0.479709	0.0654189	2.32668
PRPF3	2.20356	1.06562	0.0655046	2.32565
NCOA5	2.09096	0.801997	0.0655414	2.32521
CITED2	0.906924	0.685778	0.0658847	2.3211
POP5	1.57045	-1.0074	0.0660296	-2.31938
DHRS12	0.861419	-0.808135	0.066198	-2.31738
MRPL52	0.605498	-0.404124	0.0663577	-2.31549
C7orf59	0.567185	-0.329216	0.0664966	-2.31385
GULP1	0.574098	0.574584	0.0665582	2.31312
IAH1	1.79185	-1.14547	0.0666321	-2.31225
WSCD1	0.94589	-1.22856	0.0667628	-2.31071
PSTPIP2	2.19595	0.766491	0.0667881	2.31041
DIDO1	1.94364	1.4041	0.0668051	2.31022
LAS1L	2.27813	0.888831	0.0668475	2.30972
PRPF40A	1.276	1.32386	0.0669809	2.30815
UBXN6	0.647454	-0.353652	0.0670779	-2.30702
PPP1R10	1.20956	0.56944	0.0671471	2.30621
IGF2BP1	1.62538	0.804623	0.067248	2.30503
LSMD1	0.489185	-0.325359	0.0672985	-2.30444
BRD1	1.46495	0.926658	0.0673536	2.3038
SRFBP1	2.32096	2.77199	0.0673834	2.30346
HINFP	1.22319	-0.884687	0.06744	-2.3028
MAPK15	1.04984	1.12923	0.0675	2.3021
BVES	0.573599	-1.11113	0.0676556	-2.30029
CNTRL	1.37314	1.47268	0.0677828	2.29882
C21orf33	1.42195	-0.816337	0.0679312	-2.29711
TTC16	0.441732	-1.0011	0.0681651	-2.29442
NDUFB11	0.777966	-0.509073	0.0681709	-2.29435
LOC283070	1.49331	-1.4821	0.0681901	-2.29413
PPP1R3D	1.45389	1.38198	0.0682036	2.29397
ATG2A	1.48942	0.346664	0.0682392	2.29356
RPS6KA5	1.82062	1.0629	0.0683019	2.29285
COX7A2	0.715637	-0.521431	0.0683166	-2.29268
HERPUD2	0.951461	0.501345	0.0684964	2.29062
COPG1	3.25454	1.10094	0.0685344	2.29018
ARL13B	1.35399	2.3254	0.0685403	2.29012
SLC39A4	0.519339	-0.343615	0.0686071	-2.28935
LOC728752	0.519629	0.739332	0.0688337	2.28677
SEMA6B	0.58681	-0.353996	0.0689274	-2.28571
HIST2H2BF	0.511423	0.917809	0.0689401	2.28556
SIX4	1.07657	1.27078	0.0689924	2.28497
RHEBL1	1.60715	-1.29169	0.0690695	-2.28409
SLC6A16	0.729583	-0.839442	0.0691625	-2.28304
RPS19	0.666424	-0.464525	0.0692543	-2.282
IRF2BPL	1.04411	0.510395	0.0694198	2.28013
ESPL1	1.65473	0.562539	0.0694362	2.27995
CARS	3.10565	1.43632	0.0694411	2.27989
GK5	1.25902	1.02834	0.0695529	2.27864
SPATA2L	1.26786	-0.367297	0.0696462	-2.27759
ESF1	1.79205	2.48256	0.0697164	2.2768
ZC3H4	1.01112	0.513192	0.069995	2.27368
EDC4	1.73875	0.581521	0.070086	2.27266
ECM1	2.15599	-1.19675	0.0701703	-2.27172
TP53I13	0.836602	-0.372089	0.0702429	-2.27091
FHDC1	1.21738	1.02495	0.0703028	2.27025
DCTN4	1.546	1.12956	0.070397	2.2692
SPHK1	0.817526	-0.340308	0.0705518	-2.26748
CPA2	0.826112	-0.487492	0.0705694	-2.26729
MRPL41	0.550699	-0.359385	0.0706824	-2.26604
CRYBB3	0.301634	-0.375567	0.0707123	-2.26571
NDUFB9	0.904899	-0.496054	0.0708275	-2.26443
ZNF12	0.62544	0.373795	0.0708897	2.26375
GEMIN6	0.980946	-0.448216	0.0712441	-2.25985
SLC30A7	1.77098	0.662737	0.0713974	2.25817
SH3GLB2	0.998623	-0.395704	0.0714207	-2.25792
ORC1	2.56255	1.0047	0.0715457	2.25655
MGC21881	0.423618	-0.314826	0.071621	-2.25573
LOC100128126	1.1903	2.2239	0.0716505	2.25541
PIM1	1.15837	0.546941	0.0718133	2.25364
SEC16A	1.56717	0.910472	0.0719474	2.25218
CDKN1C	0.991675	0.47425	0.0720736	2.25081
RPS28	0.491603	-0.322555	0.0722445	-2.24896
DDX24	2.70311	1.13028	0.0723725	2.24758
TMEM39A	1.6763	0.907685	0.0724338	2.24692
TIMM13	0.602632	-0.338519	0.0724757	-2.24647
TSC2	1.52154	0.328237	0.0725099	2.2461
NDUFS8	0.819622	-0.441843	0.0725827	-2.24532
LOC729737	0.327576	0.982728	0.0726256	2.24486
LOC100506023	0.264555	-0.401847	0.0726346	-2.24476
SLC6A6	1.94469	1.10764	0.0727611	2.2434
MARCKS	1.16615	0.579604	0.0728827	2.2421
RPAIN	1.45194	-0.750614	0.0729705	-2.24116
THAP2	0.551763	0.608325	0.0730259	2.24057
RIT1	1.74369	-0.837464	0.0731075	-2.2397
C16orf91	0.533952	-0.334929	0.0733794	-2.2368
TNS3	2.50085	1.1755	0.0734632	2.23591
FDXR	1.35269	-0.638879	0.0735252	-2.23525
RASA3	1.35647	0.630964	0.0735271	2.23523
SREK1	1.21675	1.33239	0.0735628	2.23486
LOC100129196	0.667798	1.23486	0.0736465	2.23397
BCL2	0.473667	0.407218	0.0737056	2.23334
TAS2R20	0.492144	-0.530857	0.0738375	-2.23195
RNF170	0.756072	0.361165	0.074057	2.22964
ARHGEF2	1.86502	0.443332	0.0743217	2.22686
SIPA1L1	1.59751	0.965535	0.0744931	2.22506
ZNFX1	1.93486	0.997185	0.0745762	2.22419
CAMK1	1.28697	-0.729675	0.0745954	-2.22399
BMP2K	1.6723	1.26247	0.0748592	2.22124
TMEM81	1.83184	-1.54088	0.0750094	-2.21968
LONRF1	1.7049	-1.74438	0.0750096	-2.21968
C16orf42	0.465745	-0.324484	0.0750194	-2.21958
TANC1	1.99834	1.34144	0.0751899	2.21781
DPM3	0.555147	-0.359947	0.0752888	-2.21678
HINT2	0.721547	-0.469032	0.0753925	-2.21571
SUMF1	2.41737	-1.06826	0.0753983	-2.21565
SPRN	0.981958	-0.703912	0.0754385	-2.21524
TMEM45A	1.57182	0.85811	0.07545	2.21512
B3GAT3	1.06881	-0.41171	0.0754567	-2.21505
DPY19L4	0.676385	0.486027	0.0756575	2.21298
TMEM219	0.523166	-0.327956	0.0756998	-2.21255
TMED7	0.903045	0.684255	0.0758886	2.21061
MAGEA6	1.2776	0.447698	0.0759864	2.2096
WRNIP1	1.23747	0.506279	0.0760257	2.2092
HLA-H	1.50636	-0.536317	0.0761422	-2.20801
MIIP	0.860457	-0.473517	0.076181	-2.20761
EGFR	2.22121	1.55085	0.076237	2.20704
CKAP4	1.45744	0.740591	0.0762813	2.20659
RPL10A	1.46303	-0.444546	0.0763099	-2.2063
FAM116A	0.68684	0.650445	0.0763667	2.20572
TMED9	1.24836	-0.662128	0.0764173	-2.20521
VAV2	1.30489	0.336691	0.076447	2.2049
DAD1	1.1091	-0.470455	0.0764687	-2.20468
ZNF791	0.597604	0.439367	0.0765709	2.20364
C10orf125	0.560797	-0.331942	0.0766134	-2.20321
DNAJB2	1.05954	-0.554821	0.0766652	-2.20269
FZD8	0.755232	0.492547	0.0768254	2.20106
ISG15	0.881301	-0.588067	0.0768476	-2.20084
UFL1	1.69259	1.42235	0.0768927	2.20038
COX5A	1.3276	-0.37288	0.0768971	-2.20034
GTF2F1	1.66705	0.885337	0.0771471	2.19781
ZNF322	0.789062	-0.399933	0.0772751	-2.19652
ZNF436	1.46579	-0.533282	0.0772753	-2.19652
FGFBP3	1.01039	0.643688	0.077286	2.19641
SPR	1.39544	-0.709297	0.0773918	-2.19535
RUNX2	1.70409	1.68242	0.0774058	2.19521
APH1B	1.67198	-0.410529	0.0774252	-2.19502
ACADS	1.63492	-0.56567	0.0774725	-2.19454
WWTR1	1.29642	0.667849	0.0775813	2.19345
GRAMD1B	1.87393	1.32378	0.0776039	2.19322
CASZ1	0.683284	0.621472	0.0776051	2.19321
LAMB3	1.84915	0.657382	0.0776589	2.19267
SNRNP200	3.51666	0.872224	0.0776699	2.19256
AKAP8	2.28807	0.930164	0.0776971	2.19229
RUVBL1	2.3608	0.690491	0.0777492	2.19177
AGPAT2	0.642869	-0.307126	0.0777608	-2.19165
IBA57	1.38097	-0.552535	0.0778122	-2.19114
SMOC1	1.38683	0.53687	0.0779286	2.18998
TMEM200B	0.452959	0.416485	0.0779589	2.18968
LOC400657	0.377684	-0.443677	0.0780913	-2.18836
POLR2L	0.546728	-0.324957	0.0782764	-2.18652
PRKAR2A	2.78612	2.37068	0.0782787	2.1865
DUSP10	0.857999	1.03615	0.0782913	2.18637
TNIP2	0.725184	-0.332681	0.0783478	-2.18581
MOCS3	1.23634	0.555614	0.0784142	2.18515
LIN54	1.28659	0.877815	0.0784233	2.18506
NR2F2	0.855874	0.725197	0.078495	2.18435
RPS15A	0.647611	-0.381705	0.0786951	-2.18237
NDUFV1	1.6941	-0.730496	0.0787814	-2.18152
STK32C	0.677835	-0.343947	0.0790017	-2.17935
PCYT2	1.02474	-0.505954	0.0790043	-2.17933
APOA1BP	0.786156	-0.392591	0.0790373	-2.179
RAB3IP	1.10644	-1.80315	0.0790706	-2.17868
PMS2P3	1.34854	-2.4533	0.0790929	-2.17846
RAB11FIP1	2.18837	1.0386	0.0791644	2.17776
UGCG	1.73383	0.895981	0.0792589	2.17683
ZBTB40	2.10798	0.942415	0.0793327	2.17611
STAG3L3	0.66358	-1.3568	0.0796032	-2.17346
C17orf61	0.549834	-0.350674	0.079732	-2.17221
NCAPD2	2.92115	1.04345	0.0797762	2.17178
DDX49	1.28323	-0.433831	0.0799044	-2.17053
MRPL51	0.901331	-0.407296	0.0799066	-2.17051
USPL1	1.34141	-0.996613	0.0800744	-2.16889
ETFDH	3.58102	-5.52402	0.0800781	-2.16885
COBRA1	0.828295	-0.36021	0.0800868	-2.16876
PRSS21	1.29344	-0.495812	0.080115	-2.16849
ISYNA1	0.696888	-0.322329	0.0802516	-2.16717
MORC3	1.50195	1.71155	0.0803483	2.16624
PRRC2B	0.999958	0.517669	0.0803704	2.16602
MXD4	0.681907	-0.293391	0.0805042	-2.16473
DGCR6	0.51827	-0.3013	0.0806121	-2.16369
RASGRP4	0.245333	-0.580017	0.0807791	-2.16209
TMEM101	1.50988	-0.719144	0.0809969	-2.16
PSMB1	2.83964	-0.78163	0.0810108	-2.15987
PIK3IP1	0.689954	-0.901575	0.0810454	-2.15954
LDLR	1.62475	0.655639	0.0810967	2.15904
HUS1B	1.98686	-3.45713	0.0811133	-2.15889
CAPZA2	0.939531	0.742451	0.0811282	2.15874
HAGH	1.13337	-0.593179	0.0812109	-2.15795
GADD45GIP1	0.624533	-0.423546	0.0814612	-2.15557
NT5C	0.885441	-0.477239	0.08155	-2.15472
ROCK1	1.84962	2.14946	0.0815583	2.15464
CCDC87	2.44571	2.16419	0.0815822	2.15442
RPL7A	1.20189	-0.755199	0.0816387	-2.15388
TENC1	1.42904	0.651284	0.0816443	2.15383
HN1	0.910935	-0.486823	0.0816475	-2.1538
PTPN1	1.23406	0.954898	0.0816817	2.15347
AGER	0.852825	-0.510507	0.0820664	-2.14983
LOC729234	0.532655	-0.596253	0.0822108	-2.14847
BRD3	0.966981	0.674389	0.0822449	2.14815
PTBP1	1.5373	0.7289	0.0823589	2.14707
TMEM160	0.666155	-0.366321	0.082448	-2.14624
RTTN	2.64327	1.14859	0.0825871	2.14493
CLYBL	3.04825	-1.63614	0.0826013	-2.1448
C10orf12	4.02601	6.95113	0.0827998	2.14294
PAPD5	1.76275	1.40538	0.0828566	2.14241
TXNDC9	1.34538	0.603474	0.0829741	2.14131
EFTUD2	2.65456	0.624619	0.0829782	2.14127
SDR39U1	0.918474	-0.527158	0.082983	-2.14123
MRPL14	1.07004	-0.720581	0.083081	-2.14031
SIGIRR	0.633451	-0.403286	0.0831181	-2.13997
GSTT1	0.839316	-0.40445	0.083236	-2.13887
CD3EAP	0.714595	0.405028	0.0832654	2.13859
NDUFS3	2.50121	-1.33099	0.0833294	-2.138
NOTCH1	1.04379	0.728357	0.0834384	2.13699
TOP2A	1.85801	1.70494	0.0836312	2.1352
VGLL3	0.703789	0.58282	0.0836455	2.13507
SLC25A29	0.941451	-0.514683	0.0838021	-2.13362
WDR34	0.636834	-0.30508	0.0838132	-2.13352
ACTN4	1.58089	1.07756	0.0838876	2.13283
CC2D2A	1.39287	0.847632	0.0839911	2.13188
HMBS	1.1093	-0.634216	0.084025	-2.13157
CREBBP	1.29097	0.971718	0.0840558	2.13128
C9orf123	0.408479	-0.310575	0.0842537	-2.12946
IFT43	1.27395	-0.820244	0.084413	-2.128
TMEM8B	0.72506	-0.341768	0.0845885	-2.12639
SETDB1	2.82509	0.840301	0.0846342	2.12597
APOL6	0.809851	0.589268	0.084653	2.1258
C1orf212	0.781843	-0.44433	0.0847695	-2.12474
MEOX1	0.716845	0.412686	0.0848793	2.12374
PDCD7	1.1726	0.864595	0.0850671	2.12203
ZNF678	0.840589	-1.07186	0.0851779	-2.12102
MECOM	1.38703	1.77518	0.0852028	2.12079
POLR1C	2.99	-1.32987	0.0852419	-2.12044
MYO1E	2.32096	1.32835	0.0853029	2.11989
ZNF275	0.865108	0.665511	0.0855449	2.1177
SNAPC1	1.15913	1.19451	0.085706	2.11624
LPPR3	0.776431	-0.417482	0.085731	-2.11602
UQCR10	0.440834	-0.284376	0.08583	-2.11512
PTK2B	1.95934	-0.6037	0.085939	-2.11414
KLC3	1.14667	-0.454304	0.0862793	-2.11109
GPR135	1.16739	2.5265	0.0864024	2.10998
MEIS3P1	0.537997	0.488326	0.0864105	2.10991
SORD	1.999	0.726213	0.0865052	2.10907
COG7	1.87089	0.874509	0.0865556	2.10862
S100P	0.636489	-0.444624	0.0866857	-2.10745
CCDC157	0.228242	-0.312133	0.0867389	-2.10698
UNC13A	2.17421	-3.40673	0.0869788	-2.10485
C2CD2	1.45092	-0.574094	0.0869906	-2.10474
MFN2	1.99527	0.575744	0.0870462	2.10425
LAMTOR2	0.75325	-0.42685	0.0870976	-2.10379
ILF3	1.8418	0.811604	0.0871036	2.10374
ZNF473	3.23404	-4.99685	0.0871791	-2.10307
TOR1B	1.69767	0.599556	0.0871899	2.10297
MPST	0.636186	-0.325547	0.087277	-2.1022
APRT	0.675554	-0.341294	0.0873129	-2.10188
TNFRSF1B	0.728771	-0.409318	0.0874663	-2.10053
SRRM3	0.420278	-0.321419	0.0875706	-2.09961
RPL27	0.86243	-0.469201	0.0875771	-2.09955
2001-03-01	0.176243	-0.528728	0.087629	-2.09909
UBL5	0.574592	-0.365713	0.0876491	-2.09892
SNHG8	0.435894	-0.319417	0.0881319	-2.09467
IRF2BP2	1.01223	0.453201	0.0883206	2.09302
COX4I1	1.41754	-0.959566	0.0883956	-2.09237
TMED5	0.971972	0.4887	0.0885224	2.09126
TJP3	1.51201	0.418628	0.0887579	2.08921
FDX1L	0.41906	-0.303159	0.0891065	-2.08618
STAB1	0.641355	-0.709154	0.0892745	-2.08473
NDUFA6	0.940371	-0.397927	0.0895879	-2.08202
KIAA0090	4.12011	0.907957	0.0896048	2.08188
GBF1	2.34406	0.774283	0.0896761	2.08127
GLB1	2.23838	0.544428	0.0897454	2.08067
PZP	0.697801	-1.13203	0.0898047	-2.08016
HRCT1	1.17321	-0.613995	0.0898058	-2.08015
RPL37	0.465594	-0.332753	0.0898769	-2.07954
COMTD1	0.810881	-0.347617	0.0901024	-2.07761
LOC100288911	0.736563	-0.53183	0.0901835	-2.07691
LOXL2	2.78417	1.16643	0.090205	2.07673
ROBO3	0.397528	-0.316469	0.0902728	-2.07615
SGOL2	1.86962	2.59235	0.0904762	2.07441
AMOTL1	2.40771	1.52203	0.0909606	2.07029
IDH3B	2.83374	-0.791561	0.0909953	-2.07
RASL11A	1.46587	-0.695591	0.0912466	-2.06787
EEF2K	0.968403	0.351639	0.0912676	2.0677
GPAM	2.12859	2.54849	0.0912676	2.0677
PAMR1	2.51763	-2.20009	0.0912772	-2.06762
LIG1	2.08682	0.85856	0.091356	2.06695
ATP6V0E1	0.853041	-0.320789	0.0914805	-2.0659
NKX2-5	0.336506	-0.348329	0.0915332	-2.06546
NUDT18	0.878416	-0.405814	0.0917146	-2.06393
PCTP	2.1112	-0.538532	0.0918298	-2.06296
AP2S1	0.672014	-0.368309	0.0918389	-2.06289
HIST1H3F	0.384884	0.276389	0.0918641	2.06267
TCOF1	1.70363	0.922284	0.0920171	2.06139
ATP5L	0.752872	-0.522303	0.0920201	-2.06137
ZNF251	0.653718	-0.391185	0.0920203	-2.06137
LOC401431	0.418448	-0.309987	0.0920268	-2.06131
ZNF593	0.452599	-0.296488	0.0920614	-2.06102
SPTBN4	1.19292	-2.92288	0.0920859	-2.06082
GPATCH3	1.27467	-0.656178	0.0921394	-2.06037
PPIL2	1.24479	0.445434	0.0921682	2.06013
LARS2	2.13167	0.889646	0.0922796	2.0592
JMJD4	1.06575	-0.433611	0.0923038	-2.05899
TMEM165	1.33061	0.714572	0.0923102	2.05894
PLEKHB2	2.69283	-0.34778	0.0925133	-2.05725
OSTF1	1.42185	-0.902637	0.0925407	-2.05702
SMC4	1.52402	1.89822	0.0925856	2.05665
SMYD4	1.57758	0.858495	0.0926208	2.05635
DHRS13	1.29747	-0.481418	0.0926583	-2.05604
SPIN4	1.18715	1.48303	0.0927421	2.05535
F12	0.669978	-0.360725	0.0929929	-2.05326
FPGS	1.20987	-0.336091	0.093018	-2.05306
GOLGA2	1.9269	1.12614	0.0931913	2.05162
AMOTL2	1.4857	0.967843	0.0932582	2.05107
UBE2V1	0.584185	0.391769	0.0932967	2.05075
PDRG1	1.00024	-0.542597	0.0933445	-2.05036
FAM40A	2.24938	0.649512	0.0933684	2.05016
TTLL1	1.35849	-1.29072	0.093373	-2.05012
SH3BP1	0.898105	-0.502128	0.0934365	-2.0496
KRAS	0.801326	0.607682	0.0934861	2.04919
GCN1L1	2.27649	0.66771	0.0936383	2.04794
RNF215	0.892202	-0.416581	0.0936446	-2.04788
PINX1	1.48838	0.848137	0.0936625	2.04774
KLHL29	0.838596	0.421121	0.0936951	2.04747
TSEN2	3.18342	1.33317	0.0937507	2.04701
RBM22	1.93923	1.00528	0.0940522	2.04454
CYTH3	0.929202	0.485796	0.0940861	2.04426
FAM123B	1.49585	0.757726	0.0941064	2.0441
BAZ1A	2.23011	2.0778	0.0941811	2.04349
RAI1	0.775669	0.377788	0.0941915	2.0434
ZNF787	0.57655	-0.28779	0.0942481	-2.04294
RPS3	1.23661	-0.599847	0.0943479	-2.04212
KLF13	0.671251	0.376516	0.0943651	2.04198
PFKP	2.22815	0.726538	0.0943886	2.04179
DDX11	1.66532	0.36509	0.0944154	2.04157
WDR6	2.17159	0.540326	0.0945087	2.04081
FAM83H	0.835999	0.278423	0.0946401	2.03974
SUZ12	0.833407	0.813587	0.0947154	2.03913
NOXO1	0.448403	-0.341513	0.0947216	-2.03908
WNK2	1.24992	0.673149	0.094728	2.03903
MBNL1	0.545861	0.432539	0.0947293	2.03902
QTRT1	1.61306	-0.657695	0.0950702	-2.03625
ACPL2	0.607569	0.341053	0.0950758	2.03621
IBTK	0.996191	0.750169	0.0951344	2.03573
NRGN	0.502718	-0.343391	0.0951503	-2.0356
MYLK-AS1	0.47214	-0.331349	0.0952105	-2.03512
KLF3	1.27696	0.516558	0.0952293	2.03497
C1QL4	0.734864	-0.36423	0.0953208	-2.03423
NMRAL1	0.918551	-0.482484	0.0953911	-2.03366
PSMD9	0.826313	-0.442741	0.0954059	-2.03354
TFIP11	3.28648	0.791905	0.0954994	2.03279
METTL11A	0.844595	-0.465602	0.0955366	-2.03249
EDEM2	0.864985	-0.504729	0.0955773	-2.03216
CTU2	0.783888	-0.368204	0.095634	-2.0317
SNIP1	1.89153	1.36832	0.0956736	2.03138
PKN2	1.67699	1.66396	0.0956928	2.03123
NDFIP2	1.07389	0.692734	0.0957245	2.03097
ATIC	3.06095	1.04337	0.0957711	2.0306
SERGEF	1.03699	-0.679794	0.095796	-2.0304
HLA-A	1.54482	-0.588922	0.0959598	-2.02909
CCDC112	1.14136	1.89283	0.0960529	2.02834
SYVN1	1.28996	0.488327	0.0962268	2.02695
LOC100505648	0.606879	-1.28232	0.0962487	-2.02677
CUTA	0.740155	-0.362885	0.0962577	-2.0267
LNP1	0.490081	-0.633106	0.0963808	-2.02572
FZD6	1.54578	1.67443	0.0964062	2.02551
ZNF629	1.15185	0.507396	0.0965056	2.02472
UQCRC1	1.36953	-0.459474	0.0965259	-2.02456
TXLNA	1.40387	0.349167	0.0967515	2.02276
FAM207A	0.672731	-0.373499	0.0967618	-2.02268
MTF1	0.805737	0.554266	0.0968239	2.02219
ZNF169	1.65951	-1.8706	0.0968906	-2.02166
GLYCTK	0.909918	-0.453001	0.0970412	-2.02047
C21orf2	0.788842	-0.336828	0.0970774	-2.02018
EXOSC7	2.79256	-1.16534	0.0972241	-2.01902
VAMP8	0.625058	-0.442195	0.097245	-2.01885
RPS7	1.53238	-0.435847	0.0973172	-2.01828
BCL7A	0.709302	0.431051	0.0973377	2.01812
ATAD3A	1.31155	-0.433828	0.0973431	-2.01808
ANGPTL4	1.97606	-1.71532	0.0973666	-2.01789
ZNF19	2.604	-2.70635	0.0973686	-2.01787
RBP4	1.32512	-0.695668	0.0974907	-2.01691
FAM174A	0.503949	0.3364	0.0975933	2.0161
L1CAM	1.80602	0.766007	0.097736	2.01498
EGFL7	1.07425	-0.433973	0.0977547	-2.01483
EPS15L1	2.26524	1.11172	0.0977903	2.01455
ZNF189	0.738522	-0.485907	0.0978488	-2.01409
SYNGR2	0.849758	-0.341343	0.0980138	-2.0128
BROX	0.836528	0.418976	0.0982824	2.01069
MUT	3.30502	-3.15036	0.098288	-2.01065
TMEM105	0.734924	-0.798429	0.0982994	-2.01056
NKAIN1	0.576762	0.788769	0.0985146	2.00888
UROD	1.27084	-0.555488	0.0985187	-2.00885
TCF7L2	1.00868	0.669137	0.0985358	2.00871
HBEGF	0.891262	0.465954	0.0985632	2.0085
INGX	0.392831	-0.735766	0.0985634	-2.0085
EFNA4	1.08755	-0.56597	0.0985954	-2.00825
HELZ	1.4353	1.32711	0.0986398	2.0079
MYO9B	1.32383	0.497353	0.0987342	2.00717
GPRC5A	1.62815	0.529395	0.0990266	2.0049
BCL7C	0.435169	-0.286566	0.0990669	-2.00458
ATOX1	0.410754	-0.270017	0.0992417	-2.00323
ADAM12	2.217	1.80353	0.0992794	2.00294
HAPLN3	1.007	-0.799905	0.0993712	-2.00223
CUL4B	1.62008	1.13499	0.0993776	2.00218
TMED3	0.951136	-0.483847	0.0996215	-2.00029
KCNH3	0.413978	-0.473185	0.0997905	-1.99899
S100A2	0.389137	-0.280678	0.0999617	-1.99767
CDCA7	1.64197	1.61966	0.0999762	1.99756
C5orf24	0.492486	0.323601	0.0999961	1.99741
CPM	1.29446	-0.861745	0.10008	-1.99676
EZR	2.06197	1.05431	0.100109	1.99654
AKAP13	1.89129	1.44302	0.100129	1.99639
RARRES2	0.584239	-0.264044	0.100192	-1.9959
PRRT2	1.13757	-1.37598	0.100193	-1.9959
HMGN5	0.8266	0.673345	0.100197	1.99587
PBX1	1.01147	0.43367	0.100249	1.99547
UNC50	1.93299	0.519956	0.100256	1.99541
SCAF11	1.85538	1.56841	0.10033	1.99485
ANKRD13A	1.19848	0.630193	0.100518	1.99341
BAX	0.750601	-0.355263	0.10063	-1.99256
LCMT2	2.14402	1.0476	0.100744	1.99168
THSD4	1.78405	0.610185	0.100957	1.99006
CDCP1	1.09796	0.722041	0.100987	1.98983
EGR1	0.730453	0.569796	0.101166	1.98848
ETAA1	0.513788	0.60885	0.101352	1.98707
FITM2	1.31993	-0.684354	0.101352	-1.98707
TMCO3	0.913622	0.462902	0.101543	1.98562
MRPS7	1.12391	-0.446889	0.101653	-1.98479
INTS9	2.15796	0.569703	0.101662	1.98472
HLA-DMA	1.68081	-0.794085	0.10171	-1.98436
PRR24	0.575287	-0.384076	0.101712	-1.98435
MCM4	2.10441	1.40325	0.10172	1.98428
SLC16A7	1.74801	1.97491	0.101905	1.98289
PFDN5	1.43046	-0.978229	0.101977	-1.98235
CDC42BPB	1.61879	0.674885	0.102003	1.98215
MMAB	0.697673	-0.412202	0.102018	-1.98204
ASPM	1.47245	1.52294	0.102161	1.98096
PARD6A	0.390442	-0.301431	0.102207	-1.98061
MIR210HG	0.423018	-0.447374	0.10223	-1.98044
GATAD2B	1.36694	0.826669	0.102258	1.98024
CRAMP1L	1.15855	0.734139	0.102306	1.97987
STAT5B	1.53991	0.343761	0.102326	1.97972
ATXN1L	0.760461	0.38149	0.10253	1.9782
LOC441177	0.419105	-0.501482	0.102584	-1.97779
C15orf38	1.25495	-0.669471	0.102605	-1.97763
KIF17	0.916176	-2.26479	0.102722	-1.97676
ABCF2	2.03785	0.743729	0.102793	1.97623
LOC100302401	0.360301	0.266525	0.102908	1.97537
NDUFA13	0.568847	-0.309638	0.103177	-1.97336
NAPRT1	1.48635	-0.492635	0.103215	-1.97308
LARP4B	1.34873	0.834048	0.103303	1.97243
ZFP36	0.713916	0.422928	0.103304	1.97242
GOT2	2.43015	0.79695	0.10346	1.97127
SRSF11	1.4295	1.19793	0.103645	1.96989
ANKRD13D	0.542606	-0.278873	0.103703	-1.96947
TRAPPC9	1.7242	0.542929	0.103714	1.96939
DCXR	0.756432	-0.357707	0.103791	-1.96881
SLC35E3	1.19436	0.648177	0.103795	1.96878
MAP2K1	1.73583	0.679981	0.103805	1.96871
SIVA1	0.437867	-0.266917	0.103837	-1.96847
POLH	1.41538	1.08827	0.103927	1.96781
PI4KA	2.56263	1.09849	0.103957	1.96759
SNTA1	0.798707	-0.393214	0.104006	-1.96723
STK17B	1.27972	0.963364	0.104063	1.9668
SETD1B	0.640718	0.384541	0.104103	1.96651
C16orf45	0.696583	-0.587138	0.10411	-1.96646
LINC00152	0.371998	-0.281459	0.104194	-1.96584
FRRS1	3.95749	4.06216	0.104336	1.9648
ZNF778	0.909338	0.655015	0.104359	1.96463
SEC24C	2.62034	0.611877	0.10437	1.96455
PDGFRL	3.24137	1.07411	0.104385	1.96444
CDC25A	1.67685	0.938522	0.104438	1.96404
BDP1	2.13765	2.53936	0.104815	1.96128
CD320	1.17003	-0.551547	0.104824	-1.96122
ZNFX1-AS1	0.49336	-0.309928	0.104827	-1.96119
AP1S1	0.983786	-0.494796	0.104866	-1.96091
POM121C	0.629606	0.304753	0.104908	1.9606
BAZ2A	1.0745	0.423075	0.104909	1.96059
ITGA7	1.50052	-0.865004	0.105028	-1.95973
SNAPC4	0.844208	0.326869	0.105054	1.95954
SF3B5	0.513858	-0.31839	0.105056	-1.95952
SEMA6C	0.420481	-0.401501	0.105067	-1.95944
SF3A1	2.20959	0.931463	0.105112	1.95911
TRIM6	2.66601	2.35469	0.10517	1.95869
LOC642852	0.600854	0.415315	0.105184	1.95859
ZNF318	1.97285	0.594912	0.105221	1.95832
RP2	1.92892	1.93756	0.105248	1.95812
HUWE1	2.27998	0.974938	0.105319	1.9576
SMAD7	0.742749	0.386317	0.105568	1.9558
PHPT1	0.50723	-0.270572	0.105639	-1.95528
WBSCR27	0.404137	-0.277822	0.105654	-1.95517
AEBP2	0.923458	0.807604	0.105776	1.95428
TRAPPC2L	0.982617	-0.449627	0.105804	-1.95408
TACC3	1.71729	0.609112	0.105873	1.95358
ZBTB11	2.22171	1.82908	0.105985	1.95277
HSPA1B	2.51554	0.988836	0.106098	1.95196
ARMCX6	1.17718	-0.458204	0.106149	-1.95158
KIF5B	1.6627	1.37442	0.106231	1.951
QSOX2	1.61732	0.501371	0.106326	1.95031
DYNC2LI1	4.11379	-5.29672	0.106326	-1.95031
TMEM123	0.87118	0.661762	0.106401	1.94976
FBL	1.25062	-0.722854	0.106425	-1.94959
TEX264	1.08651	-0.472943	0.106583	-1.94846
CCNE2	2.42388	2.69259	0.106599	1.94834
GFER	0.53471	-0.318197	0.106742	-1.94731
FNDC3A	1.48901	1.05284	0.10681	1.94683
EEF2	1.73979	0.353266	0.106862	1.94645
AFAP1	1.68186	1.06848	0.107025	1.94528
STK32B	1.2697	0.674543	0.10715	1.94439
IGF1R	1.75153	0.738531	0.107166	1.94428
VMO1	0.220535	-0.494309	0.107333	-1.94308
IGF2BP3	2.23512	1.82382	0.10742	1.94246
FOSB	0.822678	0.444907	0.107448	1.94226
FLII	2.59359	0.8094	0.107623	1.94102
EHMT1	1.12286	0.681136	0.107633	1.94095
TMEM205	0.814832	-0.376724	0.107711	-1.94039
PLCD1	0.903819	-0.465807	0.107753	-1.94009
BLOC1S1	0.494183	-0.300755	0.107777	-1.93992
POLE	1.70428	0.549541	0.107971	1.93854
EHD4	1.82579	0.550835	0.107984	1.93845
C14orf2	0.668734	-0.387373	0.108074	-1.93781
C16orf93	0.524328	-0.546943	0.108137	-1.93736
SOX4	1.02983	0.720163	0.108252	1.93655
GNL1	1.09818	-0.461122	0.108452	-1.93513
C1orf55	1.97108	1.70301	0.108499	1.9348
DCK	1.04528	0.643289	0.1085	1.93479
E2F3	1.21178	1.24829	0.108554	1.93441
HFE	2.23668	1.69403	0.108679	1.93353
NT5E	1.85793	1.20455	0.108815	1.93258
KIFC1	2.26515	0.695535	0.108864	1.93223
CIAO1	1.39894	-0.560528	0.108907	-1.93193
GCAT	1.04919	-0.487665	0.108996	-1.9313
CEP97	3.08184	3.05924	0.109142	1.93028
HDAC4	1.09186	0.567715	0.109152	1.9302
FBXO42	1.00845	0.367206	0.109305	1.92913
BTBD9	3.34904	2.33045	0.109365	1.92871
FAM195A	0.451116	-0.261034	0.109398	-1.92848
COPA	3.65041	1.27498	0.109645	1.92675
NCAPH2	1.06913	-0.422796	0.109844	-1.92536
COX6C	0.599536	-0.425343	0.109855	-1.92529
ZFP14	0.76419	1.41719	0.109924	1.9248
SFT2D2	2.43836	-1.02649	0.10993	-1.92477
SIRT5	0.705769	0.288505	0.10997	1.92448
SPARC	2.73444	-3.93731	0.110203	-1.92287
YJEFN3	0.784853	-0.723259	0.110213	-1.9228
IL17RE	0.326968	-0.56358	0.110213	-1.92279
SMARCC1	2.64626	1.76574	0.110265	1.92243
FAM168A	0.891827	0.513512	0.110286	1.92229
TRIM28	1.72586	0.368787	0.110402	1.92148
SCLT1	0.76903	0.731897	0.110501	1.9208
GRAMD4	0.704558	0.267527	0.110503	1.92078
ZMYND19	0.551819	-0.337243	0.110539	-1.92054
EHD2	1.30985	0.502507	0.110622	1.91996
IL1R1	0.819202	0.780159	0.110739	1.91915
VPS33B	2.72128	1.01049	0.110882	1.91816
TLR6	1.75197	3.60928	0.110962	1.91761
NUP214	1.64244	0.568383	0.110969	1.91756
NDUFAB1	1.08954	-0.64136	0.111242	-1.91568
SYP	1.13476	-0.77002	0.111251	-1.91561
HOOK3	1.01992	0.775476	0.111311	1.9152
RANBP10	0.930621	0.428534	0.111463	1.91416
C3orf75	1.226	-0.636263	0.111523	-1.91375
SH3PXD2B	1.84833	0.823138	0.111585	1.91332
TMEM62	1.341	0.386692	0.111586	1.91331
SLIRP	0.614653	-0.318227	0.111658	-1.91282
YTHDF3	1.76977	1.00477	0.111959	1.91076
MID2	1.18519	0.630603	0.112026	1.9103
HERC2	1.91025	0.828963	0.1121	1.9098
HOMEZ	1.07259	0.465546	0.112185	1.90922
DMBT1	1.58881	0.791745	0.112306	1.90839
MPG	0.485103	-0.294621	0.112358	-1.90804
BMPR1A	1.41289	0.788922	0.112406	1.90771
NFRKB	2.04391	0.837019	0.112407	1.9077
DBNL	1.46421	-0.51381	0.112416	-1.90764
SLC4A7	2.08173	2.32343	0.112652	1.90604
LY6K	0.927412	-0.444042	0.112688	-1.90579
ADCK5	1.04653	-0.32896	0.112761	-1.90529
HINT1	0.578718	-0.408933	0.112836	-1.90478
MIR3648	1.21548	-1.63762	0.112914	-1.90426
OSBPL11	2.39485	1.59695	0.113047	1.90336
TSEN34	1.31825	-0.639485	0.11307	-1.9032
C9orf23	0.697703	-0.379293	0.113193	-1.90237
SETD1A	0.709824	0.30406	0.113281	1.90178
TLE3	1.32494	0.452797	0.113493	1.90035
PRDX4	1.53403	-0.953029	0.113547	-1.89998
CKLF	0.616976	-0.344458	0.113607	-1.89957
IGF2R	2.71193	1.1852	0.113752	1.8986
RIF1	1.54469	1.75646	0.113782	1.89839
CCDC107	0.797601	-0.596389	0.113832	-1.89806
PEX16	1.29263	-0.397783	0.114167	-1.89581
WLS	3.90586	1.02678	0.114255	1.89522
TRIM23	1.96748	1.91391	0.114453	1.8939
ZFYVE19	0.878681	-0.461448	0.114512	-1.8935
LOC401093	0.55987	-0.735755	0.114558	-1.8932
MESP1	0.475515	-0.319891	0.114685	-1.89235
LHPP	1.06724	-0.427005	0.114705	-1.89222
FMR1	1.18364	0.816285	0.114717	1.89214
ZFAT	2.20493	0.796039	0.114741	1.89197
CSGALNACT2	0.695747	0.621981	0.114848	1.89126
GPR144	0.723591	-0.53443	0.114903	-1.8909
CLCN2	0.699877	0.294075	0.115123	1.88943
DIAPH1	1.56128	0.817626	0.11513	1.88938
NOSIP	1.0259	-0.555678	0.115171	-1.88912
LGALS1	0.717874	-0.428683	0.115299	-1.88826
PSMB10	0.602296	-0.28842	0.11537	-1.88779
GEMIN4	2.23127	0.514482	0.115442	1.88731
ANKS4B	0.280437	0.441587	0.115453	1.88724
PODXL2	1.00447	-0.316758	0.115553	-1.88658
PSMB5	1.653	-0.979056	0.115659	-1.88588
AKR7A2	1.37695	-0.51664	0.115677	-1.88576
LRRC29	0.329386	0.264083	0.1158	1.88495
PSMB6	1.73489	-0.8489	0.115806	-1.88491
FXN	1.03057	-0.3181	0.115908	-1.88423
CBWD6	0.556755	-0.890306	0.11598	-1.88376
WHSC1	1.30323	0.569972	0.116025	1.88346
RPS26	0.442637	-0.257827	0.11615	-1.88264
LINC00493	0.889822	-0.664404	0.116185	-1.88241
TMEM147	0.899712	-0.366607	0.116188	-1.88239
SENP3	0.424935	-0.424731	0.116334	-1.88142
MYLK3	0.920915	0.794954	0.116364	1.88123
THAP3	0.704793	-0.467961	0.11642	-1.88086
PURA	0.871848	0.694321	0.116461	1.88059
NHS	1.38337	1.19676	0.116523	1.88019
THNSL1	2.83029	2.84062	0.116652	1.87934
CHAF1A	1.41474	0.582741	0.116837	1.87812
ETV5	1.14915	0.310453	0.116993	1.87711
FOXK1	0.833923	0.375987	0.11707	1.87661
DTX3L	2.03737	1.70035	0.11716	1.87602
PDE4D	0.86205	0.575727	0.117297	1.87512
THOP1	1.10124	-0.36401	0.117495	-1.87383
H2AFJ	0.460017	-0.316495	0.117581	-1.87327
CD2BP2	1.14803	-0.569592	0.117719	-1.87238
GTSE1	1.17461	0.700956	0.117721	1.87237
CAPZB	0.869663	0.406777	0.117727	1.87233
CCDC18	2.03632	3.49223	0.117741	1.87223
FAU	0.672926	-0.393407	0.117847	-1.87155
ARHGAP5-AS1	0.671416	0.58107	0.117863	1.87144
EHF	1.38715	0.94302	0.117931	1.871
PPRC1	1.26104	0.520244	0.118105	1.86987
RHBDL1	0.711144	-0.286368	0.118278	-1.86876
ZP3	0.549548	-0.416061	0.118297	-1.86863
BK250D10.8	0.385251	-0.375742	0.118354	-1.86826
BOP1	1.48698	-0.35577	0.118416	-1.86786
LPAR5	0.112921	-0.338763	0.11844	-1.86771
SCD	1.79995	0.810938	0.118481	1.86745
MTERFD3	1.29515	-1.00165	0.118574	-1.86684
SUZ12P	0.636793	-0.651162	0.118623	-1.86652
C8orf58	0.745729	-0.336956	0.118634	-1.86646
PADI3	1.11431	-0.523631	0.118668	-1.86624
WDR5B	1.19104	0.91068	0.118735	1.8658
ASPHD1	0.661084	-0.291359	0.118857	-1.86502
DNMT3L	0.336944	-0.537007	0.118964	-1.86433
COL4A3	1.38335	0.86731	0.119038	1.86386
IRX3	0.577734	0.32715	0.11906	1.86372
LOC100289092	0.315301	-0.294946	0.119104	-1.86343
DLX1	0.605744	0.538321	0.119167	1.86303
RUNDC3A	1.12862	-1.15915	0.119261	-1.86243
ALS2CR8	0.741515	-1.51109	0.119469	-1.86109
C14orf135	1.67673	-1.90813	0.119477	-1.86104
DEGS1	1.61629	0.740253	0.119525	1.86074
SELO	1.29321	-0.3453	0.119553	-1.86056
PPCDC	0.649382	-0.383048	0.11964	-1.86
SIRPA	0.84726	-0.80493	0.119737	-1.85938
IGFL1	0.331836	0.498941	0.119749	1.85931
PHF17	1.51735	0.478304	0.119801	1.85897
CSRNP2	0.680279	0.302887	0.120025	1.85755
TCF20	1.29926	0.939327	0.120074	1.85723
NAT9	1.4777	-0.5102	0.120074	-1.85723
CPPED1	1.53994	0.404589	0.120198	1.85644
METTL19	1.90235	0.796161	0.120297	1.85581
DGUOK	0.886712	-0.346853	0.12031	-1.85573
ZBTB42	0.55135	-0.343598	0.120476	-1.85468
C14orf79	1.01832	-0.582248	0.120588	-1.85397
IL28RA	0.475443	0.295481	0.120599	1.85389
MLL5	0.686691	0.608037	0.120653	1.85355
RMI1	1.58073	1.35953	0.120676	1.85341
PWP2	2.35275	0.778042	0.120684	1.85336
C6orf48	0.636322	-0.371367	0.120688	-1.85333
XIAP	0.53348	0.558304	0.120819	1.85251
TSTD1	0.555622	-0.383775	0.12105	-1.85104
AKTIP	1.33756	-1.00843	0.121178	-1.85023
NOP2	2.60095	1.16406	0.121199	1.8501
NBPF9	1.88476	2.27142	0.12137	1.84903
LUM	3.11871	1.71612	0.121455	1.84849
TJP2	2.97695	1.14646	0.121456	1.84849
HOXA-AS5	0.371793	-0.289195	0.121461	-1.84845
TRIO	3.03077	2.10668	0.121485	1.8483
TIGD1	1.81465	0.921631	0.121528	1.84803
ZNF490	0.680272	-0.555414	0.121555	-1.84786
HYOU1	2.54241	0.753983	0.12168	1.84708
RGS14	0.45799	-0.329291	0.121685	-1.84705
LHFPL5	0.771177	1.74283	0.121716	1.84685
GRB2	0.573028	0.358888	0.121762	1.84656
ATP6V0D1	1.64812	-0.518267	0.121804	-1.8463
OVCA2	0.666605	-0.386179	0.121915	-1.8456
NHLRC3	2.06528	-0.789267	0.121954	-1.84536
KDM2A	1.38476	0.665316	0.122326	1.84303
CENPM	0.832572	-0.377783	0.122373	-1.84274
CRELD2	1.31127	-0.512096	0.122444	-1.84229
MICAL3	0.875715	0.327852	0.122556	1.8416
DNAJB14	0.784893	0.707144	0.122562	1.84156
IFI6	0.765587	-0.404586	0.122786	-1.84016
SLC17A5	1.46322	0.288812	0.122816	1.83997
PIK3C2B	0.909565	0.302326	0.122835	1.83986
PLEKHM3	3.0343	-4.82867	0.123093	-1.83825
GPKOW	2.1519	0.627598	0.123097	1.83823
PELI3	0.77507	-0.338181	0.123135	-1.83799
LOC152217	0.738889	-0.434518	0.123152	-1.83788
CSRP2	1.7036	-0.448554	0.12317	-1.83777
KIAA1033	1.81132	1.72821	0.123461	1.83597
NUP210	1.87651	0.581917	0.123491	1.83579
RFPL1-AS1	0.440729	0.854595	0.123521	1.8356
RRAS	0.548342	-0.270898	0.123584	-1.83521
CCDC124	0.600273	-0.285977	0.123634	-1.83491
PPIA	1.5714	-0.475222	0.123718	-1.83438
MAPK1IP1L	0.995057	0.583176	0.123759	1.83413
SF3B2	2.26026	0.961203	0.123774	1.83404
TCEA2	0.599772	-0.307884	0.123801	-1.83387
ZNF202	1.24185	-0.699537	0.123828	-1.8337
KIAA1456	0.327465	-0.394737	0.12396	-1.83289
FASN	1.19152	0.400454	0.124017	1.83254
FBXL15	0.568206	-0.283389	0.124023	-1.8325
C6orf203	2.0971	-1.91659	0.124036	-1.83243
USF1	0.884429	-0.558493	0.124054	-1.83231
NEK7	0.783664	0.706781	0.124188	1.83149
NOP14	1.85168	0.798267	0.124201	1.83141
PPAP2C	1.1106	-0.41514	0.124256	-1.83107
TET2	1.67821	1.89659	0.124327	1.83063
DAG1	1.12321	0.496045	0.124353	1.83047
MRPL17	1.18465	-0.645843	0.124464	-1.82979
UHRF1	2.72284	1.48263	0.12448	1.82969
URB1	2.58468	0.90485	0.124579	1.82908
CSNK1G1	1.27398	0.677845	0.124591	1.82901
ZNF280C	1.62441	1.7836	0.124607	1.82892
HNRNPF	2.58926	1.55498	0.124671	1.82852
BAZ1B	2.01369	1.32787	0.124676	1.82849
THAP1	0.99458	0.649987	0.124921	1.82699
LMF1	1.40254	-0.573367	0.124932	-1.82692
MST4	1.80998	1.69333	0.124949	1.82682
NARG2	0.874002	0.699841	0.124957	1.82677
KLHL35	1.22605	-0.438053	0.124987	-1.82659
TGFBI	3.07219	0.958369	0.125	1.82651
HNRNPC	2.13413	0.768757	0.125069	1.82609
TBC1D12	1.63201	1.20429	0.125121	1.82577
TMPO	1.84262	1.72328	0.125154	1.82557
SC5DL	3.18711	-2.50667	0.125166	-1.82549
PSMB9	1.12549	-0.597944	0.125403	-1.82405
RHBDL3	0.41865	-0.770732	0.125528	-1.82329
RPS11	0.568175	-0.376738	0.125533	-1.82326
THRAP3	1.81416	0.995733	0.125581	1.82297
MTX1	1.2713	-0.534259	0.125638	-1.82262
C11orf73	1.3369	-0.547528	0.125648	-1.82256
MTDH	0.718266	0.542649	0.125656	1.82251
DEPDC1	0.929615	1.12672	0.125798	1.82165
UBTF	1.36127	0.662261	0.125874	1.82119
HDHD2	0.71058	-0.541493	0.126016	-1.82032
RPRML	0.749138	-0.397019	0.126063	-1.82004
NUDT22	0.483991	-0.267604	0.126111	-1.81975
MAGEA1	1.9966	0.822661	0.126186	1.8193
CCDC76	1.099	1.15803	0.126219	1.8191
RPL32P3	0.674295	0.297911	0.126221	1.81908
SRSF8	1.02084	0.385236	0.126296	1.81863
MAP1LC3C	0.37617	-0.401149	0.126305	-1.81858
MRPS26	1.06418	-0.664778	0.126346	-1.81833
UQCRQ	0.622405	-0.36565	0.126377	-1.81814
ADARB2	1.46984	0.500472	0.126509	1.81734
OS9	2.10983	0.513615	0.126562	1.81702
NDRG2	1.21003	-1.05023	0.126661	-1.81642
C7orf11	0.886893	0.334987	0.126697	1.81621
CECR5	1.15307	-0.453859	0.126728	-1.81602
ARL16	0.772042	-0.4452	0.12679	-1.81565
DKFZp779M0652	0.238572	0.599644	0.1268	1.81559
TRAPPC2	0.943589	-0.435005	0.126833	-1.81539
PART1	0.173309	0.483647	0.12685	1.81529
RERG	0.694307	0.479604	0.126898	1.815
TFPI2	1.13339	0.530967	0.12695	1.81468
PBX4	0.489393	-0.335314	0.126964	-1.8146
C19orf73	0.802667	-1.88978	0.12698	-1.8145
ENO1-AS1	0.10463	-0.31389	0.126989	-1.81445
TPRN	0.724374	-0.320231	0.12706	-1.81402
LPCAT1	1.34252	0.411991	0.127082	1.81389
DNAJB6	1.31501	0.627023	0.127097	1.8138
PXMP2	0.392639	-0.272328	0.127126	-1.81363
CADM1	2.53539	-2.6906	0.127149	-1.81349
STARD3NL	0.456805	0.275854	0.127173	1.81334
SRRM4	0.206205	0.374247	0.127224	1.81304
LARP1	1.37441	0.70973	0.127355	1.81225
MAPK3	0.652364	-0.33431	0.127477	-1.81152
FTSJD2	1.86747	0.368439	0.127496	1.81141
FMN1	0.562966	0.730741	0.127519	1.81127
PRPF6	2.33134	0.497547	0.127572	1.81095
PIGA	1.24979	0.582951	0.127617	1.81068
ZKSCAN3	1.42571	0.966976	0.127642	1.81053
TTI2	2.17913	0.831104	0.127843	1.80933
NOXA1	0.611762	-0.3283	0.127854	-1.80926
TBKBP1	0.656019	-0.298254	0.127871	-1.80917
C11orf83	0.40482	-0.276881	0.128077	-1.80794
SETD5	0.784988	0.386764	0.128179	1.80733
ARHGEF19	0.961184	-0.37706	0.128187	-1.80728
C2orf16	0.770234	-0.446903	0.128248	-1.80691
SLC27A3	1.53151	-0.333571	0.12844	-1.80577
SLC25A24	2.96636	2.91612	0.128601	1.80482
IDAS	1.09795	-0.479832	0.128631	-1.80464
GAS7	0.314977	-0.377437	0.128736	-1.80402
RABGAP1L	6.84111	-11.6905	0.128781	-1.80375
MRFAP1L1	1.59516	-1.11481	0.128782	-1.80374
IFT122	2.73681	0.690396	0.128794	1.80367
ARHGAP17	1.9292	0.931336	0.1288	1.80364
ZNF148	1.25223	0.893131	0.128804	1.80361
WRAP73	1.5508	-0.513733	0.128949	-1.80275
EHMT2	1.35218	0.25927	0.12903	1.80228
MTF2	0.877309	0.514548	0.129169	1.80145
FAM96B	0.496763	-0.293168	0.129231	-1.80108
COPZ2	0.515925	-0.316615	0.129319	-1.80056
NDUFB1	0.347038	-0.300786	0.129335	-1.80047
NAA10	0.957952	-0.47643	0.129349	-1.80039
MAP4K1	0.395972	-0.289659	0.129386	-1.80017
CASD1	0.998974	-0.764096	0.129431	-1.79991
CSF1	1.1657	0.46614	0.129455	1.79976
AP2A2	1.82714	0.586916	0.129469	1.79968
MRPS25	1.29544	-0.494447	0.129491	-1.79955
MMP17	0.570887	-0.314299	0.129676	-1.79846
KTN1	1.30623	1.22705	0.129729	1.79815
OAS3	2.66188	1.15532	0.129791	1.79778
NDUFA2	0.542411	-0.378158	0.129869	-1.79733
RAB3B	0.846676	-1.37178	0.129916	-1.79705
CCDC122	0.180575	0.280172	0.129994	1.79659
H2AFY	1.61405	0.517547	0.130256	1.79505
HSBP1	0.54884	-0.254128	0.130289	-1.79486
RELL1	0.505419	-0.464505	0.130302	-1.79478
MAML1	0.959972	0.538779	0.130362	1.79443
MYNN	1.59396	1.55161	0.130477	1.79376
KLF4	1.34459	1.48356	0.130517	1.79353
RPL8	0.948359	-0.482258	0.130518	-1.79352
PRADC1	0.569425	-0.390382	0.130553	-1.79331
CAPG	1.40211	-0.597037	0.130555	-1.7933
GJA3	1.60995	2.533	0.130599	1.79304
PTPRG	2.3693	0.774318	0.130745	1.79219
PMM1	1.02463	-0.506172	0.130781	-1.79198
SRP72	1.57509	1.15299	0.130802	1.79186
NOB1	1.50245	0.363228	0.130877	1.79142
HTRA3	0.32741	-0.249161	0.130971	-1.79087
GPNMB	4.26295	-2.62367	0.131248	-1.78926
CCNT1	1.58242	0.915648	0.131266	1.78916
AMDHD2	1.32919	-0.462833	0.13131	-1.7889
KLF16	0.622612	-0.247549	0.131377	-1.78851
NDUFA4	0.695971	-0.353962	0.131424	-1.78823
PTGER4	0.736133	1.03835	0.13146	1.78803
NOP16	1.24591	-0.76583	0.131527	-1.78764
KTI12	1.31787	0.335886	0.131582	1.78732
CPT1A	2.04283	0.955856	0.13164	1.78698
AIG1	1.41066	0.39154	0.131678	1.78676
ZDHHC24	0.734515	-0.270063	0.131704	-1.78661
KLHDC5	1.34071	0.324328	0.131915	1.78539
CPQ	7.26785	-8.11811	0.13208	-1.78444
STIP1	2.41713	0.908868	0.132087	1.78439
RNF4	0.748721	0.32961	0.132228	1.78358
FOXD3	0.931249	0.759521	0.13225	1.78345
MTFR1	0.730502	0.321632	0.132368	1.78277
MAN1B1	1.45589	-0.441196	0.13241	-1.78253
TOPORS	1.76861	1.46173	0.132484	1.7821
ARL6IP6	0.754177	0.466116	0.132553	1.78171
RPS10	0.744291	-0.390898	0.132594	-1.78147
MRPL28	1.45672	-0.694503	0.132604	-1.78141
C17orf49	0.553127	-0.612885	0.132641	-1.7812
C1orf213	0.272225	-0.311931	0.132662	-1.78108
TMEM179B	0.94401	-0.364729	0.132816	-1.78019
ST6GAL1	0.883331	-0.653248	0.132845	-1.78002
OSBPL8	0.736445	0.701976	0.13286	1.77994
PTGS2	1.76455	1.94275	0.133046	1.77887
NGFRAP1	0.823257	-0.374437	0.133131	-1.77838
EXOSC1	2.18119	-1.04609	0.133255	-1.77767
RPL27A	0.728431	-0.428647	0.133288	-1.77749
GSG2	1.39188	0.914931	0.1333	1.77742
MBD5	0.778357	0.926906	0.133301	1.77741
PIP5K1A	1.5097	0.693889	0.133352	1.77712
RBX1	0.751444	-0.469036	0.133362	-1.77706
ZNRF2	0.511078	0.350525	0.133537	1.77606
LOC100131551	0.695478	0.3561	0.133596	1.77572
RNPC3	2.44602	2.13478	0.133619	1.77559
ADAR	2.05515	0.918364	0.133645	1.77544
TRAPPC6A	1.02455	-0.457547	0.133774	-1.77471
SZT2	1.03065	0.509515	0.133789	1.77462
SPEF1	0.799401	-1.22665	0.133859	-1.77422
D2HGDH	1.59073	-0.362264	0.133896	-1.77401
PARG	2.3463	0.861772	0.133988	1.77348
MACROD1	1.10163	-0.432286	0.133993	-1.77346
ZCCHC8	2.56154	3.04228	0.134015	1.77333
APC	1.41139	1.66348	0.134028	1.77326
GOT1	2.15012	0.384413	0.134078	1.77297
TBP	1.23196	0.693527	0.134094	1.77288
NKRF	2.4321	1.33839	0.134196	1.7723
CRIP1	0.429149	-0.261632	0.134207	-1.77224
RHOBTB3	1.36165	0.748983	0.13426	1.77194
MRPS21	1.56465	-1.12827	0.134358	-1.77138
MIR497HG	0.417567	-0.304846	0.134511	-1.77051
TST	1.39989	-0.573654	0.134601	-1.77
LAPTM4A	1.48744	0.445932	0.134616	1.76992
AGAP6	0.488892	-0.492297	0.134708	-1.7694
PPIP5K1	2.33475	0.850604	0.134716	1.76935
KIAA1586	0.812958	0.829253	0.134748	1.76917
TLE4	1.21016	0.486846	0.13498	1.76785
B4GALT7	0.555768	-0.291428	0.134999	-1.76775
IMMP1L	0.336511	-0.305487	0.135012	-1.76768
LSM2	0.481333	-0.328185	0.135015	-1.76766
SLC29A4	0.444744	-0.540087	0.135072	-1.76734
LRRC73	1.15733	-0.889217	0.135074	-1.76732
KDM5C	1.66602	0.54039	0.13509	1.76723
RPAP3	1.93233	1.94505	0.135157	1.76685
C16orf48	0.747994	-0.363727	0.135168	-1.76679
TEP1	1.4791	0.552101	0.135332	1.76586
TMX1	1.12974	0.741799	0.135361	1.7657
DHRS3	0.735994	-0.500625	0.135525	-1.76478
UBAP2L	2.34077	0.992179	0.135532	1.76474
TOMM6	0.529924	-0.348243	0.135602	-1.76435
CCNF	1.05311	0.326799	0.135659	1.76402
STX6	0.767416	0.26854	0.135698	1.7638
SUFU	1.55671	0.386113	0.135723	1.76366
CENPE	1.80875	2.07008	0.135746	1.76353
PNKP	1.20014	-0.439306	0.135746	-1.76353
ACPP	2.25877	1.04003	0.135843	1.76299
TAF4	1.02319	0.625894	0.135858	1.7629
BCL2L13	1.21363	0.561331	0.135908	1.76263
KLF5	1.36958	1.50882	0.135956	1.76235
NANP	3.48147	4.97086	0.136125	1.76141
EIF3D	3.44134	0.938489	0.136145	1.7613
PARPBP	1.68048	1.41088	0.136184	1.76108
LOC643401	0.728133	-1.06524	0.136238	-1.76078
SNX10	1.39645	-2.09894	0.136261	-1.76064
RPL18A	0.673384	-0.289455	0.136354	-1.76013
AIP	1.12296	-0.503691	0.136406	-1.75983
GTF2A1	4.31868	3.1755	0.136467	1.75949
C1orf124	1.97606	1.65057	0.136516	1.75922
NME1-NME2	4.93956	-7.01759	0.1367	-1.75819
PAF1	2.62272	0.931402	0.136731	1.75801
TMEM9	1.16035	-0.59594	0.136751	-1.7579
RASIP1	1.06827	-0.413289	0.136784	-1.75772
RPL39	0.364932	-0.238366	0.136924	-1.75694
C1orf216	1.46656	-0.719133	0.136952	-1.75678
MYBBP1A	2.05775	0.956379	0.136972	1.75667
SMPD2	0.985535	-0.356039	0.136979	-1.75663
MOV10	1.82168	0.371205	0.136991	1.75657
VEPH1	1.03412	2.28765	0.137066	1.75615
ACIN1	1.44584	0.786497	0.13712	1.75585
WDR74	1.31961	-0.529588	0.137169	-1.75557
CD151	1.41668	-0.443584	0.137213	-1.75533
PSENEN	0.612017	-0.322454	0.137286	-1.75492
RBM15	1.80017	1.61688	0.137298	1.75486
TBPL1	0.676576	0.312294	0.137358	1.75452
CEP85	2.80136	0.999834	0.137409	1.75424
SRA1	0.811567	-0.400554	0.137424	-1.75416
GNB1L	1.16616	-0.442587	0.137466	-1.75393
YPEL5	1.12445	-0.584069	0.137519	-1.75363
SOCS5	0.788543	0.608669	0.137662	1.75284
BTBD6	0.478214	-0.297874	0.137839	-1.75185
NXT2	0.508535	0.644829	0.137859	1.75175
C7orf41	0.380523	-0.291837	0.137902	-1.75151
WASH7P	1.08019	-1.49149	0.138039	-1.75075
PAIP2B	2.15099	-5.20061	0.138074	-1.75056
ACAP2	2.19254	1.08206	0.138076	1.75055
TXNRD2	0.581259	-0.256231	0.13821	-1.74981
CDK5	1.57817	-0.809008	0.138211	-1.7498
MBD3	0.531941	-0.242531	0.13858	-1.74777
RFC5	1.97912	1.00615	0.138606	1.74762
SH2D5	0.565724	-0.288188	0.138654	-1.74736
FIS1	0.408116	-0.229904	0.13878	-1.74667
ADAM15	1.24061	-0.383416	0.139031	-1.74528
TMEM234	0.742796	-0.437374	0.13909	-1.74496
TARSL2	2.53006	-2.03702	0.139111	-1.74485
GSTO1	1.32187	-1.02078	0.139191	-1.74441
RUFY3	1.63864	-2.24493	0.139221	-1.74424
ARID1A	1.54369	1.00109	0.139293	1.74385
RND1	0.616281	-0.942336	0.13947	-1.74288
PPP1R2	0.943717	0.702085	0.139587	1.74224
HGS	1.37943	0.280008	0.139713	1.74155
EIF4E	0.763276	0.767156	0.139723	1.74149
AFAP1L1	2.09229	-0.839063	0.139826	-1.74093
NOS1AP	1.69589	0.897776	0.139876	1.74066
C6orf57	0.319458	-0.30836	0.139908	-1.74048
C2orf74	0.921667	-1.42668	0.139909	-1.74048
EIF4ENIF1	2.07856	0.700314	0.139938	1.74032
IQCG	0.709659	-0.516887	0.139964	-1.74018
KLHDC8B	0.574717	-0.290359	0.139999	-1.73999
FTSJ3	3.76817	1.57069	0.140026	1.73984
ZXDC	1.36196	0.347459	0.140084	1.73953
CIRBP	1.2574	-0.494053	0.140133	-1.73926
S100A6	0.43027	-0.269142	0.140311	-1.73829
GYS1	1.59574	0.417412	0.140393	1.73784
ADCY9	1.13501	0.439141	0.140465	1.73745
RPN1	1.68159	0.403696	0.140521	1.73715
FLJ33630	0.412324	-0.363448	0.140582	-1.73682
INPP5B	1.38419	0.295424	0.140656	1.73641
RPLP1	0.279448	-0.235299	0.140735	-1.73598
SSNA1	0.405593	-0.242218	0.1409	-1.73509
NPHP4	1.17446	0.37717	0.14091	1.73504
NMT1	1.43168	0.456842	0.140921	1.73498
BAG6	1.94801	0.392255	0.141113	1.73394
FAM173A	0.660018	-0.258611	0.141166	-1.73365
ANKRD52	1.15459	0.409629	0.141225	1.73333
PHLDB2	2.03019	2.0728	0.141256	1.73317
GAMT	0.646087	-0.262108	0.141283	-1.73302
CDC42	0.962923	0.678646	0.141307	1.73289
DOCK5	2.31655	1.63529	0.141316	1.73284
ZNF84	1.38958	-1.60835	0.14142	-1.73228
STAG2	1.80248	1.43546	0.141498	1.73186
FAM83A	0.753614	0.343872	0.141536	1.73166
RNF213	2.00361	1.09697	0.14158	1.73141
HERC2P7	0.515438	-0.827517	0.141609	-1.73126
FAM195B	0.385704	-0.226613	0.141631	-1.73114
ATXN2L	1.32265	0.580878	0.141673	1.73092
CTBP2	1.11608	0.741008	0.141772	1.73038
PRKAR1A	2.0449	0.542221	0.141981	1.72926
C11orf10	0.521332	-0.275988	0.142006	-1.72912
KREMEN2	1.10509	-0.557288	0.142037	-1.72896
USP37	1.35501	1.43472	0.142064	1.72881
ZNF527	0.487252	-0.521114	0.142171	-1.72824
KCTD18	1.58689	-1.09079	0.142182	-1.72818
C19orf10	0.572848	-0.344702	0.142231	-1.72791
FAM167B	0.388508	-0.229097	0.142232	-1.72791
ZNF195	0.978042	-0.548946	0.142245	-1.72784
ACOX1	2.14564	0.839314	0.142285	1.72763
PHIP	1.25175	1.10688	0.142336	1.72735
TCERG1	1.78883	1.11587	0.142364	1.7272
FXYD3	0.248337	-0.238629	0.142494	-1.7265
ILVBL	1.34147	-0.41013	0.142563	-1.72614
CCND1	1.11346	0.448697	0.142582	1.72604
MYEOV2	0.320325	-0.276057	0.142744	-1.72517
GIPC1	0.781239	-0.350144	0.142851	-1.7246
RPS13	0.752521	-0.244222	0.142866	-1.72452
C5AR1	1.25825	0.834391	0.142871	1.72449
AVPR2	0.959182	-1.05923	0.142933	-1.72416
TNNC1	1.02828	-0.535079	0.142941	-1.72411
FUZ	0.371363	-0.312509	0.142951	-1.72406
NEDD8	0.451444	-0.235917	0.143018	-1.7237
TMCO1	0.985561	0.543321	0.143143	1.72304
UBXN11	0.650879	-0.305244	0.143203	-1.72272
PIGQ	0.908942	-0.262933	0.143329	-1.72205
BTG2	0.591615	0.281696	0.14339	1.72172
PHYHIP	0.52857	-0.325215	0.143498	-1.72115
UBFD1	1.07576	0.545555	0.143527	1.72099
ZCCHC24	0.654997	0.287583	0.143587	1.72067
TRPM7	1.55211	1.23371	0.143678	1.72019
CTSF	1.75457	-0.842034	0.143993	-1.71852
FAM167A	0.592753	0.257877	0.144111	1.71789
MKS1	1.78452	-0.667886	0.144142	-1.71773
ITGAE	0.283936	-0.226391	0.144221	-1.71731
ITGB4	1.43329	0.40891	0.144277	1.71701
ETFB	1.50932	-0.87197	0.144341	-1.71667
MRPL4	0.963924	-0.381259	0.144409	-1.71632
SNX29	1.92613	0.920678	0.14452	1.71573
ALG2	1.30274	0.668617	0.144568	1.71548
RDH14	1.19626	-0.742137	0.144647	-1.71506
TRDMT1	2.51219	2.55515	0.144768	1.71442
PANK4	1.63437	0.574762	0.145149	1.71242
RPS18	1.20143	-0.696704	0.145166	-1.71232
LIME1	0.44198	-0.256883	0.145198	-1.71216
LCN2	1.38597	-0.631741	0.145231	-1.71198
CELSR3	0.651018	0.309486	0.145297	1.71164
SIK2	2.16436	1.46186	0.145302	1.71161
PSMB3	1.47286	-0.937541	0.145371	-1.71125
COX14	0.444608	-0.254966	0.145595	-1.71007
EFNA1	1.30791	-0.72528	0.145601	-1.71004
AGL	1.32733	0.974155	0.145621	1.70993
KIAA1671	1.98969	1.01721	0.145683	1.70961
MRPS18C	1.07309	-0.298648	0.145687	-1.70959
RRP9	1.11479	-0.482898	0.145745	-1.70928
VGF	0.454468	-0.352985	0.145748	-1.70927
RPAP1	1.51714	0.335724	0.145751	1.70926
CDK12	2.16364	1.34067	0.145843	1.70877
PAPPA	3.10831	2.37042	0.145885	1.70856
C6orf99	1.28428	1.66239	0.145885	1.70855
MEA1	0.72214	-0.436377	0.145904	-1.70846
EPB49	0.308134	-0.233057	0.145978	-1.70807
SEPX1	0.518065	-0.317417	0.14614	-1.70722
ZNF697	3.10103	3.97004	0.146184	1.70699
LOC100506963	0.634317	-0.521386	0.146208	-1.70687
C7orf55	0.672181	-0.448055	0.146265	-1.70657
ZNF614	1.33202	-1.65864	0.14636	-1.70607
PREX1	0.767878	0.296536	0.146366	1.70604
SPON2	0.718869	-0.510488	0.146387	-1.70593
C1orf170	0.727955	0.442254	0.14639	1.70591
DHRS4	1.2576	-0.6034	0.146462	-1.70554
LOC100294145	0.25365	-0.312335	0.146604	-1.7048
CHRNA9	2.19183	1.50043	0.146609	1.70477
CIB1	0.674611	-0.298467	0.146681	-1.7044
IFFO2	1.53892	0.487187	0.146686	1.70437
CDON	1.05281	0.525304	0.146709	1.70426
PSD4	0.527507	-0.253371	0.146717	-1.70421
PHYHD1	0.754932	-0.408952	0.146722	-1.70419
WDR83OS	0.497239	-0.277541	0.146743	-1.70408
TMPPE	3.95537	3.42616	0.146771	1.70393
ZHX1	0.660559	0.508406	0.147057	1.70245
GPATCH8	1.57986	0.89401	0.147164	1.70189
EPC2	0.769299	0.481355	0.147213	1.70164
PMP22	0.803299	0.396224	0.147214	1.70163
PPL	1.96619	0.966143	0.147239	1.7015
IQCK	1.30052	-1.13139	0.147259	-1.7014
POLR2G	2.43473	-1.30325	0.147276	-1.70131
SAT2	0.948733	-0.531737	0.147295	-1.70121
FOXC2	1.014	0.65589	0.147303	1.70117
ALX4	0.886237	0.426726	0.147398	1.70068
C10orf137	2.87145	2.32122	0.147528	1.70001
PRPF8	2.53787	0.839267	0.14757	1.69979
TNRC6B	1.89601	1.44996	0.147662	1.69931
GPR1	2.10202	0.378581	0.147765	1.69878
IGFBP3	1.31818	0.87462	0.147774	1.69873
NCAPD3	3.35846	1.36854	0.147794	1.69863
DUSP23	0.483899	-0.29162	0.147811	-1.69854
RPS21	0.410927	-0.277479	0.147837	-1.69841
ORMDL3	0.744579	-0.349929	0.148031	-1.69741
TSC22D2	1.2848	0.899768	0.148054	1.69729
NME2	1.36166	-0.595874	0.148218	-1.69644
MRPS30	1.78056	0.854659	0.148258	1.69624
TRPC4AP	1.93412	0.454272	0.148334	1.69585
STOML2	1.88769	-0.790677	0.148376	-1.69563
UNK	0.705102	0.307083	0.148394	1.69554
CXCR4	2.16258	1.12389	0.14846	1.6952
SYTL3	0.910712	1.57363	0.148496	1.69501
PHKA1	3.48679	1.37938	0.148537	1.6948
EEF1D	1.08865	-0.438036	0.148625	-1.69435
GMFB	0.576873	0.260402	0.148626	1.69434
KLF10	1.75188	1.62976	0.148642	1.69426
UQCRH	0.399609	-0.230595	0.148708	-1.69392
CASC3	1.05857	0.282728	0.148759	1.69366
C16orf13	0.453383	-0.246502	0.148842	-1.69324
NFKBIL1	0.682812	-0.259903	0.14905	-1.69217
ISCA2	0.631851	-0.336877	0.149092	-1.69195
BCL9	0.969317	0.563311	0.149135	1.69174
KIAA0913	1.70192	0.596992	0.149182	1.6915
PPME1	1.93094	0.893783	0.14934	1.69069
CCDC88B	0.65951	-0.246785	0.149366	-1.69055
SLC25A25	1.22067	0.429636	0.14944	1.69018
COX16	0.779175	-0.601765	0.149525	-1.68974
TSR2	0.920498	-0.358759	0.14959	-1.68941
CHCHD1	0.59549	-0.289274	0.149709	-1.6888
RRAGC	4.47312	-4.30458	0.149755	-1.68857
DHRS2	2.53379	-2.05276	0.149809	-1.68829
ZBTB1	1.27933	1.13798	0.149862	1.68802
GALNT6	2.00484	0.85251	0.149881	1.68793
SRRM1	1.08113	0.551273	0.149903	1.68782
IMP4	0.943684	-0.443506	0.149924	-1.68771
EMX2OS	0.922074	-0.906808	0.149965	-1.6875
DMD	2.64809	1.75098	0.149991	1.68736
DTWD1	0.575824	0.556606	0.150006	1.68729
KLHL18	1.03035	0.283041	0.150012	1.68726
FAM193A	1.32101	0.594958	0.150013	1.68725
MRPS24	0.664003	-0.280947	0.150021	-1.68721
FCF1	0.700622	0.525272	0.150027	1.68718
SUSD2	1.80858	0.440419	0.150044	1.6871
PCBP1	1.60344	0.618533	0.150131	1.68665
YTHDF1	0.794901	0.352417	0.150147	1.68657
GLS	1.56379	1.22289	0.150196	1.68632
ANXA9	0.83093	-0.812752	0.150276	-1.68591
AURKAIP1	0.751053	-0.408967	0.150407	-1.68525
CAB39	2.01339	-1.97167	0.150416	-1.6852
POM121	0.525332	0.272575	0.150432	1.68512
SLIT1	1.00148	-0.66717	0.150472	-1.68492
AKAP8L	1.8508	0.597718	0.150508	1.68474
WARS	2.01717	0.675592	0.150566	1.68444
ZNF248	1.12179	-1.22525	0.150597	-1.68429
RPL39L	0.443279	-0.331729	0.150608	-1.68423
SORT1	4.24614	-2.10303	0.150619	-1.68418
SNF8	1.01098	-0.375238	0.15066	-1.68397
SMARCC2	1.6808	0.858975	0.150889	1.68281
ATP2B1	1.47492	0.707795	0.151018	1.68216
AES	0.565156	-0.253925	0.151047	-1.68201
AKR1B1	2.48845	-0.8177	0.151188	-1.6813
SBK1	0.262985	-0.280534	0.151246	-1.681
FAM83D	2.06707	0.982467	0.151347	1.68049
CARD14	1.3519	0.402437	0.151351	1.68048
CEP57L1	1.16774	0.905104	0.151383	1.68031
BCL9L	0.694496	0.328638	0.151384	1.68031
ASXL2	3.35006	2.56941	0.151439	1.68003
FLNA	1.65031	0.443663	0.151441	1.68002
RNASEK	0.629962	-0.306033	0.151497	-1.67974
ECI1	0.815903	-0.416309	0.151619	-1.67912
DHX16	2.93783	1.0831	0.151662	1.67891
TOB1	1.25763	1.12349	0.151796	1.67823
TERF2	1.36931	0.437229	0.151812	1.67815
PNMA1	1.84781	0.587125	0.151903	1.6777
MTG1	1.09304	-0.545173	0.152063	-1.67689
ENDOV	0.804345	-0.42126	0.152078	-1.67682
KIAA1324	0.96864	-0.333642	0.152085	-1.67678
PHLDB3	1.13371	-0.45218	0.152095	-1.67673
CCS	1.69228	-0.70119	0.152223	-1.67609
MED18	0.796347	-0.520345	0.152253	-1.67594
TIMP3	1.14192	0.372167	0.152324	1.67558
TACC2	1.15224	0.460388	0.152327	1.67557
C4orf38	0.361415	-0.259141	0.152435	-1.67503
PKN1	0.807559	-0.283565	0.152622	-1.67409
BICC1	3.96052	3.53906	0.152655	1.67392
ODF3B	0.534754	-0.625427	0.152681	-1.6738
FAIM2	0.68825	-0.438244	0.152744	-1.67348
PPP1R9A	0.811969	0.405117	0.152786	1.67327
SYT12	0.899377	-0.390694	0.152797	-1.67322
MYC	1.16944	0.780574	0.152908	1.67266
ABCG1	2.00718	0.498217	0.152939	1.6725
ORMDL2	1.09909	-0.470056	0.153	-1.6722
PTAFR	0.546495	-0.942624	0.153094	-1.67173
STXBP3	1.58962	1.12428	0.153095	1.67173
RFWD3	2.55241	1.46038	0.15311	1.67165
SPOCK2	0.497613	-0.341126	0.153161	-1.6714
SKI	0.549167	0.303693	0.153163	1.67139
B3GALT6	0.644148	-0.257401	0.153168	-1.67136
SKP2	1.08895	0.768048	0.153174	1.67133
KDM6B	0.543611	0.314077	0.153186	1.67127
SLC25A10	0.970375	-0.278139	0.153213	-1.67114
CNIH2	0.294141	-0.480674	0.153257	-1.67092
IER5	1.29175	0.280077	0.153291	1.67075
PTDSS2	0.999719	-0.365659	0.153292	-1.67075
THADA	2.64332	0.657817	0.153373	1.67034
DIO3OS	0.267844	-0.511471	0.153468	-1.66987
IDH1	2.56321	1.26107	0.15348	1.66981
ZNF347	0.3855	-0.938638	0.153743	-1.6685
ANKFY1	2.62911	0.912931	0.153759	1.66842
KIAA1958	1.37529	1.61551	0.153811	1.66816
GUK1	0.348928	-0.264228	0.154216	-1.66616
NECAB3	0.840267	-0.284685	0.154224	-1.66612
ARHGAP19	2.01657	1.11023	0.154376	1.66537
SDSL	0.892048	-0.494091	0.154385	-1.66532
SPAG1	2.2304	-2.1595	0.154458	-1.66496
SF1	1.54732	0.50004	0.154555	1.66448
KRI1	1.52374	0.464594	0.154577	1.66437
CPEB3	1.01662	1.58635	0.154604	1.66424
POLR2F	0.318695	-0.24746	0.154621	-1.66415
CCAR1	1.5936	1.59868	0.154704	1.66374
PREP	4.67926	1.3951	0.154902	1.66277
GABARAP	0.469671	-0.258963	0.154946	-1.66255
PACSIN2	2.16906	0.89771	0.155102	1.66178
ROMO1	0.444711	-0.235751	0.155115	-1.66172
ID2	0.941636	0.835286	0.155177	1.66141
COQ6	2.08382	-0.64426	0.155195	-1.66132
EYA3	2.63945	1.80434	0.155213	1.66123
DDX19A	2.02638	1.09409	0.155261	1.661
RPLP0P2	0.642245	-0.303864	0.155296	-1.66083
SDHAP1	1.0352	-0.985432	0.15532	-1.66071
DFNA5	3.243	1.06049	0.155329	1.66066
NPC1	3.79916	1.18992	0.155486	1.6599
ZNF503-AS2	0.316835	-0.260175	0.155497	-1.65984
NLGN3	0.687469	0.533677	0.155504	1.65981
POLR1E	2.44979	0.989232	0.155513	1.65976
TMC8	0.487512	0.476787	0.155515	1.65975
MRPL53	0.455889	-0.252788	0.155546	-1.6596
CD63	1.90665	-0.83388	0.155576	-1.65945
PRAME	3.15735	1.38157	0.155653	1.65907
RBM33	1.966	0.820756	0.155806	1.65832
RTN2	0.804019	-0.387527	0.156041	-1.65717
RAC1	0.893633	0.37902	0.156089	1.65694
L1TD1	0.360291	0.40128	0.156131	1.65673
KCNQ2	0.276803	-0.283368	0.156132	-1.65673
RAP2B	0.514952	0.295529	0.156405	1.65539
TYMP	1.05931	-0.320449	0.156668	-1.65411
LOC100859930	0.348086	-0.267584	0.156687	-1.65402
PTPRM	2.44206	-2.1562	0.156732	-1.6538
ZNF653	0.786769	-0.461029	0.156776	-1.65358
MRPL36	0.883375	-0.316685	0.156782	-1.65355
ZNF691	0.919998	-0.634407	0.1568	-1.65347
ARHGAP29	1.52868	0.77832	0.156854	1.6532
MGAT2	0.883313	0.497014	0.156908	1.65294
S100A4	0.736875	-0.387858	0.156941	-1.65278
MAFB	0.957763	0.372964	0.156978	1.6526
TMCO7	3.83769	1.22241	0.157008	1.65245
SNX8	0.93119	-0.347363	0.157057	-1.65222
CLPP	0.717701	-0.334901	0.157095	-1.65203
INPP5J	1.17604	-0.298731	0.157139	-1.65182
TMEM140	0.633985	0.561935	0.157253	1.65126
ZFP36L1	0.757232	0.478413	0.157361	1.65074
FAHD2A	1.43876	-0.536456	0.157363	-1.65073
ZNF518A	1.00324	1.01957	0.157366	1.65071
LRP5L	0.385391	-0.293754	0.157393	-1.65058
MNT	0.798354	0.31128	0.157521	1.64996
PPP1R3F	0.893782	-0.44723	0.157658	-1.6493
SEC23A	2.42211	1.59453	0.157698	1.6491
HAS2	1.37926	1.18133	0.157787	1.64868
GJC2	0.369504	-0.24168	0.157817	-1.64853
MTCH2	1.79006	-0.426364	0.157858	-1.64833
C12orf51	1.95716	0.943065	0.157905	1.6481
STAT6	1.36347	0.41192	0.157975	1.64777
EGR2	1.98438	2.93785	0.158014	1.64757
SUGP2	2.04453	0.907503	0.158087	1.64722
RMND1	1.84282	1.03918	0.158189	1.64673
SPINT2	0.6037	-0.509345	0.158215	-1.6466
MYO1C	1.61322	0.540135	0.158226	1.64655
C1R	2.79646	0.88155	0.15839	1.64576
LOC100129387	0.717541	-0.305286	0.158478	-1.64533
LOC100288123	0.473079	1.17859	0.158508	1.64519
CDYL2	1.69197	0.471103	0.158513	1.64517
PDGFD	2.32848	-3.34566	0.158591	-1.64479
LIPT2	0.629683	-0.355166	0.158648	-1.64452
AHRR	0.518781	0.263852	0.158653	1.64449
WDR1	2.51328	0.59138	0.158703	1.64425
GAN	3.68629	2.56082	0.15873	1.64412
SLC39A11	0.960147	-0.281402	0.158735	-1.6441
MOB1A	1.43094	0.775106	0.158748	1.64403
C17orf101	1.03752	-0.437714	0.158762	-1.64397
ZNF28	0.364958	0.35456	0.158805	1.64376
TWISTNB	1.02274	0.935026	0.158917	1.64322
TEX30	0.736786	0.495119	0.15902	1.64273
C2orf82	0.428158	-0.394408	0.159059	-1.64254
ZC3H7B	0.747819	0.253925	0.159165	1.64203
SAP30	1.27242	0.564613	0.159176	1.64198
COBLL1	0.851005	0.761433	0.159304	1.64137
CARM1	0.833727	0.233933	0.15968	1.63956
LIN9	1.81	1.67395	0.159764	1.63916
ADPRHL2	1.58295	-0.666095	0.159839	-1.6388
WBP11	1.48583	0.915016	0.159888	1.63857
SLC9A8	0.970786	0.310917	0.159944	1.6383
RPL38	0.438774	-0.223585	0.159973	-1.63816
ZNF609	1.28404	0.703244	0.160025	1.63792
TAOK2	1.35162	0.343837	0.160088	1.63761
PLCG1	2.43094	0.588456	0.160133	1.6374
NYAP2	1.42204	0.99169	0.160135	1.63739
KPTN	1.42658	-0.461472	0.160359	-1.63632
COL15A1	3.0848	1.70545	0.160388	1.63618
GINS3	1.37634	0.581965	0.160494	1.63568
FUNDC2	0.9838	-0.404688	0.160543	-1.63544
ACBD6	0.99819	0.370085	0.160548	1.63542
TNFRSF11B	2.0638	1.9404	0.160596	1.63519
BAG1	0.7527	-0.291633	0.160618	-1.63509
FAM27A	0.286787	-0.30734	0.160673	-1.63483
NDNL2	1.2915	0.423566	0.160728	1.63457
NAGLU	1.41384	-0.334699	0.160838	-1.63404
CHRM1	1.14749	-1.53963	0.161013	-1.63321
BRD2	0.892836	0.442999	0.161016	1.6332
MOSPD1	0.522754	0.246164	0.161052	1.63303
MRPL20	0.532771	-0.243821	0.161109	-1.63276
C2orf68	0.466771	-0.258476	0.161252	-1.63208
MAP1S	1.28562	0.328654	0.161261	1.63204
LOC90784	1.53082	1.00459	0.161305	1.63183
LEPR	0.663873	0.545826	0.161308	1.63181
CHD8	2.50756	0.945543	0.16141	1.63133
SIL1	1.4945	-0.625537	0.161412	-1.63132
PGD	2.78738	0.677368	0.161423	1.63127
FKBP15	2.39859	1.04333	0.161432	1.63123
SPATA17	1.88504	1.49706	0.161474	1.63103
NFE2L1	1.56003	0.462333	0.161476	1.63102
DLL3	0.320305	-0.248378	0.161536	-1.63073
PLEKHG6	0.799119	1.01013	0.161558	1.63063
OBSL1	1.69839	0.396755	0.161599	1.63044
CRLS1	0.427473	0.215985	0.161759	1.62968
WASF2	0.802072	0.346443	0.161775	1.62961
RCHY1	0.791533	-0.402	0.161817	-1.6294
PPAN	1.21982	-0.486246	0.161901	-1.62901
PXDN	2.89735	1.45507	0.161918	1.62893
GAD1	0.77507	-0.704499	0.161955	-1.62876
CRIP2	0.77979	-0.302131	0.162006	-1.62851
HSD17B10	1.22049	-0.592971	0.16207	-1.62821
DHRS4L2	1.15827	-0.556086	0.162113	-1.62801
FNDC3B	2.04244	1.68525	0.162119	1.62798
AR	2.15404	1.69115	0.162142	1.62787
GRB10	1.16389	-0.520025	0.162244	-1.62739
ZNF862	0.879706	-0.417505	0.162256	-1.62733
NDUFB8	1.28163	-0.588925	0.162363	-1.62683
MGST3	0.769033	-0.439204	0.162449	-1.62643
METTL12	0.972147	-0.413689	0.16246	-1.62637
CCDC28B	0.558285	-0.495856	0.162463	-1.62636
BAHCC1	0.61368	0.352828	0.162503	1.62617
TWIST1	0.492255	0.348401	0.162529	1.62605
ACSL4	2.7866	2.14664	0.162529	1.62605
KIAA0100	1.19835	0.365726	0.162557	1.62592
P4HA2	3.44971	0.362676	0.1626	1.62572
ETV4	0.598279	-0.264827	0.16262	-1.62562
CADM4	0.887197	-0.325649	0.162692	-1.62529
MC1R	0.398702	-0.236612	0.162755	-1.62499
SHFM1	1.08523	-0.650626	0.162923	-1.6242
FUK	1.49598	0.246767	0.162968	1.62399
CREB3L2	1.71101	0.944326	0.163003	1.62383
TTC39A	1.50642	-0.645589	0.163042	-1.62364
AGTPBP1	2.09375	-1.74449	0.163119	-1.62328
CSDA	0.94011	0.546235	0.163234	1.62275
METTL2B	1.25657	0.747866	0.163234	1.62274
TUFM	1.30668	-0.518098	0.163273	-1.62256
FTSJD1	2.99824	3.87815	0.163284	1.62251
RBM28	2.96657	1.81958	0.163393	1.622
METTL16	1.17026	0.81902	0.16343	1.62183
SURF6	1.40291	0.412461	0.163431	1.62182
KIAA0895L	0.590743	-0.268927	0.163446	-1.62175
CYFIP1	3.1958	1.04127	0.163563	1.6212
CLDND1	1.13271	-0.952751	0.163571	-1.62117
SP1	2.37691	1.21005	0.163605	1.62101
HSPA2	2.66721	1.15018	0.16369	1.62061
LATS2	0.97306	0.812001	0.163741	1.62037
KLHL9	2.26449	1.23013	0.163755	1.62031
METTL18	2.0665	-2.92145	0.163834	-1.61994
ABCA17P	0.471702	-0.398712	0.163864	-1.6198
C11orf96	0.338126	-0.265665	0.163914	-1.61957
MXD3	0.703574	-0.324907	0.163952	-1.61939
BBS10	1.41561	0.904701	0.164046	1.61895
ATP1A1	2.88207	0.79357	0.164058	1.61889
SEC24A	3.64108	2.99775	0.164123	1.61859
RNASEH2C	0.39145	-0.23694	0.164635	-1.61621
CLDN7	0.69551	-0.418773	0.16466	-1.6161
C19orf63	1.00121	-0.324636	0.164698	-1.61592
CCDC56	0.404837	-0.256014	0.164791	-1.61549
SDHB	1.68682	0.312766	0.164809	1.6154
PLEKHG2	0.699278	0.240685	0.164862	1.61516
C17orf62	0.636417	-0.296971	0.165224	-1.61348
C17orf80	3.25917	-2.53869	0.16528	-1.61322
PEX11B	1.85711	-0.445416	0.165287	-1.61319
TBL1X	1.16051	0.579046	0.165308	1.6131
MIER3	1.26501	0.871579	0.165349	1.6129
DNM3	1.97981	-2.40457	0.165366	-1.61282
LOC388796	0.402608	-0.241947	0.165501	-1.6122
DHX38	1.99473	0.556522	0.165616	1.61167
STX8	1.17072	-0.346234	0.165622	-1.61164
SPECC1	1.06667	0.531326	0.16566	1.61147
ZSCAN21	4.01176	-6.45789	0.165805	-1.6108
ADAM11	0.611583	-0.287451	0.165806	-1.6108
PODXL	2.43442	1.03026	0.165843	1.61062
CBX4	0.940923	0.36096	0.165846	1.61061
HDDC3	0.372595	-0.302457	0.165916	-1.61029
CLEC16A	1.37805	0.600403	0.166048	1.60968
IFI30	1.72986	-0.406405	0.166087	-1.6095
VAMP5	0.661432	-0.297015	0.166206	-1.60895
RAD51	3.60189	-0.699964	0.16622	-1.60889
NHP2L1	0.58661	-0.28994	0.166246	-1.60877
C17orf79	0.358316	-0.261078	0.166322	-1.60842
FAM46B	1.15689	-0.327808	0.166345	-1.60831
AUTS2	0.879301	0.491148	0.166372	1.60819
YAF2	0.806868	0.437423	0.16643	1.60792
MPDU1	0.568543	-0.311572	0.166434	-1.6079
RINL	0.348974	-0.40183	0.166482	-1.60768
CCDC88C	1.41364	0.632281	0.166651	1.60691
PUS3	2.03664	0.960596	0.166683	1.60676
G3BP1	2.92359	1.7119	0.166739	1.6065
PDS5B	1.17902	0.871466	0.166741	1.6065
PLCH2	0.819321	-1.06038	0.166809	-1.60618
PI4KAP2	0.367316	-0.290453	0.166814	-1.60616
C21orf63	1.05287	-0.324286	0.166816	-1.60615
ERBB2IP	1.41298	0.901491	0.166898	1.60577
RAB7A	1.27636	0.67208	0.166919	1.60568
HIST1H3D	0.618683	-0.739698	0.166957	-1.60551
MICA	1.28354	-0.580454	0.166988	-1.60536
EWSR1	2.78431	0.924749	0.167001	1.60531
PPP1R37	0.551082	-0.288677	0.167017	-1.60523
C2orf81	0.397477	-0.520739	0.167022	-1.60521
SLC25A34	0.441112	-0.743229	0.167116	-1.60478
RPRD2	1.26451	0.663587	0.167214	1.60433
RBM47	1.42205	1.13936	0.167365	1.60364
NCLN	0.992136	-0.295045	0.167379	-1.60357
DEPDC1B	2.19838	1.61102	0.16738	1.60357
IL27RA	0.977622	0.408229	0.167403	1.60346
FRMD3	2.51967	2.15198	0.167519	1.60294
XRCC4	1.86878	1.20303	0.16753	1.60289
KIAA1009	0.625777	0.412162	0.167665	1.60227
RPL36A	0.603829	-0.234255	0.167665	-1.60227
PPP1R26	0.635638	0.27366	0.167685	1.60218
ASB9	1.11392	0.343489	0.167743	1.60191
GNAS-AS1	0.252942	-0.232309	0.167764	-1.60182
FUT8	1.23061	-1.09023	0.167837	-1.60149
SPSB1	0.74574	0.3364	0.167852	1.60142
SLC26A4	0.680873	-1.33085	0.167885	-1.60127
TMEM69	1.29998	0.696507	0.167902	1.60119
SDF2	1.29561	-0.483849	0.167914	-1.60113
CDK19	1.18468	0.616946	0.167965	1.6009
LEMD3	1.57399	0.812266	0.167989	1.60079
RCAN1	1.33965	-0.584345	0.167992	-1.60078
GORASP2	1.43429	0.525995	0.168037	1.60057
FUBP1	3.24043	2.03704	0.168073	1.60041
ANKRD33B	1.0316	1.12548	0.168086	1.60035
NMB	0.534418	-0.331406	0.168213	-1.59977
TIMP2	1.15388	0.346406	0.168292	1.59942
ETNK1	1.42716	0.726609	0.168292	1.59942
PTPDC1	2.36904	-2.50498	0.16837	-1.59906
SNAPIN	0.655052	-0.39719	0.168532	-1.59833
CYP17A1	1.58269	2.28053	0.168681	1.59765
HEATR6	3.39492	1.32769	0.168744	1.59737
MSL1	0.88488	0.377385	0.168838	1.59694
MCC	2.24391	0.686166	0.168971	1.59634
MRI1	0.854634	0.321857	0.169014	1.59614
CHST11	2.18088	0.820685	0.169087	1.59581
ZNF487P	0.606443	1.21098	0.1692	1.5953
KCNK15	0.937794	-0.295801	0.16922	-1.59521
C10orf118	2.18172	3.30118	0.169285	1.59491
BAZ2B	0.834246	0.947924	0.169333	1.5947
C2orf76	1.01984	-0.634092	0.169333	-1.5947
SLC25A1	0.836574	-0.288094	0.169402	-1.59439
GTDC1	2.52738	-2.55134	0.169493	-1.59398
LIN7C	0.92454	0.524264	0.169508	1.59391
C6orf108	0.44849	-0.233041	0.169536	-1.59378
LOC389791	0.443606	0.349796	0.169538	1.59378
CD47	1.84919	-0.768166	0.169591	-1.59354
ERBB3	0.53843	-0.25283	0.169601	-1.59349
TPT1-AS1	1.05094	-0.66828	0.169618	-1.59341
FAM210A	0.833404	0.467784	0.169634	1.59334
PTK6	1.0476	-0.381902	0.169635	-1.59334
RRS1	1.75883	0.897735	0.169716	1.59297
NEURL	0.466548	-0.228012	0.169835	-1.59244
RIMS3	0.537316	-0.695387	0.169886	-1.59221
SLC22A18AS	0.335194	-0.398589	0.169992	-1.59173
TRAM1	1.09273	0.676058	0.170016	1.59162
STK10	1.54168	0.427375	0.170053	1.59145
MAU2	1.21636	0.468654	0.170078	1.59134
TMEM128	0.82022	-0.682333	0.170125	-1.59113
ANKRD11	0.705773	0.792282	0.170128	1.59112
UTP14A	2.5729	1.38811	0.170196	1.59081
COMMD10	1.25195	0.725068	0.170211	1.59074
HOXD-AS1	0.131603	-0.210222	0.170278	-1.59044
PELI2	1.77351	-2.90858	0.170303	-1.59033
UBE2R2	1.01437	0.431635	0.170341	1.59016
ZDHHC18	0.500535	-0.239013	0.170453	-1.58966
TOB2	0.477766	0.240831	0.170497	1.58946
CEP350	1.43808	1.49463	0.17053	1.58931
HIC2	0.511114	0.402399	0.17059	1.58904
NUBP2	0.638093	-0.240318	0.170645	-1.5888
LOC387723	0.289813	-0.416975	0.170739	-1.58838
ENTPD6	0.901722	-0.37368	0.170836	-1.58794
FIG4	2.90084	-1.53193	0.170947	-1.58744
UBE2S	0.597372	-0.304144	0.170991	-1.58725
RASL10A	0.24991	-0.473792	0.170997	-1.58722
SRCAP	1.08296	0.348079	0.171004	1.58719
SORCS2	1.27078	0.368424	0.17101	1.58716
ZFAND2B	0.476127	-0.265964	0.171028	-1.58708
SSR4	1.40445	-0.541133	0.171081	-1.58684
SULT2B1	0.482575	-0.31945	0.171103	-1.58675
PPP1R12A	1.64032	1.56777	0.171425	1.58531
NDUFB10	0.553092	-0.295556	0.17146	-1.58515
ZNF552	1.55896	-0.507096	0.17148	-1.58506
MTMR6	1.59164	0.850718	0.17154	1.58479
EMP2	0.73039	0.337782	0.171646	1.58432
WHSC2	1.2363	0.359783	0.171812	1.58358
HIRA	1.31234	0.609196	0.171828	1.58351
KIAA0922	1.78888	0.899721	0.171833	1.58349
MAD2L2	0.637658	-0.306074	0.171903	-1.58318
HARS	3.22231	0.906423	0.17191	1.58314
TARBP2	0.5531	-0.270554	0.171982	-1.58283
C2	3.6662	-3.11564	0.172003	-1.58273
WDR85	0.948014	-0.36976	0.172088	-1.58235
KIF2C	3.25229	0.847997	0.172126	1.58219
SMNDC1	0.929065	0.690934	0.172256	1.58161
ASPSCR1	1.1611	-0.429666	0.172296	-1.58143
SHROOM3	1.36566	0.560662	0.172351	1.58118
CAPS	0.490118	-0.714555	0.172371	-1.58109
TMEM45B	1.44392	0.80358	0.172396	1.58099
RFT1	1.57896	-0.319787	0.172469	-1.58066
EPHA10	1.046	-0.69348	0.17248	-1.58061
RRAS2	1.01436	0.789011	0.17268	1.57973
USP6NL	1.27184	1.03062	0.172685	1.5797
PRPF4B	1.5947	1.12748	0.172758	1.57938
SPSB3	0.86128	-0.356507	0.172872	-1.57887
ACBD3	2.81411	2.12159	0.172955	1.57851
PMF1	0.736815	-0.383986	0.173119	-1.57778
ACAA1	2.07048	-0.712487	0.173128	-1.57774
S100A9	0.484865	-0.489371	0.173211	-1.57738
SOCS4	0.487019	0.474775	0.173214	1.57736
THOC2	1.7052	1.34364	0.173236	1.57726
C9orf72	2.06196	2.51955	0.173307	1.57695
TMEM191A	0.382831	-0.270955	0.173342	-1.5768
SLC39A1	0.856622	-0.395976	0.173411	-1.57649
LSM4	0.617977	-0.330118	0.173425	-1.57643
RAD54B	3.87065	5.72615	0.173462	1.57627
SLC25A14	1.55641	-1.04638	0.173523	-1.576
TPM3	1.4556	0.630129	0.173524	1.57599
LOC439949	0.260657	-0.222807	0.173604	-1.57564
ARL2	0.89909	-0.377266	0.173651	-1.57543
C6orf120	0.453792	-0.250784	0.173666	-1.57537
SLC4A3	0.572549	-0.393	0.173724	-1.57511
GTPBP5	1.24707	-0.348351	0.173751	-1.57499
NFYC	1.18375	0.386379	0.173912	1.57428
PPP1R3B	1.02401	0.457216	0.173935	1.57419
LMO4	0.5045	0.279458	0.174011	1.57385
SHD	0.228401	-0.32489	0.174247	-1.57281
ALOX12	0.346406	-0.377609	0.174335	-1.57243
HSF4	0.827383	-0.257955	0.174455	-1.5719
CHST3	1.27235	0.685623	0.174788	1.57044
KDM1B	2.47989	0.800938	0.174861	1.57012
USP22	1.13826	0.34456	0.175076	1.56918
SPRYD4	1.13824	-0.508475	0.175103	-1.56906
C20orf7	1.55258	-0.87437	0.17512	-1.56899
HLA-F	0.908049	-0.598755	0.175225	-1.56853
EFR3B	1.60756	1.15292	0.175232	1.5685
RREB1	1.06697	0.603718	0.175234	1.56849
THOC3	2.36656	-0.607334	0.175288	-1.56825
ATP11A	1.34049	0.770322	0.175356	1.56796
CYB561D2	0.733605	-0.33623	0.175406	-1.56774
CAMSAP1	1.8649	0.689537	0.175499	1.56733
HSF2	4.23289	-3.75002	0.175572	-1.56702
LOC100506844	0.339993	-0.27255	0.175598	-1.5669
XBP1	1.00697	0.295541	0.175872	1.56571
FGF19	0.565369	0.331807	0.175891	1.56562
HEMK1	1.05772	-0.400463	0.175939	-1.56542
SPATA24	1.14293	-0.980183	0.176015	-1.56509
IDH2	1.96213	-0.614805	0.176356	-1.5636
ACO1	3.88257	1.56663	0.176364	1.56357
VKORC1	0.739102	-0.268059	0.176365	-1.56356
PAN2	3.77606	1.10234	0.176384	1.56348
POLR2A	1.48159	0.797637	0.176397	1.56343
TRUB1	1.57225	1.42987	0.176426	1.5633
OTUD5	1.03478	0.25942	0.176455	1.56317
ADAMTS13	0.421566	-0.323875	0.176484	-1.56305
RPPH1	0.21946	-0.286265	0.176585	-1.56261
SSTR5	0.496325	0.333169	0.176618	1.56247
ARFGAP1	1.15822	-0.372037	0.176733	-1.56197
[truncated: 10,396 more rows]

## Sheet: Supplementary Data 3
Confidence	Annotated Sequence	Modifications	Protein Groups	Proteins	Master Protein Accessions	DMSO_Rep_1	DMSO_Rep_2	DMSO_Rep_3	PDS_Rep_1	PDS_Rep_2	PDS_Rep_3
High	[K].GILGYTEHQVVSSDFNSDTHSSTFDAGAGIALNDHFVK.[L]	2xTMT6plex [N-Term; K38]; 1xDeamidated [N/Q]	1	1	P04406	3238	2756.7	3293.8	2158.9	2218.2	2111.6
High	[K].GILGYTEHQVVSSDFNSDTHSSTFDAGAGIALNDHFVK.[L]	2xTMT6plex [N-Term; K38]	1	1	P04406	6306.7	5283.3	6500.6	3936	4246.5	4103.4
High	[K].GILGYTEHQVVSSDFNSDTHSSTFDAGAGIALNDHFVK.[L]	2xTMT6plex [N-Term; K38]; 2xDeamidated [N33; Q/N]	1	1	P04406	1422.9	1182	1430.5	927.6	971	946
High	[R].ILTVEDHYYEGGIGEAVSSAVVGEPGITVTHLAVNR.[V]	1xTMT6plex [N-Term]	1	1	P29401	677.5	531.4	619.8	377.8	472	407.6
High	[K].KLHEEEIQELQAQIQEQHVQIDVDVSKPDLTAALR.[D]	3xTMT6plex [N-Term; K1; K27]; 1xDeamidated [Q]	1	1	P08670	772.5	606.7	707.3	603	473.5	505.5
High	[K].LHEEEIQELQAQIQEQHVQIDVDVSKPDLTAALR.[D]	2xTMT6plex [N-Term; K26]	1	1	P08670	2880.2	2400	2889	2620.8	2231.2	2062.2
High	[R].SSPINPAQSGSPNHVDSAYFPGSSTSSSSDNDEGSGGATNHISGNK.[I]	2xTMT6plex [N-Term; K46]; 1xDeamidated [N]	1	1	Q9NZB2	7	7.2	9.2	5.9	7.3	6.4
High	[K].AAAAAAAAAAAATGTEAGPGTAGGSENGSEVAAQPAGLSGPAEVGPGAVGER.[T]	1xTMT6plex [N-Term]; 1xDeamidated [N/Q]	1	1	O60341	76	55.6	81.5	64.9	57.2	52.4
High	[K].DMAIATGGAVFGEEGLTLNLEDVQPHDLGK.[V]	2xTMT6plex [N-Term; K30]	1	1	P10809	11503.8	9304.7	10311	9523.8	8481.1	7430.1
High	[R].HVGDLGNVTADKDGVADVSIEDSVISLSGDHCIIGR.[T]	2xTMT6plex [N-Term; K12]; 1xMethylthio [C32]	1	1	P00441	497	452.6	478.9	322.6	376.5	308.5
High	[K].DYIHINIGALELSANHNILQIVDVCHDVEKDEK.[L]	3xTMT6plex [N-Term; K30; K33]; 1xMethylthio [C25]	1	1	P17844	146.8	107.2	117.1	93.7	82.2	82.6
High	[K].VIHDNFGIVEGLMTTVHAITATQK.[T]	2xTMT6plex [N-Term; K24]	1	1	P04406	956.2	739.4	838.1	531.8	548.2	546.5
High	[K].GGQIGLQAPGLSVSGPQGHLESGSGK.[V]	2xTMT6plex [N-Term; K26]	1	1	Q09666	211.4	240	258	240.2	211.9	187.7
High	[K].VNQIGSVTESLQACKLAQANGWGVMVSHR.[S]	2xTMT6plex [N-Term; K15]; 1xMethylthio [C14]; 1xDeamidated [N/Q]	1	1	P06733	136.5	89	106	53.7	83.6	56.7
High	[R].KDSLDLEEEAASGASSALEAGGSSGLEDVLPLLQQADELHR.[G]	2xTMT6plex [N-Term; K1]	1	1	Q96TC7	28.2	18.4	23.5	19.7	16.5	17.6
High	[K].SSGPPPPSGSSGSEAAAGAGAAAPASQHPATGTGAVQTEAMK.[Q]	2xTMT6plex [N-Term; K42]; 2xDeamidated [Q27; Q37]	1	1	Q14444	58.1	59.3	63.3	48	54.9	45.2
High	[K].KLHEEEIQELQAQIQEQHVQIDVDVSKPDLTAALR.[D]	3xTMT6plex [N-Term; K1; K27]	1	1	P08670	544.8	442.3	536.6	433.5	345.6	366.1
High	[K].VEVECSSLQEAVQAAEAGADLVLLDNFKPEELHPTATVLK.[A]	3xTMT6plex [N-Term; K28; K40]; 1xMethylthio [C5]; 1xDeamidated [Q/N]	1	1	Q15274	11	5.9	9.4	6.4	6.7	4
High	[K].TLQELEELQNDSEAIDQLALESPEVQDLQLER.[E]	1xTMT6plex [N-Term]	1	1	A5D8V6	95.1	73.9	91.9	73.8	72	64
High	[R].LQDISELLATGAGLSESEAEPDGDHNITELPQAVAGR.[G]	1xTMT6plex [N-Term]	1	1	Q9NQ55	66.5	51.7	55.3	58.3	38.4	44.2
High	[K].DMAIATGGAVFGEEGLTLNLEDVQPHDLGK.[V]	2xTMT6plex [N-Term; K30]; 1xDeamidated [N/Q]	1	1	P10809	1719.2	1451	1527.1	1437.4	1313.6	1103.3
High	[R].QNLLQAAGNVGQASGELLQQIGESDTDPHFQDALMQLAK.[A]	2xTMT6plex [N-Term; K39]	1	1	Q9Y490	105.3	80.4	94.8	65.3	61.5	61.8
High	[R].VDTVNHLADELINSGHSDAATIAEWK.[D]	2xTMT6plex [N-Term; K26]	1	1	Q01082	242	229.5	270.2	222.3	201	191.9
High	[K].QQGHFNSMVALAYSPDGQYIVTGGDDGK.[V]	2xTMT6plex [N-Term; K28]; 1xDeamidated [Q/N]	1	1	Q15269	33.7	29.3	30.4	29.5	20.4	21.5
High	[R].KEEQEVQATLESEEVDLNAGLHGNWTLENAK.[A]	3xTMT6plex [N-Term; K1; K31]	1	1	Q08211	537.3	393.8	465.7	435.6	356	313.5
High	[K].MMVDKDGDVTVTNDGATILSMMDVDHQIAK.[L]	3xTMT6plex [N-Term; K5; K30]	1	1	P48643	91.3	71.1	67.8	50.6	45.4	39.2
High	[K].EALKDEYDDLSDLTAAQQETLSDWESQFTFK.[Y]	3xTMT6plex [N-Term; K4; K31]	1	1	O00264	183.8	143.3	160.7	159.6	132.2	126.8
High	[R].SLGALTGPQLLSLAQSPAGSHVLDAILTSPSVTR.[K]	1xTMT6plex [N-Term]	1	1	Q86U38	20.4	14.9	16.6	17.1	8.6	13
High	[R].GSSPQNTTTPKPSVEGQQPAAAAACEPVDHAQSESILK.[V]	3xTMT6plex [N-Term; K11; K38]; 1xMethylthio [C25]; 1xDeamidated [Q/N]	1	1	Q27J81	59.1	46.3	39.5	37.2	32.8	32.5
High	[K].AFPSDHYAIESQLQLHGLNIEESMR.[M]	1xTMT6plex [N-Term]; 1xDeamidated [Q/N]	1	1	Q16719	96.7	70.1	86.6	52.5	62.5	47.9
High	[R].DVQNTFYDIVAELGAMEHAQAVDYIK.[K]	2xTMT6plex [N-Term; K26]	1	1	P16435	8.2	8.5	6.8	7.9	6.6	6
High	[K].LHEEEIQELQAQIQEQHVQIDVDVSKPDLTAALR.[D]	2xTMT6plex [N-Term; K26]; 1xDeamidated [Q]	1	1	P08670	629.6	492.9	623.6	557.2	460.5	479.8
High	[R].LGSAGGLGSTLGGSSYSSCYSFGSGGGYGSSFGGVDGLLAGGEK.[A]	2xTMT6plex [N-Term; K44]; 1xMethylthio [C19]	1	1	Q04695	488.7	370.6	400.9	365.9	252.7	247.1
High	[K].GAVDDDVAEADIISTVEFNHSGELLATGDK.[G]	2xTMT6plex [N-Term; K30]	1	1	P63151	121.5	89.9	107	71.2	75.7	70.5
High	[K].DEIVEIHEENEVASGTQSGGTEAEAVPAQK.[E]	2xTMT6plex [N-Term; K30]	1	1	Q02952	244.9	211.9	211.2	190.3	208.2	151.5
High	[K].GYNHGQGSYSYSNSYNSPGGGGGSDYNYESK.[F]	2xTMT6plex [N-Term; K31]; 3xDeamidated [N16; Q/N]	1	1	Q12906	58.8	68.1	72.7	78.9	60.1	64.4
High	[K].NVGESVAAALSPLGIEVDIDVEHGGK.[R]	2xTMT6plex [N-Term; K26]	1	1	Q13501	552.5	383.6	453.7	326.9	327.3	323.9
High	[R].EGSGIGAIDSNLDWSHNFTNMLGYTDHQFTELTR.[L]	1xTMT6plex [N-Term]	1	1	O75390	210.4	166.7	178.6	178.8	149.2	141
High	[K].AQPLEDLASFQELSQTPGHTEELANGAADSFTSAPK.[Q]	2xTMT6plex [N-Term; K36]; 2xDeamidated [Q/N]	1	1	P46013	18.8	20.9	20.9	20.3	16.7	14.9
High	[K].TFEHVTSEIGAEEAEEVGVEHLLR.[D]	1xTMT6plex [N-Term]	1	1	P51665	385.6	321.7	364.3	298.7	273.6	278.2
High	[R].SPVQEASSATDTDTNSQEDPADTASVSSLSLSTGHTK.[R]	2xTMT6plex [N-Term; K37]; 1xDeamidated [Q/N]	1	1	Q658Y4	29.7	31.5	31.1	25.4	24.6	17.7
High	[K].QHGVNLSTPTPPFQQASGYGQHGYSTGYDDLTQGTAAGDYSK.[G]	2xTMT6plex [N-Term; K42]; 1xDeamidated [Q]	1	1	Q5T6F2	20.6	20.2	22.9	10.9	14	16
High	[R].LSSGPEQITLEASSTEGHPGAPSPQHTDQTEAFQK.[G]	2xTMT6plex [N-Term; K35]	1	1	Q6P996	16.1	16.6	14.2	5.6	13.6	10.4
High	[K].SKDDQVTVIGAGVTLHEALAAAELLK.[K]	3xTMT6plex [N-Term; K2; K26]	1	1	P29401	11061.5	8634.4	9542.7	6084.5	7106.7	6643.5
High	[R].HIADLAGNSEVILPVPAFNVINGGSHAGNK.[L]	2xTMT6plex [N-Term; K30]; 2xDeamidated [N]	1	1	P06733	1608.6	1245.6	1343.5	923.3	954.3	896.3
High	[K].TKSENGLEFTSSGSANTETTK.[V]	3xTMT6plex [N-Term; K2; K21]	1	1	P21796	408.6	237.8	257.1	174	118.1	139.3
High	[R].VVANSEEIAFYGGHEVELALLQR.[S]	1xTMT6plex [N-Term]	1	1	P33897	82.8	67.8	69.4	72	53.2	45.8
High	[K].EVLHNQLLLQTQLVDQLQQQEAQGK.[A]	2xTMT6plex [N-Term; K25]	1	1	Q08379	54.9	52	53.3	47.5	51.1	36.9
High	[R].LEASDGGLDSAELAAELGMEHQAVVGAVK.[S]	2xTMT6plex [N-Term; K29]	1	1	Q9Y285	196.4	153.7	179.5	130	130.7	116.2
High	[R].LHSQEVDLGSAQGDGLMAGNDSEEALTALMSR.[K]	1xTMT6plex [N-Term]; 1xDeamidated [Q/N]	1	1	Q9H981	12.1	8.5	7.3	7.5	5.8	6
High	[K].KEPGGGGGGGGGGGGGGGGVSSEK.[S]	3xTMT6plex [N-Term; K1; K24]	1	1	Q96F45	47.2	37.8	48.8	25.8	30.1	35.9
High	[K].SSGPPPPSGSSGSEAAAGAGAAAPASQHPATGTGAVQTEAMK.[Q]	2xTMT6plex [N-Term; K42]; 1xDeamidated [Q]	1	1	Q14444	114.7	123.2	145.7	109.4	104.7	92.1
High	[R].NVASVCLQIGYPTVASVPHSIINGYK.[R]	2xTMT6plex [N-Term; K26]; 1xMethylthio [C6]	1	1	P05388	527.7	447.2	512.4	361.8	365.7	352.7
High	[K].DIENQYETQITQIEHEVSSSGQEVQSSAK.[E]	2xTMT6plex [N-Term; K29]	1	1	P35527	227.2	183.6	205.2	88.2	56.8	279
High	[R].DSGFQPGGYHGGHSSGGYQGGGYGGFQTSSSYTGSGYQGGGYQQDNR.[Y]	1xTMT6plex [N-Term]; 1xDeamidated [Q]	1	1	Q8NCA5	14.4	11.9	13.2	11.3	10.2	11.1
High	[K].EVLHNQLLLQTQLVDQLQQQEAQGK.[A]	2xTMT6plex [N-Term; K25]; 1xDeamidated [Q/N]	1	1	Q08379	19.5	19.2	20.3	18.6	18.6	12.4
High	[R].HIADLAGNSEVILPVPAFNVINGGSHAGNK.[L]	2xTMT6plex [N-Term; K30]; 1xDeamidated [N]	1	1	P06733	3750.4	2688.7	3171	1988.8	2209	2034.1
High	[K].GVMTTGSDIGFSVIQAHDVQNPLHFGEMK.[V]	2xTMT6plex [N-Term; K29]	1	1	Q8TEM1	134.1	97.4	115.3	113.6	79.8	81.6
High	[K].HTGPGILSMANAGPNTNGSQFFICTAK.[T]	2xTMT6plex [N-Term; K27]; 1xMethylthio [C24]	1	1	P62937	217.3	135.6	157	91	100.7	98.2
High	[K].ENALVQMADANQAQLAMNHLSGQR.[L]	1xTMT6plex [N-Term]	1	1	O95758	49.1	32.5	45.9	35.5	29.4	33
High	[K].HTGPGILSMANAGPNTNGSQFFICTAK.[T]	2xTMT6plex [N-Term; K27]; 1xMethylthio [C24]; 1xDeamidated [Q/N]	1	1	P62937	574.2	403.5	432.6	270.1	298.2	290.7
High	[K].NDYEMTFNNETSVMPCEDDHHLPTVQFDFTGIDDLENK.[S]	2xTMT6plex [N-Term; K38]; 1xMethylthio [C16]; 1xDeamidated [Q26]	1	1	P27694	11.4	10.8	8.2	7.3	9.9	7
High	[K].FVIHPESNNLIIIETDHNAYTEATK.[A]	2xTMT6plex [N-Term; K25]	1	1	Q15393	147.2	123.7	139.7	123.8	123.5	107.4
High	[K].DLLPSDMAVALLEAQAGTGHIIDPATSAR.[L]	1xTMT6plex [N-Term]	1	1	Q15149	460.7	353.3	413.5	390.3	293.7	269.2
High	[R].VSPSVSEFLLQLDSCHLDLGPEGGTVELIQGR.[A]	1xTMT6plex [N-Term]; 1xMethylthio [C15]; 2xDeamidated [Q11; Q30]	1	1	P17813	20.3	22.6	27.5	26.2	20.6	17.7
High	[K].DTTLFDLSQFGSSNTSHENLQK.[T]	2xTMT6plex [N-Term; K22]	1	1	P20585	90.5	79.2	81.4	61.7	64.7	61.9
High	[R].LFGEAGPASGVGSSGGGGSGSGTGGGDAALDFK.[L]	2xTMT6plex [N-Term; K33]	1	1	Q8IWZ3	67.5	61.4	69.3	48.3	54.3	39.7
High	[K].GAVDDDVAEADIISTVEFNHSGELLATGDK.[G]	2xTMT6plex [N-Term; K30]; 1xDeamidated [N19]	1	1	P63151	65	60.2	63.4	41.5	40.4	41.2
High	[R].IGGELEEQAVMLEDFSHELESTQSR.[L]	1xTMT6plex [N-Term]	1	1	O43752	118.1	89.5	110.6	98.1	83.8	68.5
High	[K].LHEEEIQELQAQIQEQHVQIDVDVSKPDLTAALR.[D]	2xTMT6plex [N-Term; K26]; 2xDeamidated [Q]	1	1	P08670	247.9	209.8	247.8	244.7	195.9	186.6
High	[K].IGGILANELSVDEAALHAAVIAINEAIDR.[R]	1xTMT6plex [N-Term]	1	1	P46940	73.7	50.8	58.5	38.9	46.5	40.2
High	[R].TLAHGAVLLDLDQQTLPGVAHQVVEQMVISDQIK.[A]	2xTMT6plex [N-Term; K34]; 1xDeamidated [Q]	1	1	P04920	12.2	11.7	9.4	8.5	7.8	4.9
High	[R].CFGFVTYSNVEEADAAMAASPHAVDGNTVELK.[R]	2xTMT6plex [N-Term; K32]; 1xMethylthio [C1]; 1xDeamidated [N]	1	1	Q13151	85.2	58.5	63.6	56	47.7	52.4
High	[K].VNQIGSVTESLQACKLAQANGWGVMVSHR.[S]	2xTMT6plex [N-Term; K15]; 1xMethylthio [C14]; 2xDeamidated [N20; Q/N]	1	1	P06733	70.4	44.7	57.3	24.9	42.4	26.3
High	[K].IYQNIQDGSLDLNAAESGVQHKPSAPQGGR.[L]	2xTMT6plex [N-Term; K22]	1	1	P61106	73.5	56	74	46.9	43.5	47.7
High	[K].EVDEDTTVTIPSAVYVAQLYHQVSK.[I]	2xTMT6plex [N-Term; K25]	1	1	Q8NBT2	89.7	89.3	107	71.5	77	72.2
High	[R].GGSGGSHGGGSGFGGESGGSYGGGEEASGSGGGYGGGSGKSSHS.[-]	2xTMT6plex [N-Term; K40]	1	1	P35527	31.4	3.9	16.1	25	14.4	15.8
High	[K].IVAPELYIAVGISGAIQHLAGMK.[D]	2xTMT6plex [N-Term; K23]	1	1	P13804	55	49.8	53.9	46.1	43.2	45.3
High	[K].KLHEEEIQELQAQIQEQHVQIDVDVSKPDLTAALR.[D]	3xTMT6plex [N-Term; K1; K27]; 2xDeamidated [Q]	1	1	P08670	13.6	12.9	19.1	9.6	11.5	9.3
High	[R].TALLDAAGVASLLTTAEVVVTEIPKEEK.[D]	3xTMT6plex [N-Term; K25; K28]	1	1	P10809	4053.4	3297.2	3672.1	3269.3	2959.9	2602.8
High	[R].NPDGGPLESSSDLAALSPLTSSGHQEQDTELGSTHTAGATSSLTPSR.[G]	1xTMT6plex [N-Term]	1	1	Q7Z434	27.4	26.3	30	27.8	30.5	18.9
High	[R].GGAPGIEGTGLEQGPSVGAISTRPQVSSWQGALLSTAQGAISR.[G]	1xTMT6plex [N-Term]; 1xDeamidated [Q]	1	1	Q8N3D4
High	[K].VLVTVEEDDTIMEELVDNHGK.[K]	2xTMT6plex [N-Term; K21]	1	1	Q9NR45	418.9	315.6	343.6	228.9	260.4	224
High	[K].GGALAADIDIDTVGTEGWGEDAELQLDEDGFVEATEGLGDDALGK.[G]	2xTMT6plex [N-Term; K45]	1	1	P53621	142.8	113.7	152.2	104.8	90.7	93.3
High	[K].LNAQTEISEQTAAGELDGGNDVSDLHSSEETNTK.[M]	2xTMT6plex [N-Term; K34]	1	1	Q5UIP0	18.4	19.5	23.1	16.7	16.3	13.6
High	[R].ADSQEPSHFDSQQPAVLEEEEVMIAHAHPQEVYNEYVPR.[G]	1xTMT6plex [N-Term]; 1xDeamidated [N/Q]	1	1	Q13433	76.4	66.3	68.9	69.1	54.5	46.5
High	[R].GGSGGSHGGGSGFGGESGGSYGGGEEASGSGGGYGGGSGK.[S]	2xTMT6plex [N-Term; K40]	1	1	P35527	131.7	63.7	96.1	42.2	27.5	95
High	[K].DMAIATGGAVFGEEGLTLNLEDVQPHDLGK.[V]	2xTMT6plex [N-Term; K30]; 1xOxidation [M2]	1	1	P10809	1417.2	1155.8	1223.7	1151.4	1039.7	914.3
High	[K].IQAEHSESGQLVGVDLNTGEPMVAAEVGVWDNYCVK.[K]	2xTMT6plex [N-Term; K36]; 1xMethylthio [C34]; 3xDeamidated [Q2; N32; N/Q]	1	1	P40227	6.3	4.5	4.4	5.2	3.1	4.4
High	[K].AELQLPPPPPPGHYGAWAAQELQAK.[L]	2xTMT6plex [N-Term; K25]	1	1	Q13435	391.2	338.6	410.3	360.4	349.1	288.6
High	[R].NEKPTQSVSSPEATSGSTGSVEK.[K]	3xTMT6plex [N-Term; K3; K23]	1	1	Q9BZ95	320.4	235.8	275	244.8	195.7	222
High	[R].VTDHLGVVYYVGDTFSEEYTGSSLK.[T]	2xTMT6plex [N-Term; K25]	1	1	Q9NXW2	56.9	45.6	58.2	50.1	41.4	35.9
High	[R].KEEQEVQATLESEEVDLNAGLHGNWTLENAK.[A]	3xTMT6plex [N-Term; K1; K31]; 1xDeamidated [N/Q]	1	1	Q08211	107.7	84	99.4	94.5	81.3	69
High	[K].KADMVNEDLLSDGTSENESGFWDSFK.[W]	3xTMT6plex [N-Term; K1; K26]	1	1	Q9NYU2	49.2	31	39.3	30	28.2	24.3
High	[R].AALDSGAFQSVWVSTDHDEIENVAK.[Q]	2xTMT6plex [N-Term; K25]	1	1	Q8NFW8	89.7	61.3	74.6	71.8	62.6	51.6
High	[R].SHSTEPGLVLTLGQGDVGQLGLGENVMER.[K]	1xTMT6plex [N-Term]	1	1	P18754	145.5	112.2	129.6	127.5	91.4	97.5
High	[K].VADEDDVDNEEAALLHEEATMTIEELLTR.[Y]	1xTMT6plex [N-Term]	1	1	O15355	151.6	125.3	151.2	113.5	136	119.8
High	[K].FGLALAVAGGVVNSALYNVDAGHR.[A]	1xTMT6plex [N-Term]	1	1	P35232	103.4	82	96.7	90.6	73.3	71.1
High	[K].VFNTTPDDLDLHVIYDVSHNIAK.[V]	2xTMT6plex [N-Term; K23]	1	1	Q9Y3I0	211.6	168.6	205.6	149.7	148.4	137.5
High	[K].NLPDEEIFQQLNQLNSLHQETIMK.[C]	2xTMT6plex [N-Term; K24]; 2xDeamidated [N/Q]	1	1	Q9NX08	51.2	43.1	52.1	33.1	42.7	40.8
High	[R].VTAGNDEVEAAAQAAGIHDAIMAFPEGYR.[T]	1xTMT6plex [N-Term]	1	1	Q9NP58	218.1	174.8	194.3	175.5	162.5	133.1
High	[R].VVGSADAGQYNLEITDAELSDDASYECQATEAALR.[S]	1xTMT6plex [N-Term]; 1xMethylthio [C27]; 1xDeamidated [Q/N]	1	1	Q96J84
High	[K].VASTLTEEGGGGGGGGGSVAPKPPR.[G]	2xTMT6plex [N-Term; K22]	1	1	Q8TF68	80.9	53.8	76.4	69.9	77.2	56.9
High	[R].FQSAAIGALQEASEAYLVGLFEDTNLCAIHAK.[R]	2xTMT6plex [N-Term; K32]; 1xMethylthio [C27]	1	1	P84243	1637.7	1329.9	1504.9	1427.3	1088.2	1185.4
High	[K].FAESTEISELSHNFVMVNLEDEEEPKDEDFSPDGGYIPR.[I]	2xTMT6plex [N-Term; K26]	1	1	O95881	37.3	27.9	35.6	34	30.8	25.3
High	[K].VLTWSGQEEVVSHTSQVQLSNR.[A]	1xTMT6plex [N-Term]; 1xDeamidated [Q/N]	1	1	Q8IX04
High	[K].AQPLEDLAGFTELSETSGHTQESLTAGK.[A]	2xTMT6plex [N-Term; K28]	1	1	P46013	109.2	106	133.9	103.2	92.5	85.8
High	[K].QLGDNEAITQEIVGCAHLENYALK.[M]	2xTMT6plex [N-Term; K24]; 1xMethylthio [C15]	1	1	Q9NP79	92.5	78.6	83.7	53.1	60.9	61.9
High	[K].DYIHINIGALELSANHNILQIVDVCHDVEK.[D]	2xTMT6plex [N-Term; K30]; 1xMethylthio [C25]	1	1	P17844	182.1	136.3	176.1	167.6	135.2	134.1
High	[R].ENVSILAEDLEGSLASSVAGPNSESMIFETTTK.[N]	2xTMT6plex [N-Term; K33]	1	1	Q8WUM0	59.4	50.2	50.4	45.8	40.3	41.3
High	[R].ECISVHVGQAGVQMGNACWELYCLEHGIQPDGQMPSDK.[T]	2xTMT6plex [N-Term; K38]; 3xMethylthio [C2; C18; C23]; 2xDeamidated [Q9; N/Q]	1	1	P68366	31.1	24.4	23.2	13.5	16.1	11.8
High	[R].DSGFQPGGYHGGHSSGGYQGGGYGGFQTSSSYTGSGYQGGGYQQDNR.[Y]	1xTMT6plex [N-Term]	1	1	Q8NCA5	9.8	9.4	9.9	8.3	7.9	7.1
High	[K].GPHLANSILFQSSGLTNGIIEEK.[D]	2xTMT6plex [N-Term; K23]; 1xDeamidated [N/Q]	1	1	Q9BVP2	572.9	437.9	456	445.6	371.6	334.2
High	[K].QDTVSEPVTPASLAALQSDVQPVGHDYVEEVR.[N]	1xTMT6plex [N-Term]	1	1	Q96KR1	138.7	101.6	104.5	100.9	79.7	82
High	[R].FGPPEDMPQTSSSHSDLGQLASQGGLGMYETPLFLAHEEESGGR.[S]	1xTMT6plex [N-Term]; 1xOxidation [M]; 1xDeamidated [Q]	1	1	P12270	32.9	35.2	45.4	37.7	34.1	24.9
High	[K].LADVDKDGLLDDEEFALANHLIK.[V]	3xTMT6plex [N-Term; K6; K23]	1	1	Q9H4M9	220.2	170.3	203.4	133.2	142.5	133.8
High	[R].TNVANFPGHSGPITSIAFSENGYYLATAADDSSVK.[L]	2xTMT6plex [N-Term; K35]; 2xDeamidated [N5; N]	1	1	Q9UMS4	46.5	41	51.4	43.1	34.1	33
High	[R].SLGREEEEDEEEELEEGTIDVTDFLSMTQQDSHAPLR.[D]	1xTMT6plex [N-Term]	1	1	Q7L2E3
High	[R].FGPPEDMPQTSSSHSDLGQLASQGGLGMYETPLFLAHEEESGGR.[S]	1xTMT6plex [N-Term]	1	1	P12270	66	62	68.5	65.1	55.5	55.6
High	[K].VLDLHDNQLTALPDDLGQLTALQVLNVER.[N]	1xTMT6plex [N-Term]	1	1	Q6UWE0	156.1	138.4	160	97.2	108.4	106.1
High	[R].TVSLGAGAKDELHIVEAEAMNYEGSPIK.[V]	3xTMT6plex [N-Term; K9; K28]	1	1	P06748	731.6	469.4	499.7	277.5	214.3	235.1
High	[R].FVSAIEGMHPNQEDHETFVDINPLTGIILK.[A]	2xTMT6plex [N-Term; K30]; 1xDeamidated [Q/N]	1	1	Q14108	91.9	81.3	104.3	85.3	74.8	72.7
High	[R].AASAAGAAGSAGGSSGAAGAAGGGAGAGTRPGDGGTASAGAAGPGAATK.[A]	2xTMT6plex [N-Term; K49]	1	1	Q9UKY7	10.2	14.7	12.4	10.2	8.6	8.2
High	[K].YGPADVEDTTGSGATDSKDDDDIDLFGSDDEEESEEAK.[R]	3xTMT6plex [N-Term; K18; K38]	1	1	P24534	46.8	34.1	41.5	34.1	29.1	31.7
High	[K].KHISQISVAEDDDESLLGHLMIVGK.[K]	3xTMT6plex [N-Term; K1; K25]	1	1	P49773	272.3	177.7	250.1	109	111.9	131.2
High	[R].QLIYNYPEQLFGAAGVMAIEHADFAGVER.[L]	1xTMT6plex [N-Term]	1	1	P78371	1010.7	821.9	917.7	632.6	623.4	573.5
High	[R].SGLAIVSQHDLDQLQADAINAFGESLQK.[K]	2xTMT6plex [N-Term; K28]	1	1	Q92621	271.7	211.1	257.7	211.2	172.7	178.2
High	[R].VSMKPEFLHLTPGVQLEAGGDNLGQQYNSPQEVIGK.[R]	3xTMT6plex [N-Term; K4; K36]; 1xDeamidated [N/Q]	1	1	P11172	27.3	24.2	25.6	18.9	18	18.1
High	[K].SLAGSSGPGASSGTSGDHGELVVR.[I]	1xTMT6plex [N-Term]	1	1	P29692	631.2	595.9	638.8	485.4	520.7	453.5
High	[R].YLNPLQTDAAENNVCDINSVHGLFATGTIEGR.[V]	1xTMT6plex [N-Term]; 1xMethylthio [C15]; 1xDeamidated [N]	1	1	Q9BSC4	22.3	12.9	18.3	12.7	10.9	5
High	[K].LASVPAGGAVAVSAAPGSAAPAAGSAPAAAEEK.[K]	2xTMT6plex [N-Term; K33]	1	1	P05387	263.8	261.2	249.7	208.3	237.1	189.2
High	[R].LTGSSAQEEASGVALGEAPDHSYESLR.[V]	1xTMT6plex [N-Term]	1	1	Q13011	56.2	54.9	56.7	49	45.5	45.2
High	[K].EVAETSMHNLLETDIEQVSQLSALVDAQLDYHR.[Q]	1xTMT6plex [N-Term]	1	1	Q99961	350.5	335.5	363.4	256.1	275.4	264
High	[R].AVYDYSAADEDEVSFQDGDTIVNVQQIDDGWMYGTVER.[T]	1xTMT6plex [N-Term]	1	1	Q14847	199.2	197.3	251.8	142.3	178.6	157
High	[K].IEPELDGSAQVTSHDASTNGLINFIK.[Q]	2xTMT6plex [N-Term; K26]	1	1	P06744	411	342.4	412.9	243.6	313.7	246.6
High	[K].NDPPMEAAGFTAQVIILNHPGQISAGYAPVLDCHTAHIACK.[F]	2xTMT6plex [N-Term; K41]; 2xMethylthio [C33; C40]	1	1	P68104	1419.8	1065.6	1240.5	773.9	826	786.6
High	[R].IKEETEIIEGEVVEIQIDRPATGTGSK.[V]	3xTMT6plex [N-Term; K2; K27]	1	1	Q9Y230	153	125.6	143.4	109.1	92	100.4
High	[R].STAPSAAASASASAAASSPAGGGAEALELLEHCGVCR.[E]	1xTMT6plex [N-Term]; 2xMethylthio [C33; C36]	1	1	Q13263	595.9	502	544.5	427.8	425.2	382.2
High	[K].LANVQLLDTDGGFVHSDGAISCHDMFDFLHLTGGGYAK.[I]	2xTMT6plex [N-Term; K38]; 1xMethylthio [C22]	1	1	P68402	30.8	28.6	30.4	18.5	16.1	21.1
High	[R].SQLQDLVEFPYVNLHNEVVGIIESR.[A]	1xTMT6plex [N-Term]	1	1	Q12769	286.2	220.9	253.2	213.3	196.7	183.2
High	[K].ELAGTMDGEGTLFQTESPQSGSILTEETEVK.[G]	2xTMT6plex [N-Term; K31]	1	1	Q96AQ6	37.5	38.4	51.4	39.2	37.7	33.8
High	[K].AALANLCIGDVITAIDGENTSNMTHLEAQNR.[I]	1xTMT6plex [N-Term]; 1xMethylthio [C7]	1	1	O00151	113.4	107.2	123	94	92.1	89.9
High	[R].LSNPQIEWQNSTIDSEDGEQFDNMTDGVAEPMHGSLAGVK.[L]	2xTMT6plex [N-Term; K40]	1	1	Q9H2P0	24.8	18.2	28.1	27.8	19.4	17.8
High	[K].QPQTSVVQNQQQISQQGPIYDEVELDALAEIER.[I]	1xTMT6plex [N-Term]; 1xDeamidated [Q/N]	1	1	Q6KC79	9.3	11.7	8.4	8.1	8	7.7
High	[R].QVFAENKDEIALVLFGTDGTDNPLSGGDQYQNITVHR.[H]	2xTMT6plex [N-Term; K7]; 1xDeamidated [N/Q]	1	1	P13010	778.7	595.1	694.9	503.4	525	478.3
High	[K].DLIDEGHAATQLVNQLHDVVVENNLSDK.[Q]	2xTMT6plex [N-Term; K28]	1	1	P35249	90.5	72.3	91	58	59.4	59.5
High	[K].SKDDQVTVIGAGVTLHEALAAAELLK.[K]	3xTMT6plex [N-Term; K2; K26]; 1xDeamidated [Q5]	1	1	P29401	874.2	665.6	730.2	454.7	551.3	528.6
High	[K].IAALQAFADQLIAAGHYAK.[G]	2xTMT6plex [N-Term; K19]	1	1	Q13813	144.7	153.9	171.4	149.8	140.7	123.6
High	[R].TEIPPALISLGEGLITAGAQLVELDLSDNAFGPDGVQGFEALLK.[S]	2xTMT6plex [N-Term; K44]	1	1	P46060	119.7	108.5	127.8	100.9	91.8	78.2
High	[R].CFGFVTYSNVEEADAAMAASPHAVDGNTVELK.[R]	2xTMT6plex [N-Term; K32]; 1xMethylthio [C1]	1	1	Q13151	76.1	58.7	68.1	54.5	44.5	53.7
High	[R].KNPGVGNGDDEAAELMQQVNVLK.[L]	3xTMT6plex [N-Term; K1; K23]; 1xDeamidated [N]	1	1	Q15691	851.7	631.9	680.3	482.5	497.7	464.8
High	[K].DMAIATGGAVFGEEGLTLNLEDVQPHDLGK.[V]	2xTMT6plex [N-Term; K30]; 1xOxidation [M2]; 1xDeamidated [Q/N]	1	1	P10809	312.2	251.6	273.6	248.5	254	201
High	[K].VLGETANILETGETLEPAGAHLVLEEK.[S]	2xTMT6plex [N-Term; K27]	1	1	Q02952	261.5	219.5	229.9	176.1	221.7	165.1
High	[K].TEWEALELTDHQWALDDVEEELMAK.[D]	2xTMT6plex [N-Term; K25]	1	1	Q9P0I2	153	125.2	141	138.7	108.5	104.2
High	[R].AAAVVGINSETIMKPASISEEELLNLINK.[L]	3xTMT6plex [N-Term; K14; K29]; 1xDeamidated [N8]	1	1	P13995	48.6	39.4	43.5	37.1	28.5	29.4
High	[K].SSGPPPPSGSSGSEAAAGAGAAAPASQHPATGTGAVQTEAMK.[Q]	2xTMT6plex [N-Term; K42]; 1xOxidation [M41]; 1xDeamidated [Q]	1	1	Q14444	365.8	351.9	369.7	308.9	318.4	261.7
High	[R].EDYFGITNLVEHPAQLNPPVDNDTPVTLGVYLTK.[K]	2xTMT6plex [N-Term; K34]; 1xDeamidated [N/Q]	1	1	O43395	57	42.5	46.1	47	41.7	39.9
High	[R].IQEELEHLNQASEEINQVELQLDEAR.[T]	1xTMT6plex [N-Term]; 1xDeamidated [N/Q]	1	1	Q7L8J4	47.9	41.7	52.6	34.5	29.9	33.2
High	[R].YEEGLVHNGWDDLEFLSDITEEDLEEAGVQDPAHK.[R]	2xTMT6plex [N-Term; K35]	1	1	O15357	63	54.4	58.1	39.7	46.6	37.9
High	[K].NLSVQVSEANLIGTGTSEHWVDDEGPQPK.[K]	2xTMT6plex [N-Term; K29]; 1xDeamidated [N/Q]	1	1	Q04721	30.9	24.9	23.5	25.3	21.3	18.1
High	[K].GYNHGQGSYSYSNSYNSPGGGGGSDYNYESK.[F]	2xTMT6plex [N-Term; K31]	1	1	Q12906	91.6	76.1	93.8	78.8	67.1	62.1
High	[K].ASAGHAVSIAQDDAGADDWETDPDFVNDVSEK.[E]	2xTMT6plex [N-Term; K32]	1	1	Q14247	146.7	150	165.8	133.5	140.2	128.9
High	[R].LTLACGGVALNSFDDLSPDCLGHAGLVYEYTLGEEK.[F]	2xTMT6plex [N-Term; K36]; 2xMethylthio [C5; C20]	1	1	P40227	203.3	171.4	184.8	122.9	139.1	124.1
High	[R].LGQHVVGMAPLSVGSLDDEPGGEAETK.[M]	2xTMT6plex [N-Term; K27]	1	1	P43897	171.6	132.1	146	135.7	115.7	97.7
High	[K].QVLGQMVIDEELLGDGHSYSPR.[A]	1xTMT6plex [N-Term]	1	1	P28070	216.2	166.7	179.5	135	141.1	125.2
High	[R].DEADVLEVDQGFDDHNLPCDVIWLDIEHADGK.[R]	2xTMT6plex [N-Term; K32]; 1xMethylthio [C19]; 1xDeamidated [N/Q]	1	1	Q14697	204.2	175.9	211.7	189.2	179.9	151
High	[R].RPDVVENQPDAASQLNVDASGNLAK.[E]	2xTMT6plex [N-Term; K25]	1	1	Q9NZL9	184.1	142.5	144.2	105.2	120.2	109.9
High	[R].FLNEHPGGEEVLLEQAGVDASESFEDVGHSSDAR.[E]	1xTMT6plex [N-Term]	1	1	O43169	570	450.2	530.7	497	388.5	387.8
High	[R].AMLGVQEEDGSWSAVTLSNDHNAQNER.[E]	1xTMT6plex [N-Term]	1	1	Q9P0J1	5	2.8	2.1	3.6	3.4	2.3
High	[K].KPADDQDPIDALSGDLDSCPSTTETSQNTAK.[D]	3xTMT6plex [N-Term; K1; K31]; 1xMethylthio [C19]	1	1	P20810	114.3	112.6	122.6	81.5	107.8	86
High	[R].FQSSAVMALQEASEAYLVGLFEDTNLCAIHAK.[R]	2xTMT6plex [N-Term; K32]; 1xMethylthio [C27]	1	1	Q71DI3	5178.5	4102.4	4572.7	4431.8	3321.2	3496.3
High	[R].ELKPVGVMAPASGPASTDAVSALLEQTAVELEK.[R]	3xTMT6plex [N-Term; K3; K33]	1	1	Q8IX03	10.8	12.8	14	8.5	6	7.4
High	[K].QALETVNDYNPLMKDFPLNDLLSATELDKIR.[Q]	3xTMT6plex [N-Term; K14; K29]; 1xDeamidated [N19]	1	1	Q14204
High	[R].IQSIPLVIGQFLEAVDQNTAIVGSTTGSNYYVR.[I]	1xTMT6plex [N-Term]	1	1	P43686	126.3	92.3	106.9	76	77	71.1
High	[K].TDEFQLHTNVNDGTEFGGSIYQK.[V]	2xTMT6plex [N-Term; K23]	1	1	P21796	2164.3	1649.9	1798.1	1733.3	1350.9	1298.3
High	[R].VESGALGPEENFLSLDDILMSHEK.[L]	2xTMT6plex [N-Term; K24]	1	1	Q9BRX5	32.4	25.1	28.5	15.3	16.1	13.2
High	[R].NVASVCLQIGYPTVASVPHSIINGYK.[R]	2xTMT6plex [N-Term; K26]; 1xMethylthio [C6]; 1xDeamidated [N23]	1	1	P05388	116.9	104.4	103.1	77.7	78.4	82.3
High	[R].AGLQEGDQVLAVNDVDFQDIEHSK.[A]	2xTMT6plex [N-Term; K24]	1	1	Q5EBL8	245	212.4	226.4	157	162.2	150.9
High	[K].TTSGYAGGLSSAYGGLTSPGLSYSLGSSFGSGAGSSSFSR.[T]	1xTMT6plex [N-Term]	1	1	P05787	79.8	73.7	78.1	44.4	24.2	43.4
High	[R].TGLIPSNYVAEQAESIDNPLHEAAK.[R]	2xTMT6plex [N-Term; K25]	1	1	Q92882	278.6	210.8	241	145	168.1	171.3
High	[R].DEADVLEVDQGFDDHNLPCDVIWLDIEHADGK.[R]	2xTMT6plex [N-Term; K32]; 1xMethylthio [C19]	1	1	Q14697	132.4	110.2	126.9	136.8	111	104
High	[K].ALNTTDSSSSPSLADGIDTSGGGSIHVISR.[D]	1xTMT6plex [N-Term]; 1xDeamidated [N3]	1	1	P49116
High	[K].DLGLSESGEDVNAAILDESGKK.[F]	3xTMT6plex [N-Term; K21; K22]	1	1	P13667	699.2	553.1	646.8	495.2	399.4	394.8
High	[R].YQLLQLVEPFGVISNHLILNK.[I]	2xTMT6plex [N-Term; K21]	1	1	P43243	229.5	175.4	190.7	176	134.1	145.4
High	[K].SIDAGPVDAWTLAFSPDSQYLATGTHVGK.[V]	2xTMT6plex [N-Term; K29]	1	1	Q9GZS3	293.8	236.1	274.4	214.6	195	195.9
High	[R].TGDFQLHTNVNDGTEFGGSIYQK.[V]	2xTMT6plex [N-Term; K23]; 1xDeamidated [N/Q]	1	1	P45880	602	450.6	494.9	510.8	373.1	364.6
High	[K].IQAEHSESGQLVGVDLNTGEPMVAAEVGVWDNYCVK.[K]	2xTMT6plex [N-Term; K36]; 1xMethylthio [C34]; 2xDeamidated [N/Q]	1	1	P40227	15.2	13.7	12.3	10.7	10.7	10
High	[R].LTLYDIAHTPGVAADLSHIETK.[A]	2xTMT6plex [N-Term; K22]	1	1	P40926	1110.7	879.1	978.8	885.2	790.5	745.2
High	[K].DLGLPTEAYISVEEVHDDGTPTSK.[T]	2xTMT6plex [N-Term; K24]	1	1	P51665	203.5	168.5	182.2	128.2	144.8	120.7
High	[K].LLIPERDPLEEIAESSPQTAANSAAELLK.[Q]	2xTMT6plex [N-Term; K29]	1	1	Q68CZ2	23.3	18.4	21.5	12.5	13.7	14.7
High	[K].GSKPGGVGTGLGGSSGTETLEK.[K]	3xTMT6plex [N-Term; K3; K22]	1	1	Q6GQQ9	82.3	56.2	69.8	40.3	36.4	34.7
High	[K].AQSGLAFQQTSNTQPIPILYEHQLGQASGLGGSQLIDTHLLQAR.[A]	1xTMT6plex [N-Term]; 1xDeamidated [N/Q]	1	1	Q9Y520	65.6	58.1	69.2	53.6	54.9	43.1
High	[K].YQKPIIQSEYGAETIAGFHQDPPLMFTEEYQK.[S]	3xTMT6plex [N-Term; K3; K32]	1	1	P08236	220	145	174.8	147.5	139.5	119.9
High	[K].VVAPVESHVPESNQAQGESPAANEGTTVQHPEAPQEEK.[Q]	2xTMT6plex [N-Term; K38]; 1xDeamidated [Q/N]	1	1	Q96T58	15.2	13.5	13.6	10.9	13.5	11.6
High	[R].SQSSEGVSSLSSSPSNSLETQSQSLSR.[S]	1xTMT6plex [N-Term]	1	1	O95155	50.5	48.1	52.3	37	45.8	39.8
High	[R].AAFQSLLDAQADEAVLDHPDLK.[H]	2xTMT6plex [N-Term; K22]	1	1	Q9UBI1	427.5	359.5	392.7	266.1	294.4	272.7
High	[R].YSGDNIIYKPPGHSAPDMVYLGAMTNFDVTYNWIQDK.[C]	3xTMT6plex [N-Term; K9; K37]; 1xDeamidated [N/Q]	1	1	Q9BS26	60.9	45.8	47.8	34.1	30	34.9
High	[R].DEEVSSADISSSSEVISQHLVSYR.[N]	1xTMT6plex [N-Term]	1	1	P12270	56.4	66.3	64.6	69.5	62	53.2
High	[K].SADESGQALLAAGHYASDEVR.[E]	1xTMT6plex [N-Term]	1	1	Q13813	83.3	67.3	87	82.8	76.1	68.9
High	[R].ILLDEFGNQIETPSIEEALQIIHDTEK.[S]	2xTMT6plex [N-Term; K27]; 2xDeamidated [Q9; Q20]	1	1	Q08AD1	64	62.5	75.5	59	45	55.2
High	[K].TCNVLVALEQQSPDIAQGVHLDR.[N]	1xTMT6plex [N-Term]; 1xMethylthio [C2]	1	1	P31153	142.5	113.5	122.3	78.6	101.3	83
High	[R].DIFETEQITLDVLADMGHEELK.[E]	2xTMT6plex [N-Term; K22]	1	1	O95271	18.7	13.5	17.4	9.1	12.1	8.6
High	[K].HGIILNSEIATNGETSDTLNNVGYQGPTK.[M]	2xTMT6plex [N-Term; K29]; 1xDeamidated [N]	1	1	Q32MZ4	111.3	103.3	125.2	84.4	100.7	91.2
High	[R].YEEGLVHNGWDDLEFLSDITEEDLEEAGVQDPAHK.[R]	2xTMT6plex [N-Term; K35]; 1xDeamidated [Q/N]	1	1	O15357	43	36.3	43.5	26.4	30.8	25.3
High	[R].AYSQEEITQGFEETGDTLYAPYSTHFQLQNQPPQK.[E]	2xTMT6plex [N-Term; K35]	1	1	Q8NFJ5	267.9	187.5	214	186.7	149.9	152
High	[R].LSSGPEQITLEASSTEGHPGAPSPQHTDQTEAFQK.[G]	2xTMT6plex [N-Term; K35]; 1xDeamidated [Q]	1	1	Q6P996	36.8	29.3	35.2	21.5	29.8	23.3
High	[R].ENISNAQALLEYHLSYLQEVEQLR.[L]	1xTMT6plex [N-Term]	1	1	P51116	102.3	83.8	92.7	84.5	74.3	71.9
High	[K].GSITSVQAIYVPADDLTDPAPATTFAHLDATTVLSR.[A]	1xTMT6plex [N-Term]; 1xDeamidated [Q7]	1	1	P06576	56.3	49.3	48.7	47.8	36.9	44.4
High	[K].GPAVGIDLGTTYSCVGVFQHGK.[V]	2xTMT6plex [N-Term; K22]; 1xMethylthio [C14]	1	1	P11142	1687.6	1463.3	1603.8	1131.7	1170.4	1084.9
High	[R].QEQQQQQQQQAAAVAAAATPQAQSSQPQSMLDQQR.[E]	1xTMT6plex [N-Term]	1	1	O60885	61.3	53.4	56.2	53.3	41.4	35.8
High	[R].EPPQLVLGLHFLGPNAGEVTQGFALGIK.[C]	2xTMT6plex [N-Term; K28]	1	1	Q9NNW7	137	107.7	120.9	110.2	90.8	91
High	[K].GGADVSGGVSAPDISLGEGHLSVK.[G]	2xTMT6plex [N-Term; K24]	1	1	Q09666	487.1	515.7	654.7	590.4	489.5	472.1
High	[K].KIEPELDGSAQVTSHDASTNGLINFIK.[Q]	3xTMT6plex [N-Term; K1; K27]; 1xDeamidated [N/Q]	1	1	P06744	866.6	672	763.5	493.9	474.9	486.5
High	[R].DSGFQPGGYHGGHSSGGYQGGGYGGFQTSSSYTGSGYQGGGYQQDNR.[Y]	1xTMT6plex [N-Term]; 2xDeamidated [Q/N]	1	1	Q8NCA5	15.3	10.4	14.8	10.7	8.3	9.9
High	[R].QEDAEEYLGFILNGLHEEMLNLK.[K]	2xTMT6plex [N-Term; K23]; 1xDeamidated [N13]	1	1	Q14694	96.1	85.9	97.9	85.8	72.5	68.9
High	[K].AGSSAAGASGWTSAGSLNSVPTNSAQQGHNSPDSPVTSAAK.[G]	2xTMT6plex [N-Term; K41]; 1xDeamidated [N/Q]	1	1	Q86XP3	53.7	58.5	52.3	46.8	34.8	37.6
High	[R].ISNSATYSGSVAPANSALGQTQPSDQDTLVQR.[A]	1xTMT6plex [N-Term]; 1xDeamidated [Q/N]	1	1	Q96HC4	25.6	19.9	22.3	17.3	18.2	12.3
High	[K].ESLDQIIVATPGLSSDPIALGVLQDK.[D]	2xTMT6plex [N-Term; K26]	1	1	Q96S82	49.5	48.5	61.3	38.3	42.9	46.9
High	[R].ETEGGTVLTATTSELEAINKR.[V]	2xTMT6plex [N-Term; K20]	1	1	Q9UQE7	72.6	61.7	63.5	34.4	33.2	33.5
High	[R].YFTNETDDIANLEASVLENPSHVQLWLK.[L]	2xTMT6plex [N-Term; K28]	1	1	O60293	31.3	18.6	23.4	23.1	18.5	14.7
High	[K].TLAYLLPAIVHINHQPYLER.[G]	1xTMT6plex [N-Term]	1	1	Q92841	395.8	275.2	310	293.5	242.2	224.4
High	[R].TKPSTVEVLESIDKEIQALEEFR.[E]	3xTMT6plex [N-Term; K2; K14]	1	1	Q9C0E8	338.3	254	272.8	248.2	189.6	199.4
High	[K].LLEVSDDPQVLAVAAHDVGEYVR.[H]	1xTMT6plex [N-Term]	1	1	Q9UI12	200.4	154.3	179.5	134.4	126.1	125.3
High	[K].VGEAGLLSVDCSEAGPGALGLEAVSDSGTK.[A]	2xTMT6plex [N-Term; K30]; 1xMethylthio [C11]	1	1	O75369	364.3	292.9	324.8	234.3	263.6	228
High	[K].VVLNPVNAGQPLHASSHQLVDNPGCNEVNSVNCNTSWK.[I]	2xTMT6plex [N-Term; K38]; 2xMethylthio [C25; C33]; 1xDeamidated [N]	1	1	Q14643	34.3	20.6	20.8	18.3	13.9	15.1
High	[K].SGAHSFISGLPQGYDTEVDEAGSQLSGGQR.[Q]	1xTMT6plex [N-Term]	1	1	Q03518	107.3	66	89.5	82.5	69.7	67.6
High	[K].LFVGGLNFNTDEQALEDHFSSFGPISEVVVVK.[D]	2xTMT6plex [N-Term; K32]	1	1	P98179	251.5	217.6	262.4	226	241.6	198.1
High	[K].GDINIEGPSMNIEGPDLNVEGPEGGLK.[G]	2xTMT6plex [N-Term; K27]	1	1	Q09666	364.1	375.3	481.8	416.9	378	316.8
High	[K].INQEDSVPLISDAVENMDSTLHYIHSDSDLSNNSSFSPDEER.[R]	1xTMT6plex [N-Term]; 1xDeamidated [N]	1	1	Q8TF05	22.9	21.6	29.9	19.2	19.6	19.6
High	[R].VEQIAAIAQELNELDYYDSHNVNTR.[C]	1xTMT6plex [N-Term]	1	1	O43707	492.6	408.9	503	399.1	394.5	351.5
High	[K].YSSQFGGGSQYAYFHEEDESSFQLVDTAR.[T]	1xTMT6plex [N-Term]	1	1	O15371	27.6	24.6	25.2	16.1	15.4	14.8
High	[R].ATDKDITGTLSNPEVFNYGVETHEAYK.[Q]	3xTMT6plex [N-Term; K4; K27]	1	1	P16083	77.5	50.1	58.2	31.9	34.6	37.4
High	[K].ADIDVSGPSVDTDAPDLDIEGPEGK.[L]	2xTMT6plex [N-Term; K25]	1	1	Q09666	233.9	269.8	312.3	266.8	255.5	222.3
High	[R].LHSQEVDLGSAQGDGLMAGNDSEEALTALMSR.[K]	1xTMT6plex [N-Term]; 2xDeamidated [Q4; N20]	1	1	Q9H981	26.7	17.6	17.7	15.1	15.1	14.4
High	[R].YSVLQQHAEANGVDGVDALDTASHTNK.[S]	2xTMT6plex [N-Term; K27]	1	1	Q99523	142.5	113.5	163.7	116	102	99.3
High	[R].EPNQAFGSGNNSYSGSNSGAAIGWGSASNAGSGSGFNGGFGSSMDSK.[S]	2xTMT6plex [N-Term; K47]; 1xDeamidated [N17]	1	1	Q13148	17	15.5	15.8	10.5	13	10.7
High	[R].EITTLANNQCMATESVDHELGR.[C]	1xTMT6plex [N-Term]; 1xMethylthio [C10]	1	1	Q9H9B1	64.2	52.6	61.7	51.9	47.4	40.9
High	[R].HELLLGAGSGPGAGQQQATPGALLQAGPPR.[C]	1xTMT6plex [N-Term]	1	1	Q96DI7	116.1	88.3	94.6	79	85.7	63.5
High	[K].MHDYDGNNLLDGLELSTAITHVHK.[E]	2xTMT6plex [N-Term; K24]	1	1	Q8NI22	151.8	160.7	170.9	152.8	179.6	128.8
High	[R].GLPFQANAQDIINFFAPLKPVR.[I]	2xTMT6plex [N-Term; K19]	1	1	Q12849	161.8	119.5	139.8	133.4	106.6	103.6
High	[R].TGDFQLHTNVNDGTEFGGSIYQK.[V]	2xTMT6plex [N-Term; K23]	1	1	P45880	589.4	426.1	489.8	443.2	339.3	326
High	[R].VLESINVQMDENTLHEILNEVDLNK.[N]	2xTMT6plex [N-Term; K25]	1	1	P43304	72.3	63.6	66.8	69.1	52.3	49.2
High	[K].DITGTLSNPEVFNYGVETHEAYK.[Q]	2xTMT6plex [N-Term; K23]	1	1	P16083	149	126.9	140.5	93.5	120.1	98.5
High	[R].VAAGVLCELAQDKEAAEAIEAEGATAPLTELLHSR.[N]	2xTMT6plex [N-Term; K13]; 1xMethylthio [C7]; 1xDeamidated [Q11]	1	1	P35222	71.8	47.4	58.7	40.4	27.7	38.8
High	[K].VTGNEMLGLEEGDLEDDFDPAQHDQLMQK.[C]	2xTMT6plex [N-Term; K29]	1	1	Q8N9T8	146.7	108.3	127.4	114.7	116.8	100.8
High	[K].FTVDTISAGQGDVMVFVEDPEGNKEEAQVTPDSDK.[N]	3xTMT6plex [N-Term; K24; K35]	1	1	O75369	172.7	140.8	168.6	122.5	142.9	96
High	[R].TNVANFPGHSGPITSIAFSENGYYLATAADDSSVK.[L]	2xTMT6plex [N-Term; K35]	1	1	Q9UMS4	170.7	142.4	155.3	136	125.5	110
High	[R].LSALGNVTTCNDYVALVHPDLDRETEEILADVLK.[V]	2xTMT6plex [N-Term; K34]; 1xMethylthio [C10]	1	1	P56537	35.3	30.2	31.3	27.3	22.2	22.9
High	[K].TEWEALELTDHQWALDDVEEELMAK.[D]	2xTMT6plex [N-Term; K25]; 1xDeamidated [Q12]	1	1	Q9P0I2	26.7	21.3	24.6	22.7	21.7	16.6
High	[R].TPQSAEEAFLLVATAYETLKDEETR.[K]	2xTMT6plex [N-Term; K20]	1	1	Q9H1X3	103.8	80.4	98.1	86.7	67.6	61
High	[R].ELGGAIDFGAAYVLEQASSHIGNSTQATVR.[D]	1xTMT6plex [N-Term]	1	1	Q6DD88	132.7	126.3	161.6	142.4	99.8	103.1
High	[R].VVDNPIYLSDMGAALTGAESHELQDVLEETNIPK.[R]	2xTMT6plex [N-Term; K34]	1	1	P36776	260.6	210.6	201.1	207.1	182	149.8
High	[R].SPAGSQQQFGYSPGQQQTHPQGSPR.[T]	1xTMT6plex [N-Term]; 1xDeamidated [Q]	1	1	Q8TAP9	22.4	19.9	23.1	13.1	18.2	15.1
High	[K].KFVEEEDDDEEEEEENLDDQDEQGNLK.[G]	3xTMT6plex [N-Term; K1; K27]	1	1	Q7KZ85	64.9	50.9	60.2	58.8	53.3	51.8
High	[R].LQLNGNLQLELAQVLAQERPK.[L]	2xTMT6plex [N-Term; K21]; 1xDeamidated [Q/N]	1	1	P49327	1767.6	1107.9	1018.1	733.4	808.4	655.2
High	[K].QSKPVTTPEEIAQVATISANGDKEIGNIISDAMK.[K]	4xTMT6plex [N-Term; K3; K23; K34]; 1xDeamidated [N/Q]	1	1	P10809	522.2	391.5	390.9	370	299.1	287.1
High	[R].VEHNQSYSQAGITETEWTSGSSK.[G]	2xTMT6plex [N-Term; K23]	1	1	P42167	252.1	199.2	214.5	195.8	182.5	143.2
High	[K].KQEDSVTELTVEDSGESLEDLMAK.[M]	3xTMT6plex [N-Term; K1; K24]	1	1	Q9GZZ9	113.5	84	101.5	55.9	75.7	61.6
High	[K].EVIQELEELGVGIGVVHAGYER.[R]	1xTMT6plex [N-Term]	1	1	Q9Y2G8	42.9	38.6	42.5	39.2	28.4	27.2
High	[K].GTELWLGVDALGLNIYEHDDK.[L]	2xTMT6plex [N-Term; K21]	1	1	P35241	585.3	524.6	610.4	452.4	475.7	457
High	[K].YDAPFVFAEVNADVVDWIQQDDGSVHK.[S]	2xTMT6plex [N-Term; K27]	1	1	P21980	279.8	220.4	208.7	156.5	166.7	149.7
High	[K].SISHYHETLGEALQGVELEFSGLDIK.[F]	2xTMT6plex [N-Term; K26]	1	1	Q9HD45	226.8	221.2	252.9	232.8	175.8	186.4
High	[R].IGDVVLSIDGINAQGMTHLEAQNK.[I]	2xTMT6plex [N-Term; K24]	1	1	Q96HC4	342.8	264.4	295.6	204.9	227.5	190.7
High	[R].QGAPGQGGGGGLSHEDTLALLEGLVSR.[R]	1xTMT6plex [N-Term]	1	1	Q9UH99	138	101.3	137.7	119.2	94.4	81.6
High	[R].LHSQEVDLGSAQGDGLMAGNDSEEALTALMSR.[K]	1xTMT6plex [N-Term]	1	1	Q9H981	23	16.4	18	11.2	15.7	15.7
High	[K].DGVADVSIEDSVISLSGDHCIIGR.[T]	1xTMT6plex [N-Term]; 1xMethylthio [C20]	1	1	P00441	271.5	328.2	310.8	205.9	306.3	238.9
High	[R].KSDLFQDDLYPDTAGPEAALEAEEWFEGK.[N]	3xTMT6plex [N-Term; K1; K29]	1	1	Q9ULV4	745.7	591.2	669.1	576.4	512.9	466.6
High	[R].SLLQDAAIEEVEMEDFDANIEEQKEEK.[K]	3xTMT6plex [N-Term; K24; K27]	1	1	P49750	332.9	256	291.9	264.5	231	213.1
High	[K].GLIAAICAGPTALLAHEIGFGSK.[V]	2xTMT6plex [N-Term; K23]; 1xMethylthio [C7]	1	1	Q99497	8.6	10.7	10.6	6.6	5.9	5.4
High	[R].NAVASVQNGPGGGPSSSSIGSASK.[S]	2xTMT6plex [N-Term; K24]; 1xDeamidated [N/Q]	1	1	Q8NI27	280.8	217.1	247.8	230.8	182.5	174
High	[K].CLRPEELTNQMNQIEISMQHEQLEESFQELVEDYR.[R]	1xTMT6plex [N-Term]; 1xMethylthio [C1]; 1xDeamidated [Q]	1	1	O14929
High	[R].HEENQLTADNPEGNGDLSATEVSK.[H]	2xTMT6plex [N-Term; K24]; 1xDeamidated [N14]	1	1	Q8NFC6	39.6	34.2	37.4	39.7	28.8	30.5
High	[R].GSQGGGGGGSSSSSVVSSGGDEGYGTGGGGSSATSGGR.[R]	1xTMT6plex [N-Term]	1	1	Q6ZN18	16.9	16.6	20.2	14	12.5	10.6
High	[R].WVAVLSQDYPTLAFHASLTNPFGK.[G]	2xTMT6plex [N-Term; K24]	1	1	Q13823	8.9	4.4	8.1	8.5	6.7	5.6
High	[K].KLEDQLQGGQLEEVILQAEHELNLAR.[K]	2xTMT6plex [N-Term; K1]	1	1	Q16718	672.7	539.9	597.4	554.4	467.1	423.2
High	[R].NFEHLIPDAPELIHDFLVNEK.[D]	2xTMT6plex [N-Term; K21]; 2xDeamidated [N1; N19]	1	1	P53618	339	263.2	312	241.6	248.8	218.6
High	[R].VPAHISLLHVEQEVAGDDTPALQSVLESDSVR.[E]	1xTMT6plex [N-Term]; 1xDeamidated [Q23]	1	1	Q9NUQ8	31.2	23.3	27.3	19.5	19.8	17.7
High	[K].NQNVHMESEVYDTPENIVHGSGSQLFDHVAECLGDFMEK.[R]	2xTMT6plex [N-Term; K39]; 1xMethylthio [C32]; 1xDeamidated [Q/N]	1	1	P19367	31.5	25.4	26.2	25	21.8	19
High	[R].AFTQTDVATFSELTGDVNPLHLNEDFAK.[H]	2xTMT6plex [N-Term; K28]	1	1	P86397	102.7	87.2	94.8	77	79.4	67.2
High	[K].MYHDDDLADLVFPSSATADTSIFAGQNDPLK.[D]	2xTMT6plex [N-Term; K31]	1	1	P27816	416.5	412.3	509.2	322.2	395.9	331.8
High	[R].ELLESISPALLSYLQEHAQEVVLDK.[S]	2xTMT6plex [N-Term; K25]	1	1	Q15397	331.2	251.3	262.5	243.2	196.9	189.8
High	[K].EPIALQAIENAHVLLYLGDSVTTDHISPAGSIAR.[N]	1xTMT6plex [N-Term]	1	1	P48200	15.9	10.5	13.1	6.6	9.5	9.6
High	[R].QEELESTEVGVQGGAFEGTHMGPFVER.[G]	1xTMT6plex [N-Term]	1	1	Q9NZN4	132.5	114.3	148.5	117.8	102.6	104.4
High	[K].GSITSVQAIYVPADDLTDPAPATTFAHLDATTVLSR.[A]	1xTMT6plex [N-Term]	1	1	P06576	132.5	100.2	108	109.6	94.5	84.7
High	[R].GDAGPGSGAASGTVVAAAAGGPGPGAGGVAAAGPAPAPPTGGSGGSGAGGSGSAR.[E]	1xTMT6plex [N-Term]	1	1	P22059	17.7	19.5	19.7	12	16	13.3
High	[R].LAMLQNELEGLGDIFHPMNAEEQAQLAASQPGPK.[V]	2xTMT6plex [N-Term; K34]	1	1	Q96Q06	12.3	8	7.5	7.5	8.5	5.6
High	[R].VVAGQIFLDSEESELESSIQEEEDSLK.[S]	2xTMT6plex [N-Term; K27]	1	1	Q9UBV2	46	40.7	49.6	44.5	37.1	33.6
High	[K].LEDQLQGGQLEEVILQAEHELNLAR.[K]	1xTMT6plex [N-Term]	1	1	Q16718	103	86	93.5	78.5	89.1	69.2
High	[R].QLIYNYPEQLFGAAGVMAIEHADFAGVER.[L]	1xTMT6plex [N-Term]; 1xDeamidated [N/Q]	1	1	P78371	74.8	67.1	70.2	47.4	49.5	44
High	[R].QVFAENKDEIALVLFGTDGTDNPLSGGDQYQNITVHR.[H]	2xTMT6plex [N-Term; K7]	1	1	P13010	578.6	476.9	535.3	403.8	427.5	383.2
High	[R].KTEPATGFIDGDLIESFLDISRPK.[M]	3xTMT6plex [N-Term; K1; K24]	1	1	Q16531	724.5	596.7	670.4	488.6	492.8	477.2
High	[K].NLQTEQASLQSENTHFENENQK.[L]	2xTMT6plex [N-Term; K22]	1	1	Q96PC5	56	38	53.5	46.1	38.6	32.2
High	[R].LAGGNDVGIFVAGIQEGTSAEQEGLQEGDQILK.[V]	2xTMT6plex [N-Term; K33]	1	1	Q9UDY2	133.9	121.4	146.3	109.2	90.5	93.3
High	[R].NTDNAWMETEAVNYHDETGEIMDNLMLEAGDDAGK.[V]	2xTMT6plex [N-Term; K35]	1	1	Q9BW91	6.1	4.4	4.1	3.6	3.1	4
High	[R].QVPVMQGTGMQGASIQGGSQPGGFSPGQNQVTPQDHEK.[A]	2xTMT6plex [N-Term; K38]	1	1	P33240	29.1	22	27.5	23.8	23	22.7
High	[K].ELPTEPPYTAYVGNLPFNTVQGDIDAIFK.[D]	2xTMT6plex [N-Term; K29]	1	1	Q15056	98	84.2	94.6	61	68.6	73
High	[K].QAEAFLNNQEYVLAHTEMPTTLEGAEAAIK.[K]	2xTMT6plex [N-Term; K30]	1	1	Q01082	161.3	142.3	179.9	134.4	125.4	115.1
High	[K].LKLEQDMTTVDEGDEGSMPADIATLLK.[T]	3xTMT6plex [N-Term; K2; K27]	1	1	Q9H4L7	33	23.4	27.5	18.5	16.8	20.3
High	[K].QGSGSSQPMEVQEGYGFGSGDDPYSSAEPHVSGVK.[R]	2xTMT6plex [N-Term; K35]	1	1	Q13263	118.4	99.4	129	97.9	92.9	93.9
High	[R].QQADFVDLSFPTISSTGPNGAIIHYAPVPETNR.[T]	1xTMT6plex [N-Term]; 1xDeamidated [N]	1	1	Q9NQW7	14.9	12	19.8	13.1	13.5	8.5
High	[K].IEPELDGSAQVTSHDASTNGLINFIK.[Q]	2xTMT6plex [N-Term; K26]; 1xDeamidated [N/Q]	1	1	P06744	1423.7	1164.9	1320	881	1052.9	878.2
High	[K].LQQELEFLEVQEEYIKDEQK.[N]	3xTMT6plex [N-Term; K16; K20]	1	1	P43686	226.8	191.9	234.7	157.8	158.9	142.8
High	[R].QEPQPQGPPPAAGAVASYDYLVIGGGSGGLASAR.[R]	1xTMT6plex [N-Term]	1	1	P00390	99.8	72.3	86.5	51.7	64	53.5
High	[K].INAGSQDDEMGCTWGMGEDAVEDDAEENPIVLEFQQER.[E]	1xTMT6plex [N-Term]; 1xMethylthio [C12]	1	1	Q9BWU0	7.5	4.4	8.2	4.1	7.3	4.8
High	[R].GGGAGGSSVGTGGGGTGGVGGGAGSEDSGDR.[G]	1xTMT6plex [N-Term]	1	1	Q06587	30.7	27.8	28.4	26.3	21.1	20.4
High	[R].NDFQLIGIQDGYLSLLQDSGEVR.[E]	1xTMT6plex [N-Term]	1	1	P63241	1824	1506.9	1727.9	1122.9	1355.7	1212.8
High	[K].QGGQGDGIQVNSQFQQEFPSLQAAGDQEK.[K]	2xTMT6plex [N-Term; K29]	1	1	Q9Y520	125.9	118.4	132.1	98	97.6	87.1
High	[R].LAELEEFINGPNNAHIQQVGDR.[C]	1xTMT6plex [N-Term]	1	1	Q00610	377.2	296.6	339.8	288	258.1	252.5
High	[R].AGQLTSEEDTLTLVTADHSHVFSFGGYTLR.[G]	1xTMT6plex [N-Term]; 1xDeamidated [Q3]	1	1	P09923	20.7	12.3	12.3	4.9	7	5.8
High	[K].ASAGHAVSIAQDDAGADDWETDPDFVNDVSEK.[E]	2xTMT6plex [N-Term; K32]; 1xDeamidated [N/Q]	1	1	Q14247	117	98.3	124.2	87.7	109.1	76.3
High	[R].LALVTGGEIASTFDHPELVK.[L]	2xTMT6plex [N-Term; K20]	1	1	P78371	1451.6	1176.5	1276.8	951.8	1039.4	924.1
High	[K].VDEFPLCGHMVSDEYEQLSSEALEAAR.[I]	1xTMT6plex [N-Term]; 1xMethylthio [C7]	1	1	P27635	333	240.6	271.1	189.8	188.7	185.4
High	[R].ATLDEEDLVDSLSEGDAYPNGLQVNFHSPR.[S]	1xTMT6plex [N-Term]	1	1	P42892	84.5	80.3	103.2	90.8	70.8	68.5
High	[K].TFNQVEIKPEMIGHYLGEFSITYKPVK.[H]	4xTMT6plex [N-Term; K8; K24; K27]	1	1	P62841	929.5	803.8	857.2	662.3	635.9	594.2
High	[K].TLPYLVSNVIELLDVDPNDQEEDGANIDLDSQR.[K]	1xTMT6plex [N-Term]	1	1	P17980	60.6	48.7	54.9	41.5	42.1	38.2
High	[R].YALQMEQLNGILLHLESELAQTR.[A]	1xTMT6plex [N-Term]; 1xDeamidated [N/Q]	1	1	P05783	1020.9	939.9	1070.5	992	702.6	782.3
High	[K].VMASPLQITPQTATVAFDNVHFEYIEGQK.[V]	2xTMT6plex [N-Term; K29]; 1xDeamidated [N/Q]	1	1	O75027	70.5	52	60.3	53.1	41	46.4
High	[R].HIADLAGNPDLILPVPAFNVINGGSHAGNK.[L]	2xTMT6plex [N-Term; K30]; 1xDeamidated [N]	1	1	P13929	506.7	256	241.8	156.2	188.2	160.9
High	[K].ELMPLVVAVLENLDSVFAQDQEHQVELELLR.[D]	1xTMT6plex [N-Term]	1	1	O60271	59.7	49.7	66.8	46.4	50.3	48.8
High	[K].LQAAATLTEVANGIESLGVKPDLPPPPSK.[A]	3xTMT6plex [N-Term; K20; K29]; 1xDeamidated [N/Q]	1	1	P51610	224.5	203.1	223.4	188	181.3	159.2
High	[R].DDSNESDVVESLDEIYHTGTFAQIHEMQDLGDK.[L]	2xTMT6plex [N-Term; K33]	1	1	P36776	59.2	49.9	52.2	48.8	42.1	41.2
High	[R].GLPQLGTLGAGNHYAEIQVVDEIFNEYAAK.[K]	2xTMT6plex [N-Term; K30]; 1xDeamidated [N/Q]	1	1	Q9Y3I0	117	93.9	111.4	86.4	85.2	80
High	[R].TERPVNSAALSPNYDHVVLGGGQEAMDVTTTSTR.[I]	1xTMT6plex [N-Term]; 1xOxidation [M26]; 1xDeamidated [Q23]	1	1	Q13347	56.9	43.5	56.9	40.6	39	29.7
High	[K].YTLEQALLSASQEIEMHADNPAAIQTVVLQR.[D]	1xTMT6plex [N-Term]	1	1	Q9HAU0	52.3	44.3	48.3	39.6	40.2	33.3
High	[K].GGALAADIDIDTVGTEGWGEDAELQLDEDGFVEATEGLGDDALGK.[G]	2xTMT6plex [N-Term; K45]; 1xDeamidated [Q25]	1	1	P53621	19.6	21.2	25.7	16.4	15.9	20.9
High	[R].SQPNHTPAGPPGPSSNPVSNGK.[E]	2xTMT6plex [N-Term; K22]; 2xDeamidated [Q/N]	1	1	Q9BQ15	192.5	176.3	187.5	145.8	151	132.4
High	[K].DGPYITAEEAVAVYTTTVHWLESR.[R]	1xTMT6plex [N-Term]	1	1	Q6P2Q9	33.9	24.7	27.6	22.2	20.1	17.9
High	[K].FPSTETATLAQKPSQDTEKPLEPVSTVQVEPAVK.[T]	4xTMT6plex [N-Term; K12; K19; K34]; 1xDeamidated [Q]	1	1	Q9Y520	66.5	60.1	71.3	55.1	51.8	44.8
High	[K].KFEQGFITDPVVLSPSHTVGDVLEAK.[M]	3xTMT6plex [N-Term; K1; K26]	1	1	P20839	258.5	211.6	245.1	167.3	177	153.3
High	[R].YCINSAALSFTPADSSGTAEGGSGVASPAQADK.[A]	2xTMT6plex [N-Term; K33]; 1xMethylthio [C2]	1	1	Q8IXL7	17.1	15.6	17.4	17.9	16.1	13.6
High	[K].KGSITSVQAIYVPADDLTDPAPATTFAHLDATTVLSR.[A]	2xTMT6plex [N-Term; K1]; 1xDeamidated [Q8]	1	1	P06576	118.8	96.7	86.1	93.5	69.1	60.2
High	[R].VTAVPVSAADSTEELAEVEEGVGVVGEDNDAAAR.[G]	1xTMT6plex [N-Term]	1	1	Q99549	83.1	75.7	81.4	74.6	74.9	54.3
High	[R].STQAPLPEISNAHSQQMDDLFDILIK.[S]	2xTMT6plex [N-Term; K26]	1	1	Q9ULH7	85.8	82	95.3	64	76.5	64.5
High	[R].VATTAGLYGSNLMEHTEIDHWLEFSATK.[L]	2xTMT6plex [N-Term; K28]; 1xDeamidated [N11]	1	1	P07814	10.3	7.7	10.4	5.4	6	6.2
High	[K].NLSFKPINGEEEAESIEEELNIDSHSDLK.[S]	3xTMT6plex [N-Term; K5; K29]; 1xDeamidated [N8]	1	1	Q08AD1	92.9	77.9	80.1	65.1	64.9	63.8
High	[R].QLQPASELWSSDGAAGLVGSLQEVTIHEK.[Q]	2xTMT6plex [N-Term; K29]	1	1	Q9H1A4	98.6	78.9	89.7	64	62.7	67.6
High	[R].GTEVILACNSGPALNDVTHSESLIVAER.[I]	1xTMT6plex [N-Term]; 1xMethylthio [C8]	1	1	Q9NVE7	14.1	10.4	17.8	11.5	10	8
High	[K].IPNFWVTTFVNHPQVSALLGEEDEEALHYLTR.[V]	1xTMT6plex [N-Term]	1	1	Q01105	275.4	264.2	309.1	195.9	248.9	204.1
High	[K].AQPLEDLASFQELSQTPGHTEELANGAADSFTSAPK.[Q]	2xTMT6plex [N-Term; K36]; 1xDeamidated [Q/N]	1	1	P46013	58.9	62.5	70.3	61.7	54.8	56
High	[K].TATSLAEGLSLVVSPDSIHSVAPENEGR.[L]	1xTMT6plex [N-Term]	1	1	Q9BTV4	69.3	56.1	72.4	57	57.2	45.4
High	[R].VSGEEELHTGPPAPQGPLSVPQGLPTQSLASPPAR.[D]	1xTMT6plex [N-Term]	1	1	Q9UPN7	97.4	90.2	100.6	67.2	73	65.6
High	[R].LQEDPPAGVSGAPSENNIMVWNAVIFGPEGTPFEDGTFK.[L]	2xTMT6plex [N-Term; K39]	1	1	P49459	78.8	75.8	80.9	49.3	61.3	46.4
High	[K].QVINEGEEPENFFWVGIGAQKPYDDDAEYMK.[H]	3xTMT6plex [N-Term; K21; K31]; 1xDeamidated [N/Q]	1	1	Q13045	21.5	17.7	26.4	12.6	13.2	14.2
High	[K].HQILEQAVEDYAETVHQLSK.[T]	2xTMT6plex [N-Term; K20]	1	1	Q01082	563.1	539.9	610	525.7	490.7	424.7
High	[R].GGLGGGYGGASGMGGITAVTVNQSLLSPLVLEVDPNIQAVR.[T]	1xTMT6plex [N-Term]	1	1	P05787	642	587.2	701.7	616.9	445.9	471.9
High	[K].TDEFQLHTNVNDGTEFGGSIYQK.[V]	2xTMT6plex [N-Term; K23]; 2xDeamidated [Q5; Q22]	1	1	P21796	68.5	51.1	54	49	41.3	37
High	[R].NVASVCLQIGYPTVASVPHSIINGYK.[R]	2xTMT6plex [N-Term; K26]; 1xMethylthio [C6]; 2xDeamidated [N23; Q/N]	1	1	P05388	62.9	52.4	58.3	42.8	39.2	41.4
High	[K].TIGTKPVAHIDQFTADMLGSAELAEEVNLNGSGK.[L]	3xTMT6plex [N-Term; K5; K34]; 3xDeamidated [Q12; N28; N30]	1	1	P50991	226.5	150.8	198.8	118.9	113.1	105.5
High	[K].IEIGDGAELTAEFLYDEVHPK.[Q]	2xTMT6plex [N-Term; K21]	1	1	Q6IBS0	263.5	201.8	231.3	140.6	163.2	142.8
High	[R].GHGDTAASTAAPLSEEGEVTSGLQALAVEDTGGPSASAGK.[A]	2xTMT6plex [N-Term; K40]	1	1	Q9BTK6	52.3	47.3	52.8	42.8	47.1	40.4
High	[R].QVEELQLQVQAQQQAWQALHR.[E]	1xTMT6plex [N-Term]	1	1	Q6P1K2	88.3	72.9	78.4	64.8	58.4	50.1
High	[R].KLQIQCVVEDDKVGTDLLEEEITK.[F]	4xTMT6plex [N-Term; K1; K12; K24]; 1xMethylthio [C6]; 2xDeamidated [Q3; Q5]	1	1	P29692	72	56.9	65.8	39.8	48.1	40.4
High	[R].EFASHLQQLQDALNELTEEHSK.[A]	2xTMT6plex [N-Term; K22]	1	1	Q14980	360.3	323.1	385.4	344.9	298.6	275.5
High	[R].TPVVTGTGPNFSLGELQGHLAYDLNPASTGLR.[R]	1xTMT6plex [N-Term]	1	1	P08651	53.1	41.8	56	42.5	43.1	37.3
High	[R].VLSEDEEDVDFDIIHNANDTFTVK.[Y]	2xTMT6plex [N-Term; K24]	1	1	O75369	454.9	363	404.7	311.9	309.8	287.5
High	[R].LDGSLETTNEILDSASHDCPLVTQTYGAAAGK.[G]	2xTMT6plex [N-Term; K32]; 1xMethylthio [C19]	1	1	Q9Y4P8	26.8	26.4	31	19	20.6	21.3
High	[K].AVLASMDNENMHTPDIGGQGTTSEAIQDVIR.[H]	1xTMT6plex [N-Term]	1	1	P51553	169.1	143.1	169.1	165.7	134.6	123.6
High	[R].FGPPEDMPQTSSSHSDLGQLASQGGLGMYETPLFLAHEEESGGR.[S]	1xTMT6plex [N-Term]; 1xDeamidated [Q]	1	1	P12270
High	[R].QVIQQNPALLPALLQQLGQENPQLLQQISR.[H]	1xTMT6plex [N-Term]; 1xDeamidated [Q/N]	1	1	P54725	5	7	7.3	4.4	9.6	4.9
High	[K].NGFLLLNDSNTTVLGGEVEHLIEK.[W]	2xTMT6plex [N-Term; K24]	1	1	Q9H7E2	38.2	18	21.4	22.5	21.5	16.3
High	[R].EENAGAEAAQSLSHEQPQDSSEAGAAALPR.[G]	1xTMT6plex [N-Term]	1	1	Q9UK61	101.4	86.3	101.3	93.6	83	68.2
High	[R].DSLGDFIEHYAQLGPSSPEQLAAGAEEGGGPR.[R]	1xTMT6plex [N-Term]	1	1	Q96QR8	139.8	125.4	130.7	109.3	99.3	99.5
High	[K].FGHVDQENSPSFMFQGSSNTEFK.[S]	2xTMT6plex [N-Term; K23]	1	1	P49792	42.4	31.4	40.2	35.2	33.9	31.5
High	[K].GGAFDGTMNGPFGHGYGEGAGEGIDDVEWVVGK.[D]	2xTMT6plex [N-Term; K33]	1	1	Q9H4M9	223.1	169.5	194.9	143.6	131.8	123.2
High	[R].SLLQDAAIEEVEMEDFDANIEEQKEEK.[K]	3xTMT6plex [N-Term; K24; K27]; 2xDeamidated [Q4; Q/N]	1	1	P49750
High	[K].VLDINDNEPVFTQDVFVGSVEELSAAHTLVMK.[I]	2xTMT6plex [N-Term; K32]	1	1	Q14126	85	88.4	98.8	86.1	75.9	81.3
High	[R].HDSEQDNSDNNTIFVQGLGENVTIESVADYFK.[Q]	2xTMT6plex [N-Term; K32]; 1xDeamidated [Q/N]	1	1	P35637	387.1	404.2	429.7	379.3	387.8	338.1
High	[R].IIANALSSEPACLAEIEEDKAR.[R]	2xTMT6plex [N-Term; K20]; 1xMethylthio [C12]	1	1	P78527	82.6	55.9	66	49.5	41.1	38.9
High	[R].EPSAPSIPTPAYQSSPAGGHAPTPPTPAPR.[T]	1xTMT6plex [N-Term]; 1xDeamidated [Q13]	1	1	Q8WUM4	81.3	82.8	69.9	46.1	44.6	36.1
High	[K].GKEDLQTNSFPVLLTQGLESNDFEMLNK.[V]	3xTMT6plex [N-Term; K2; K28]; 1xDeamidated [N/Q]	1	1	Q15061	26.8	17.5	21.3	22.9	19.2	16
High	[R].ALLENMEGLFLAVDEIVDGGVILESDPQQVVHR.[V]	1xTMT6plex [N-Term]	1	1	P61923	61.5	53.4	58.6	41.9	42.3	44.8
High	[R].EDGLDGETIFMYMFLAGLGLLVIVGLHQLLESR.[K]	1xTMT6plex [N-Term]	1	1	P43307	25	20.3	18.5	17	23.9	21.2
High	[K].MALEDRPSSLLVDQGDSSSPSFNPSDNSLLSSSSPIDEMEER.[K]	1xTMT6plex [N-Term]	1	1	O75962	6	8	8.2	5.3	4.3	5.2
High	[R].KELEQVCNPIISGLYQGAGGPGPGGFGAQGPK.[G]	3xTMT6plex [N-Term; K1; K32]; 1xMethylthio [C7]	1	1	P0DMV9	7.2	5.5	7.3	5.2	4.6	5.3
High	[R].TQQAAQANITLQEQIEAIHK.[A]	2xTMT6plex [N-Term; K20]; 1xDeamidated [N/Q]	1	1	Q15459	57.1	50.4	52.9	46.4	30.8	34.5
High	[R].TGDFQLHTNVNDGTEFGGSIYQK.[V]	2xTMT6plex [N-Term; K23]; 3xDeamidated [Q5; N11; Q/N]	1	1	P45880	65.3	46.2	59.2	56.4	49.2	43.6
High	[K].TDEFQLHTNVNDGTEFGGSIYQK.[V]	2xTMT6plex [N-Term; K23]; 1xDeamidated [Q/N]	1	1	P21796	459.6	335.4	346.9	321.5	261	256
High	[K].IHVQGTDLPDPIATFQQLDQEYK.[I]	2xTMT6plex [N-Term; K23]	1	1	Q9Y2R4	169.2	134.2	133	124.6	106.4	106.5
High	[K].APEVNLNAPDVDVHGPDWNLK.[M]	2xTMT6plex [N-Term; K21]	1	1	Q09666	451	461.1	563.8	525.2	448.2	407.4
High	[R].NVEDIELWLYEVEGHLASDDYGK.[D]	2xTMT6plex [N-Term; K23]	1	1	Q13813	351	339.8	422.2	345.2	311.9	290.8
High	[K].TKSENGLEFTSSGSANTETTK.[V]	3xTMT6plex [N-Term; K2; K21]; 1xDeamidated [N5]	1	1	P21796	347.8	205.1	206.4	175.8	101	114
High	[K].DVLKEEGVSFLINTFEGGGCGQPSGILAQPTLLYLR.[G]	2xTMT6plex [N-Term; K4]; 1xMethylthio [C20]; 2xDeamidated [N13; Q22]	1	1	P78527
High	[K].GTPSDGVSLSNLTQPSLTATDQQQQEEHYR.[I]	1xTMT6plex [N-Term]	1	1	Q5VT52	122	97.1	111.2	106.5	97.5	84.3
High	[K].LNLIHSEISNLAGFEVEAIINPTNADIDLK.[D]	2xTMT6plex [N-Term; K30]	1	1	O75367	444.3	342.9	401.2	373.3	330.2	301.3
High	[R].GGLGGGYGGASGMGGITAVTVNQSLLSPLVLEVDPNIQAVR.[T]	1xTMT6plex [N-Term]; 2xDeamidated [N/Q]	1	1	P05787	47.7	38.5	53.8	46	37.8	35.6
High	[R].QPPGTQQSHSSPGEITSSPQGLDNPALLR.[D]	1xTMT6plex [N-Term]	1	1	Q5TDH0	23.2	21.7	28.8	14.3	15.5	17.2
High	[R].QVDSHVELFEAQQELGDTAGNSGK.[A]	2xTMT6plex [N-Term; K24]; 1xDeamidated [Q/N]	1	1	Q9UK53	48	41.7	52.5	40	35.5	37.9
High	[R].SGGNSYGSGGASYNPGSHGGYGGGSGGGSSYQGK.[Q]	2xTMT6plex [N-Term; K34]	1	1	Q12906	255.3	188.7	217.2	187.5	170	157.1
High	[K].EALSNLTALTSDSDTDSSSDSDSDTSEGK.[-]	2xTMT6plex [N-Term; K29]	1	1	Q96EY7	46.3	36.7	38	34.4	23.2	31.5
High	[R].VPIPWVSGTSASTPVFGGILSLINEHR.[I]	1xTMT6plex [N-Term]	1	1	O14773	58.9	52.2	47.4	40.3	40.8	34.8
High	[K].DGDVTVTNDGATILSMMDVDHQIAK.[L]	2xTMT6plex [N-Term; K25]	1	1	P48643	468.9	392.1	454.6	304.7	362.1	307
High	[R].GLPQLGTLGAGNHYAEIQVVDEIFNEYAAK.[K]	2xTMT6plex [N-Term; K30]	1	1	Q9Y3I0	498.5	424.3	433.3	357.1	356.5	331.3
High	[R].GIQFLQEQGMLGTSVEDIAQFLHQEER.[L]	1xTMT6plex [N-Term]	1	1	Q9Y6D5	136.9	128.9	115.9	95.2	87.1	85.8
High	[K].DASIVGFFDDSFSEAHSEFLK.[A]	2xTMT6plex [N-Term; K21]	1	1	P30101	1470.2	1297	1439.9	1315.2	1228.7	1105.2
High	[R].VSMKPEFLHLTPGVQLEAGGDNLGQQYNSPQEVIGK.[R]	3xTMT6plex [N-Term; K4; K36]	1	1	P11172	51	46.5	47.4	31.1	27.3	34.2
High	[R].SSFDWLTGSSTDPLVDHTSPSSDSLLFAHK.[R]	2xTMT6plex [N-Term; K30]	1	1	P78527	131.2	109.8	110.5	103.6	87.7	87.4
High	[K].YLKPSGNMFPTIGDVHLAPFTDEQLYMEQFTK.[A]	3xTMT6plex [N-Term; K3; K32]; 1xDeamidated [Q]	1	1	Q86X55	89.8	76.2	80.5	44.8	48.7	44.2
High	[R].KLEEVLSTEGAEENGNSDK.[K]	3xTMT6plex [N-Term; K1; K19]	1	1	O15355	90.1	90.4	122.9	70.5	87.7	71.8
High	[R].FLENGSQEDLLHGNPGSTYLASNSTSAPNWK.[S]	2xTMT6plex [N-Term; K31]; 1xDeamidated [N/Q]	1	1	Q7Z2W4	68.4	54.3	77.5	46.7	53.7	47.7
High	[R].SQLDLELEIENMGAHLNAYTSR.[E]	1xTMT6plex [N-Term]	1	1	O75439	68.5	48.5	63.2	46.3	38.4	38.5
High	[R].LFDHPESPTPNPTEPLFLAQAEVYK.[E]	2xTMT6plex [N-Term; K25]	1	1	P49327	317.8	196.8	201.8	152	174.8	131.5
High	[K].AFPSDHYAIESQLQLHGLNIEESMR.[M]	1xTMT6plex [N-Term]	1	1	Q16719	276.6	196.8	231.3	137	151.4	140.6
High	[K].SIYNLNEDEELTHYGQSLADIEK.[H]	2xTMT6plex [N-Term; K23]	1	1	P78316	240.7	189.1	205.6	186.4	166	140.8
High	[R].TLTGTVIDSGDGVTHVIPVAEGYVIGSCIK.[H]	2xTMT6plex [N-Term; K30]; 1xMethylthio [C28]	1	1	P61158	626.5	509.5	595.8	425.3	424.4	429.3
High	[K].SEVPEDLAGFIELFQTPSHTK.[E]	2xTMT6plex [N-Term; K21]	1	1	P46013	464.6	421	489.8	478.2	388.3	364.8
High	[R].IGVGGGAASSVQVQGDNTSDLDFGAVQR.[G]	1xTMT6plex [N-Term]	1	1	O15067	46.6	34.3	38	26.7	31.3	26.4
High	[R].LSSQPVVVESSHPYTDDTSTSGTVK.[I]	2xTMT6plex [N-Term; K25]	1	1	O95714	15.4	13.3	17.3	11	15.2	8.3
High	[K].ESSTESSQSAKPVSGQDTSGNTEGSPAAEK.[A]	3xTMT6plex [N-Term; K11; K30]	1	1	Q96S66	37.4	33	37	26	20.7	21.8
High	[K].EVELNELEPEKQPMNAASGAAMSLAGAEK.[N]	3xTMT6plex [N-Term; K11; K29]	1	1	P08195	303.8	178	218.9	153.4	119.3	127.9
High	[K].TVEEVLGHFGVNESTGLSLEQVK.[K]	2xTMT6plex [N-Term; K23]	1	1	P16615	957.4	776.9	840.2	761.5	648.5	587.4
High	[K].QLQQAVTGISNAAQATASDDASQHQGGGGGELAYALNNFDK.[Q]	2xTMT6plex [N-Term; K41]; 2xDeamidated [N/Q]	1	1	P35221	11.2	12	9.4	8.1	7	12.3
High	[R].GAHGIIVVYDVTDQESFNNVK.[Q]	2xTMT6plex [N-Term; K21]	1	1	P62820	152	115.9	137.7	110.2	93.4	87
High	[R].TPYHVNLLLAGYDEHEGPALYYMDYLAALAK.[A]	2xTMT6plex [N-Term; K31]	1	1	P49721	185.5	152.5	163.7	108.3	117.1	120.6
High	[K].VSDSISAQYPVVDHEFDAVVVGAGGAGLR.[A]	1xTMT6plex [N-Term]	1	1	P31040	314.9	245.4	290	271.8	200.2	205.9
High	[K].VLMVEEPSMNLEWLYGCPPPYHTFEEPVYMK.[S]	2xTMT6plex [N-Term; K31]; 1xMethylthio [C17]; 1xDeamidated [N10]	1	1	P00395	54.8	35.1	44	43.1	30	28.2
High	[R].SSPGQTPEEGAQALAEFAALHGPALR.[A]	1xTMT6plex [N-Term]	1	1	Q14166	89.2	56.1	74.3	46.7	47.9	42.3
High	[K].FLNADVQGIHSENGPVLVEELGK.[K]	2xTMT6plex [N-Term; K23]	1	1	Q01804	47.9	27.9	46.2	30.8	28.9	27.6
High	[R].TLTVLGAQPDLLSYEDLELAVGHLYR.[L]	1xTMT6plex [N-Term]	1	1	Q96T76	245.7	193	228.7	153.5	161.6	161.9
High	[K].EVGEVSVLVNNAGVVSGHHLLECPDELIER.[T]	1xTMT6plex [N-Term]; 1xMethylthio [C23]	1	1	Q8IZV5	73.5	49.3	71.5	57.9	52.8	49.8
High	[K].KPAFNLSAFGTLSPSLGNSSILK.[T]	3xTMT6plex [N-Term; K1; K23]	1	1	P49790	376.1	294	346.7	300.2	242.5	238.1
High	[R].YTPAYAHLVTPAEEGAGGAGLGPSK.[R]	2xTMT6plex [N-Term; K25]	1	1	P50542	61.2	55.4	52.5	33	40.9	35.9
High	[R].EVTPILAQTQSSGPQTSTTPQVLSPTITSPPNALPR.[R]	1xTMT6plex [N-Term]; 2xDeamidated [Q10; Q]	1	1	P30260	5.6	8.6	8.8	8.3	5.6	5.6
High	[R].LSVEEAVAAGVVGGEIQEK.[L]	2xTMT6plex [N-Term; K19]	1	1	P58107	1551.2	1259.6	1492.5	1303.4	949.7	1053.5
High	[R].KLDGETTDLQDQIAELQAQIDELK.[L]	3xTMT6plex [N-Term; K1; K24]	1	1	P35580	231.9	183.9	220.9	165.7	165.3	153.4
High	[R].GDTHPLTLDEILDETQHLDIGLK.[Q]	2xTMT6plex [N-Term; K23]	1	1	P29084	249.1	189.1	207.9	153.2	159.3	143.7
High	[R].TDNPIEVTESSSTPEQTEVQIQETSTEQSK.[T]	2xTMT6plex [N-Term; K30]	1	1	Q2TB10	99.8	70.3	82.9	60.7	51.1	59.9
High	[K].ECVDGVLGGEDYNHNNINQWTASIVEQSLTHLVK.[L]	2xTMT6plex [N-Term; K34]; 1xMethylthio [C2]	1	1	P51808	133.5	114.1	136.3	84.1	88.8	92.3
High	[K].EASYGSIDCQYPGSALALDGSSNVEAEVLENDGVSGGLGQR.[E]	1xTMT6plex [N-Term]; 1xMethylthio [C9]; 3xDeamidated [Q10; N23; N31]	1	1	Q14694
High	[K].VLDLHDNQLTALPDDLGQLTALQVLNVER.[N]	1xTMT6plex [N-Term]; 1xDeamidated [Q/N]	1	1	Q6UWE0	31.4	31.4	26.7	20.4	22.1	24.9
High	[K].LEEALYEYQPLQIETYGPHVPELEMLGR.[L]	1xTMT6plex [N-Term]	1	1	P51948	59.9	56.2	70.9	48.6	50.4	48.3
High	[R].RPLIDQVVQTALSETQDPEEVSVTVK.[A]	2xTMT6plex [N-Term; K26]	1	1	Q00610	225.4	166	200.1	167.7	146.7	148.1
High	[K].ETGANLAICQWGFDDEANHLLLQNNLPAVR.[W]	1xTMT6plex [N-Term]; 1xMethylthio [C9]; 1xDeamidated [Q/N]	1	1	P48643	55.8	41.6	40.5	29.2	24.6	34.5
High	[K].KEESVVGSVTQLNQQIGQVNNAATLDLK.[N]	3xTMT6plex [N-Term; K1; K28]	1	1	Q2KHR3	7.6	6.7	8.5	10.7	6.6	5.8
High	[K].LFPNSLDQTDMHGDSEYNIMFGPDICGPGTK.[K]	2xTMT6plex [N-Term; K31]; 1xMethylthio [C26]	1	1	P27797	605.9	495.6	572.4	482.4	430.3	402.6
High	[R].VSMKPEFLHLTPGVQLEAGGDNLGQQYNSPQEVIGK.[R]	3xTMT6plex [N-Term; K4; K36]; 2xDeamidated [N22; N28]	1	1	P11172	70.5	66.3	84.2	49.8	45.7	59
High	[K].GFQQILAGEYDHLPEQAFYMVGPIEEAVAK.[A]	2xTMT6plex [N-Term; K30]; 1xDeamidated [Q]	1	1	P06576	82.7	50.8	62.5	63.3	39.3	45.6
High	[K].AQIQQFHSQIAAQTSASVLAEELHK.[V]	2xTMT6plex [N-Term; K25]	1	1	Q86UP2	175.9	147.3	189.1	156	140.1	130.1
High	[K].TENVFVDEPLIHATTYIPLMDNADSSPVVDK.[R]	2xTMT6plex [N-Term; K31]	1	1	Q86UP2	281.6	271.8	350.2	288.3	285.5	274.2
High	[R].HGVCWIYYPDGGSLVGEVNEDGEMTGEK.[I]	2xTMT6plex [N-Term; K28]; 1xMethylthio [C4]; 1xDeamidated [N19]	1	1	Q8WTS6	22.7	21.2	28.7	11.5	24.7	15.5
High	[K].LDEEAENLVATVVPTHLAAAVPEVAVYLK.[E]	2xTMT6plex [N-Term; K29]	1	1	Q15257	164.2	137.9	152.4	89.2	104	96.6
High	[K].AQSGLAFQQTSNTQPIPILYEHQLGQASGLGGSQLIDTHLLQAR.[A]	1xTMT6plex [N-Term]	1	1	Q9Y520	96.8	70.5	87.5	71.5	69.6	54.6
High	[R].AQTEGINISEEALNHLGEIGTK.[T]	2xTMT6plex [N-Term; K22]	1	1	Q9Y265	427	360.2	400.7	305.1	283.5	274.6
High	[R].KGPAPELQGVEVALAPEELELDPMAMTQK.[Y]	3xTMT6plex [N-Term; K1; K29]	1	1	Q13435	533.6	492.3	520.3	455.7	400.8	362.1
High	[R].VTPVFASIPSDTTVEVGANVQLPCSSQGEPEPAITWNK.[D]	2xTMT6plex [N-Term; K38]; 1xMethylthio [C24]; 1xDeamidated [Q27]	1	1	Q92626	24.6	26.8	31	18.5	18.7	19.1
High	[K].ISPLMNLISQEETSTPTQLVQGGAFDGTTEGPFNQGYGEGAK.[E]	2xTMT6plex [N-Term; K42]; 1xDeamidated [Q/N]	1	1	Q9H223
High	[R].VGEPGQAGNPALVSAYGTGLEGGTTGIQSEFFINTTR.[A]	1xTMT6plex [N-Term]	1	1	O75369	64.1	56.3	65.2	51	41	44
High	[K].TTDEELEEMLESGNPAIFTSGIIDSQISK.[Q]	2xTMT6plex [N-Term; K29]	1	1	Q13277	42.3	27.9	33.6	28.6	29.1	27.3
High	[K].LGEVSVESENYVQAVEEFQSCLNLQEQYLEAHDR.[L]	1xTMT6plex [N-Term]; 1xMethylthio [C21]	1	1	P49321	54.8	54.2	70	43.1	62	43.5
High	[R].VFTSSTISGGYAEYALAADHTVYK.[L]	2xTMT6plex [N-Term; K24]	1	1	Q08257	164.8	132.4	144.8	109.7	118	106.9
High	[R].VNKEESLQMQVQDILEQNEALK.[A]	3xTMT6plex [N-Term; K3; K22]	1	1	Q86UP2	119.3	102.4	130.5	110.1	92.3	85.9
High	[R].SYGPAPGAGHVQEESNLSLQALESR.[Q]	1xTMT6plex [N-Term]; 1xDeamidated [Q/N]	1	1	Q13155	94.5	57.7	64.8	52.2	50.5	44.7
High	[R].QAEGVLSSQEYVLSHTEMPGTLQAADAAIK.[K]	2xTMT6plex [N-Term; K30]	1	1	O15020	97.5	79.5	85	81.8	74	69.7
High	[R].GLSISGEGGAFEQQAAGAVLDLMGDEAQNLTR.[G]	1xTMT6plex [N-Term]	1	1	Q8TDD1	19.1	12.1	14.5	16.8	15.1	10.9
High	[K].DLPSQLAEIGAAAQQSLGEAIDVYQASVGFVCESPTEQVLPMLR.[F]	1xTMT6plex [N-Term]; 1xMethylthio [C32]	1	1	Q96JB5	46.7	29.5	37.8	29.2	30.1	26.7
High	[R].TPGESSAISMGIVSVSSPDVSSVSELTNK.[E]	2xTMT6plex [N-Term; K29]	1	1	Q9ULT8	109.7	74.8	101.4	60.1	70.5	65.9
High	[R].QNLLQAAGNVGQASGELLQQIGESDTDPHFQDALMQLAK.[A]	2xTMT6plex [N-Term; K39]; 1xDeamidated [Q/N]	1	1	Q9Y490	96.5	80.2	94.6	68.4	62.2	61.2
High	[R].DNLTLWTSDMQGDGEEQNKEALQDVEDENQ.[-]	2xTMT6plex [N-Term; K19]	1	1	P62258	468.8	280.7	341.3	122.8	120.5	131
High	[R].TNLPLGPSIDTHGETFLSQEVVVNLLQETK.[Q]	2xTMT6plex [N-Term; K30]	1	1	O00471	15.6	10.6	14.4	9.5	10.3	8
High	[R].NQPYIDDEWSGLNGLSSADPNSDWNAPAEEWGNWVDEER.[A]	1xTMT6plex [N-Term]; 2xDeamidated [N/Q]	1	1	Q86UE4	12.1	15.4	15.8	15.9	14.9	14.7
High	[R].EHGGPEGMDPDGVIESNWNEIVDNFDDMNLK.[E]	2xTMT6plex [N-Term; K31]; 1xDeamidated [N]	1	1	Q14240	106.2	72.6	74.7	43.7	66	56
High	[K].AGQVVTIWAAGAGATHSPPTDLVWK.[A]	2xTMT6plex [N-Term; K25]	1	1	P02545	506.3	438.4	466.8	442.2	388	353.3
High	[K].DLENDPSVNSQAQETTIIASNAEEAEILHSACGLSK.[D]	2xTMT6plex [N-Term; K36]; 1xMethylthio [C32]	1	1	Q8NFQ8	125.9	106.5	136.1	112.8	93.3	87.9
High	[K].WQHDLFDSGFGGGAGVETGGK.[L]	2xTMT6plex [N-Term; K21]	1	1	Q86V81	205.9	203.7	236.8	204.6	220.1	175.6
High	[R].LTPPVLEEMGHCDSVYLSEVGDTQVVVFK.[H]	2xTMT6plex [N-Term; K29]; 1xMethylthio [C12]; 1xDeamidated [Q24]	1	1	P50990	111.4	94.4	92.8	69.5	69.2	60.1
High	[K].VEAAEATPVALDSDTSGAENAAVSAMLHAVAASR.[L]	1xTMT6plex [N-Term]	1	1	Q96F63	106.7	98	114.8	83.5	89.9	72.3
High	[R].SLANVILGGYGTTSTAGGKPMEISGTHTEINLDNAIDMIR.[E]	2xTMT6plex [N-Term; K19]	1	1	Q13423	115.8	67.6	70.5	63.7	42.3	42.4
High	[K].NSVMELIANGTLNILEEENHIK.[D]	2xTMT6plex [N-Term; K22]; 1xDeamidated [N9]	1	1	Q9HAV4	172	138.3	148.4	104	116.8	111
High	[R].IVEDAPPIDLQAEAQHASGEVEEPPR.[Y]	1xTMT6plex [N-Term]	1	1	P30876	110.6	105.2	103.4	95	85.1	72.9
High	[K].MAVESPSDSAENGQQIMDEPMGEEEINPQTEEVSIK.[E]	2xTMT6plex [N-Term; K36]; 1xDeamidated [N/Q]	1	1	P51812	31.4	23.4	23.6	16	15.1	16.7
High	[K].QDLLTAAPASEIAEGLNLHTIR.[D]	1xTMT6plex [N-Term]	1	1	P36405	315.7	247.8	290.6	170.7	203.7	181.5
High	[K].SSIIVAADESTISWGPSPTFGELGYGDHKPK.[S]	3xTMT6plex [N-Term; K29; K31]	1	1	Q9P258	360.5	292.6	340.6	254.2	273.2	269.4
High	[K].VNNASLIGLGYTQTLRPGVK.[L]	2xTMT6plex [N-Term; K20]	1	1	Q9Y277	352.5	245.6	272.2	237.1	175	174
High	[R].NQPYIDDEWSGLNGLSSADPNSDWNAPAEEWGNWVDEER.[A]	1xTMT6plex [N-Term]; 1xDeamidated [N13]	1	1	Q86UE4	11.2	8.2	13.1	11.1	8.1	10.4
High	[K].EPLFGISTGNLITGLAAGAK.[T]	2xTMT6plex [N-Term; K20]; 1xDeamidated [N10]	1	1	P31327	106	73.8	82	81.7	63	57.9
High	[R].LGALEEPDMTGQLVDLPEYYSWGEELTETQHMIQR.[R]	1xTMT6plex [N-Term]; 1xDeamidated [Q12]	1	1	Q15477	35.4	27.2	26.8	21.6	22.7	21.3
High	[K].MTEEEVEMLVAGHEDSNGCINYEAFVR.[H]	1xTMT6plex [N-Term]; 1xMethylthio [C19]; 1xDeamidated [N]	1	1	P60660	200.4	182.6	238.2	170.2	178.8	154.1
High	[K].VGGTKPAGGDFGEVLNSAANASATTTEPLPEK.[T]	3xTMT6plex [N-Term; K5; K32]	1	1	P55327	120.9	105.6	111.3	73	94.5	77
High	[R].LIEESSVDEVVVTNTVPHEVQK.[L]	2xTMT6plex [N-Term; K22]	1	1	Q14558	36.2	32.7	32.3	15.7	20.4	21.8
High	[R].NTTVSGAGVPGPLPDFGLEESGHSNSTITTSSTR.[V]	1xTMT6plex [N-Term]	1	1	Q14126	147.6	151.2	150.7	139.7	137.9	118.6
High	[R].LGALEEPDMTGQLVDLPEYYSWGEELTETQHMIQR.[R]	1xTMT6plex [N-Term]	1	1	Q15477	81.8	62.6	77.4	49.3	60.5	49.9
High	[R].ELPGSTELTGSTNLITHYNLEQAYNK.[F]	2xTMT6plex [N-Term; K26]	1	1	A0JLT2	73.5	58.4	65	50.2	50.8	42.4
High	[K].RGDESQFLLQAPGSTELEELTVQVAR.[V]	1xTMT6plex [N-Term]	1	1	P57076	36	28.2	29.2	19	23.7	22
High	[K].SEEELEDYMVEIDILASCDHPNIVK.[L]	2xTMT6plex [N-Term; K25]; 1xMethylthio [C18]	1	1	Q9H2G2	8.8	9.9	7.8	4.7	3.4	6.6
High	[R].DGLLCGETGGGGGSALGPGGGGGGGGGGGGGGPGHEQEEDYR.[Y]	1xTMT6plex [N-Term]; 1xMethylthio [C5]	1	1	Q9Y4X5	23.4	24.6	24.4	15.7	25.6	21.1
High	[K].NQNVHMESEVYDTPENIVHGSGSQLFDHVAECLGDFMEK.[R]	2xTMT6plex [N-Term; K39]; 1xMethylthio [C32]	1	1	P19367	73.7	53.5	67.7	54.9	51.4	56.6
High	[K].QLSPTEAFPVLVGDMDNSGSLNAQVIHQLGPGLR.[S]	1xTMT6plex [N-Term]	1	1	O96008	298.7	243.2	265	259.2	198.9	191.2
High	[R].LVVLDEELEGISPDELKDELPER.[Q]	2xTMT6plex [N-Term; K17]	1	1	P60983	605.7	545.2	610.4	347.8	437.5	360.8
High	[K].GQFHEYQESTIGAAFLTQSVCLDDTTVK.[F]	2xTMT6plex [N-Term; K28]; 1xMethylthio [C21]; 1xDeamidated [Q18]	1	1	P61020	22	20.9	18.3	18.9	17.8	12
High	[K].GYSFGHPSSVAGEVVFNTGLGGYPEAITDPAYK.[G]	2xTMT6plex [N-Term; K33]; 1xDeamidated [N17]	1	1	P31327	100.6	81.2	70.2	77.8	82.6	59.7
High	[K].MAVTFIGNSTAIQELFKR.[I]	2xTMT6plex [N-Term; K17]	1	1	P07437	601.7	500.5	571.1	374	353.7	380.8
High	[K].SSSHLPANSQDVQGYITNQSPESIVEEAQGK.[L]	2xTMT6plex [N-Term; K31]; 1xDeamidated [N/Q]	1	1	O75179	56.7	50.7	59.3	43.4	43.8	35.5
High	[R].VEANSTLLNVHIVFEGEKEFDQNVK.[L]	3xTMT6plex [N-Term; K18; K25]	1	1	Q9UHD1	534.8	394.3	456.8	232.6	249.5	239.2
High	[K].EHEYLGNLSTVLPTEGTLQENVSEASK.[E]	2xTMT6plex [N-Term; K27]	1	1	Q9NQC3	52	41.9	54.6	52	35.9	35.7
High	[R].GTELDDGIQADSGPINDTDANPR.[Y]	1xTMT6plex [N-Term]	1	1	P55210	93.3	68.6	78.7	50.5	60	53.3
High	[R].EAIQCVDNNQSVLVSAHTSAGK.[T]	2xTMT6plex [N-Term; K22]; 1xMethylthio [C5]	1	1	P42285	67.4	56.6	75.4	61.1	47.4	37.5
High	[K].VWNVAENSYVETLFGHQDAVAALDALSR.[E]	1xTMT6plex [N-Term]	1	1	O43818	55.9	57.6	50.8	55.7	43.6	43.4
High	[K].DDQVTVIGAGVTLHEALAAAELLK.[K]	2xTMT6plex [N-Term; K24]	1	1	P29401	874.7	730.3	821.5	572.1	670.7	570.1
High	[R].AVAVDSTGTYMATSGLDHQLK.[I]	2xTMT6plex [N-Term; K21]	1	1	O15213	96.6	68.8	83.1	72.2	62.3	47.3
High	[K].QPGPVTNGQLQQPTTGAASGGYIK.[R]	2xTMT6plex [N-Term; K24]; 1xDeamidated [Q]	1	1	O00161	70.3	71.2	78.7	73.7	63.2	61.3
High	[R].GGLGGGYGGASGMGGITAVTVNQSLLSPLVLEVDPNIQAVR.[T]	1xTMT6plex [N-Term]; 1xOxidation [M13]	1	1	P05787	387.6	329.5	383.4	337.4	257.1	274.4
High	[R].DTADGVSQELFSAGLVDGHDVVIVAANLQK.[I]	2xTMT6plex [N-Term; K30]; 1xDeamidated [Q8]	1	1	Q9UEW8	69.8	49.1	56.2	32.3	38.9	34.2
High	[K].EGTGSTATSSSSTAGAAGK.[G]	2xTMT6plex [N-Term; K19]	1	1	O15372	792.4	651.3	741.9	565.3	558.1	500.2
High	[K].ELNTLCSELHVEPFQEEGETTILQLEK.[D]	2xTMT6plex [N-Term; K27]; 1xMethylthio [C6]	1	1	O43663	181.1	149.2	170.3	159.7	135.3	131.2
High	[K].DFPGAAGEISAYGPGLVSIAVVQDGDGR.[R]	1xTMT6plex [N-Term]	1	1	O43491	69.9	64.2	75.3	62.8	55	46.3
High	[K].LFPNSLDQTDMHGDSEYNIMFGPDICGPGTK.[K]	2xTMT6plex [N-Term; K31]; 1xMethylthio [C26]; 3xDeamidated [N4; Q8; N18]	1	1	P27797	23.7	17.7	19.2	21.7	17.9	20.5
High	[R].TSSVLGMSVESAPAVEEEKGEELEQK.[E]	3xTMT6plex [N-Term; K19; K26]	1	1	Q12888	86.7	93.4	99.6	73.3	80.4	64.9
High	[K].ASGAGGAGGQAYSPGQPQGLLGPQAYGQGFGGGQAQDLSK.[A]	2xTMT6plex [N-Term; K40]; 1xDeamidated [Q]	1	1	Q9ULL5
High	[K].DAGVQPEEISYINAHATSTPLGDAAENK.[A]	2xTMT6plex [N-Term; K28]	1	1	Q9NWU1	117	105.1	113	110	93	93.8
High	[R].ATAPVPTVGEGYGYGHESELSQASAAAR.[N]	1xTMT6plex [N-Term]	1	1	Q9BWF3	88.8	66.7	90.8	75.3	61.7	64.2
High	[K].DLNLDGFNDIVIGAPLEDDHGGAVYIYHGSGK.[T]	2xTMT6plex [N-Term; K32]; 2xDeamidated [N3; N8]	1	1	P56199	36.9	20.7	30.3	24.6	28.8	20.9
High	[R].SMPVSLEDSGEPTSCPATDAETASEGSVESASETR.[S]	1xTMT6plex [N-Term]; 1xMethylthio [C15]	1	1	Q9BTC0	5.3	2.7	4.3	4.3	4.3	2.8
High	[R].GGMGSGGLATGIAGGLAGMGGIQNEK.[E]	2xTMT6plex [N-Term; K26]; 1xDeamidated [Q/N]	1	1	P05783	413.1	346.8	401.1	384.8	274.9	284.6
High	[R].GEDLQSSDPATESTQNNQWTEVMFMATR.[E]	1xTMT6plex [N-Term]	1	1	Q86TB9	20.5	14.6	19.3	14	15.3	8.5
High	[R].TEYFAQHEQGAAAGAADISTLDQK.[L]	2xTMT6plex [N-Term; K24]	1	1	Q99871	144.9	121.8	135.4	100.6	109	91
High	[R].LKEEEDEYETSGEGQDIWDMLDK.[G]	3xTMT6plex [N-Term; K2; K23]	1	1	Q9NUW8	70.4	57.2	67	44.1	48.5	54.3
High	[K].NIADLMTQAGVEELESENKIPATQK.[S]	3xTMT6plex [N-Term; K19; K25]; 1xDeamidated [Q/N]	1	1	O75506	116	90.8	114.5	57.1	58.2	59.2
High	[R].ISNSATYSGSVAPANSALGQTQPSDQDTLVQR.[A]	1xTMT6plex [N-Term]	1	1	Q96HC4	76.6	54.5	67.3	40.8	47.8	36.3
High	[K].YLKPSGNMFPTIGDVHLAPFTDEQLYMEQFTK.[A]	3xTMT6plex [N-Term; K3; K32]	1	1	Q86X55	103	78.2	95.5	48.5	51	54.7
High	[R].FVSAIEGMHPNQEDHETFVDINPLTGIILK.[A]	2xTMT6plex [N-Term; K30]	1	1	Q14108	65.4	62.7	65	69.6	53	50.8
High	[R].SLEQYDQVLDGAHGASLTDLANLSEGVSLAER.[G]	1xTMT6plex [N-Term]	1	1	Q9UBC2	39.6	42	31.3	24.5	25.3	27.6
High	[K].NAQAIEDMVGYAQETQHEK.[I]	2xTMT6plex [N-Term; K19]	1	1	Q99460	452.6	411.6	449.6	364.5	340.8	302.6
High	[R].LTQLQELDLSNNHLETLPDNLGLSHLR.[V]	1xTMT6plex [N-Term]	1	1	Q9UFC0	19.4	19.5	15	14.9	13.2	14.8
High	[R].AVYSNADIYLFDDPLSAVDAHVGK.[H]	2xTMT6plex [N-Term; K24]	1	1	P33527	103.8	85.7	111.8	87.1	81.1	71.6
High	[R].DQGEVGVEEEPFALGAEASNFQQEPAPR.[D]	1xTMT6plex [N-Term]	1	1	Q8N3V7	86.4	87.3	85	82	68.8	67
High	[K].TDNAGDQHGGGGGGGGGAGAAGGGGGGENYDDPHK.[T]	2xTMT6plex [N-Term; K35]	1	1	P14866	589.4	480.1	550.6	509.5	430.6	436.8
High	[K].GLAAAEPTANGGLALASIEDQGAAAGGYCGSR.[D]	1xTMT6plex [N-Term]; 1xMethylthio [C29]	1	1	Q15758	87.3	70.4	87.5	71.2	66.1	56.1
High	[R].EDSTMILQTGQEIMELDTSGFATQGPTVFAGNIGDNR.[Y]	1xTMT6plex [N-Term]	1	1	Q10570	83.5	62.1	76.2	52	53.4	44.8
High	[R].SMAQWLSTLPIHNFSATALTAGGTGAK.[V]	2xTMT6plex [N-Term; K27]	1	1	Q9Y606	21.3	16.2	14.8	8.8	8.9	11.2
High	[R].EPNQAFGSGNNSYSGSNSGAAIGWGSASNAGSGSGFNGGFGSSMDSK.[S]	2xTMT6plex [N-Term; K47]	1	1	Q13148	12.3	9.9	10.8	6.2	8	6.6
High	[R].YEEGLVHNGWDDLEFLSDITEEDLEEAGVQDPAHK.[R]	2xTMT6plex [N-Term; K35]; 2xDeamidated [N8; Q30]	1	1	O15357	7.7	7.8	8.4	5	6.1	4.7
High	[R].ISHLNDLSIPVDEEDPSEDIFTVLTAEEK.[Q]	2xTMT6plex [N-Term; K29]	1	1	Q96PZ0	179.2	134.4	155	101.1	123.6	109.9
High	[K].TCSLSGEQQDVSIDLTPLAQSGGSSYISDGK.[E]	2xTMT6plex [N-Term; K31]; 1xMethylthio [C2]; 2xDeamidated [Q9; Q20]	1	1	P11717	20.1	16.9	18.8	13.2	14.7	15.8
High	[K].MIQTPDADLDVTNIIQADEPTTLTTNALDLNSVLGK.[D]	2xTMT6plex [N-Term; K36]	1	1	Q13155	5.4	5.2	5	3.7	4.2	2.8
High	[K].KIEPELDGSAQVTSHDASTNGLINFIK.[Q]	3xTMT6plex [N-Term; K1; K27]	1	1	P06744	934.8	708.7	821.9	474.4	509.6	512.1
High	[K].YRPDLIDMNTVAVQSNLANLEHAFYVAEK.[I]	2xTMT6plex [N-Term; K29]	1	1	Q03001	37.8	31.9	45.1	29.7	23.5	28.9
High	[K].LKPYFLTDGTGTVTPANASGINDGAAAVVLMK.[K]	3xTMT6plex [N-Term; K2; K32]; 1xDeamidated [N]	1	1	Q9BWD1	81.7	57	63.2	32.2	44.3	39.4
High	[K].ISELGSQLSDEAVEDGLFHEFK.[R]	2xTMT6plex [N-Term; K22]	1	1	Q96T37	350.1	265.5	321.1	283.3	226.8	228.6
High	[R].INNPELLGQYMIDAGTEFGPGTAYGNALIK.[C]	2xTMT6plex [N-Term; K30]	1	1	Q9Y371	133.9	101.7	115.6	72.8	78.9	72.9
High	[R].QEQATEENAGVPVGPHLSLAYEDK.[Q]	2xTMT6plex [N-Term; K24]	1	1	Q96ST3	182.3	154.2	181.3	150.4	128.1	123.3
High	[K].TSLLDNMIGVGDMVLLEPLNEETFINNLK.[K]	2xTMT6plex [N-Term; K29]	1	1	O43795	77.2	72.5	66.7	65.5	53.7	58.6
High	[R].HPPQPQPQPQPQPQPEPSPWGPLDDVR.[F]	1xTMT6plex [N-Term]	1	1	A0A0U1RRL7	57.6	39.9	62.8	57.5	39.8	43.7
High	[R].VLGAHILGPGAGEMVNEAALALEYGASCEDIAR.[V]	1xTMT6plex [N-Term]; 1xMethylthio [C28]	1	1	P09622	246.6	184.6	217.8	185.9	153.7	148.5
High	[K].TSESITSNEDVSPDVCDEFTGIEPLSEDAIITGFR.[N]	1xTMT6plex [N-Term]; 1xMethylthio [C16]	1	1	O60566	14.4	16.2	16.9	21	13.1	14.3
High	[R].ALALDEAVSQSTQITEFHDK.[I]	2xTMT6plex [N-Term; K20]	1	1	Q9UPN3	52.6	39.5	55	41	40	35.2
High	[K].VLSDSAVGIDLGSTGDTTEALHELR.[T]	1xTMT6plex [N-Term]	1	1	Q7Z5L2	32	33.8	41.5	27	29.1	25
High	[R].NLNDSSLFVSAEEFGHLLDENMGSK.[F]	2xTMT6plex [N-Term; K25]	1	1	Q03701	256.6	201.8	214.1	199.4	155.8	160.1
High	[K].AQPARPPPPAQPGEIGEAIAK.[Y]	2xTMT6plex [N-Term; K21]	1	1	O94875	70.5	44.6	47.3	45.9	29.8	34.4
High	[R].ESAASGLGGLLEEEGAGAGAAQEEVLEPGR.[D]	1xTMT6plex [N-Term]	1	1	Q9C0C2	26.3	25	30.9	25.6	24.7	21.1
High	[K].LMPSAPVNTTTYVADTESEQADTWDLSERPK.[E]	2xTMT6plex [N-Term; K31]	1	1	O60934	88.1	66.6	75.5	66.6	61.2	52.3
High	[K].IDLGVHVDGFIANVAHTFVVDVAQGTQVTGR.[K]	1xTMT6plex [N-Term]	1	1	Q9UQ80	359.7	294.6	356.5	263.2	244.9	248.2
High	[K].TSVQFQNFSPTVVHPGDLQTQLAVQTK.[R]	2xTMT6plex [N-Term; K27]; 1xDeamidated [Q]	1	1	O95782	23.5	27.9	20.2	25.4	21.6	16.3
High	[K].MEYDGILIAGGPGNPALAEPLIQNVR.[K]	1xTMT6plex [N-Term]; 1xOxidation [M1]; 1xDeamidated [N14]	1	1	P31327	81.3	49.8	54.7	55	46.5	37.6
High	[K].SSPGQPEAGPEGAQERPSQAAPAVEAEGPGSSQAPR.[K]	1xTMT6plex [N-Term]; 1xDeamidated [Q]	1	1	P40222	99	89.4	98.4	70	69.1	66.7
High	[R].DALLSETAFSMNSTEENSLSHLEK.[L]	2xTMT6plex [N-Term; K24]	1	1	Q14789	33.8	30.7	42.6	33.7	35.1	26.8
High	[K].DIPGQASLVFDVALLDLHNPK.[D]	2xTMT6plex [N-Term; K21]	1	1	O95302	173	129.6	154.5	142	122	123.2
High	[R].DLIDDATNLVQLYHVLHPDGQSAQGAK.[D]	2xTMT6plex [N-Term; K27]	1	1	P82650	252.8	200.9	232.7	216.8	192.7	168.8
High	[R].LSEMTEAEQQQLIDDHFLFDKPVSPLLTAAGMAR.[D]	2xTMT6plex [N-Term; K21]	1	1	P12532	98.8	65.2	72.4	56.7	53.5	48.5
High	[R].QLADLENLAFVTDGNFDSASSLNSDNLDAGNR.[Q]	1xTMT6plex [N-Term]	1	1	Q7Z2T5	122.6	94.2	115.7	105.2	86.9	84.5
High	[R].KYTLPPGVDPTQVSSSLSPEGTLTVEAPMPK.[L]	3xTMT6plex [N-Term; K1; K31]	1	1	P04792	682.2	613.9	748	472.3	498.6	488.2
High	[R].AGGLGLNLQSADTVIIFDSDWNPHQDLQAQDR.[A]	1xTMT6plex [N-Term]	1	1	P51532	5.4	7.6	6.6	8	4.5	6.1
High	[R].VEANSTLLNVHIVFEGEKEFDQNVK.[L]	3xTMT6plex [N-Term; K18; K25]; 1xDeamidated [N/Q]	1	1	Q9UHD1	613.9	441.6	512	274.2	297.3	267.5
High	[K].QISYNYSDLDQSNVTEETPEGEEHHPVADTENK.[E]	2xTMT6plex [N-Term; K33]	1	1	Q8NC51	102.6	126.6	142.2	113	136.1	100.5
High	[K].LESPSFTGTGDTEIAHATEDLENNGSK.[K]	2xTMT6plex [N-Term; K27]	1	1	Q08J23	187.6	171.1	209.7	140.6	167.1	149.1
High	[K].IYQTFVALAAQLQSIHENVK.[V]	2xTMT6plex [N-Term; K20]	1	1	Q9BVL2	28.7	22.6	27.9	23	30.1	16.3
High	[K].TEPATGFIDGDLIESFLDISRPK.[M]	2xTMT6plex [N-Term; K23]	1	1	Q16531	208.5	160.6	219.1	142.3	145.7	131.9
High	[R].QRPGASTDSSTQGANLPDFELLSR.[I]	1xTMT6plex [N-Term]; 1xDeamidated [N/Q]	1	1	Q9UPT8	61.3	57.1	73.6	58.2	58.5	50.2
High	[R].SGQNNSVFTLYELTNGEDTEDEEFHGLDEATLLR.[A]	1xTMT6plex [N-Term]; 1xDeamidated [N/Q]	1	1	Q9BRG1	48.7	34.7	39.3	28.9	29.8	33.3
High	[K].LLAVNNVCLEEVTHEEAVTALK.[N]	2xTMT6plex [N-Term; K22]; 1xMethylthio [C8]	1	1	Q12959	190.3	157.9	176.5	168.7	140.7	129.3
High	[R].IETSIGQSTVIIDLTEDSNEQPDSLVDHNK.[L]	2xTMT6plex [N-Term; K30]	1	1	Q13111	54.3	44.1	48.5	41.9	35.6	29.7
High	[K].FEGEPATHTQPGVQLQSNTYDLQESNVR.[L]	1xTMT6plex [N-Term]	1	1	Q14141	71.5	57.2	59	49.5	48.5	43.6
High	[R].GHADSVTGLSLSSEGSYLLSNAMDNTVR.[V]	1xTMT6plex [N-Term]	1	1	Q96DI7	30.9	22.3	26.4	21.1	19.3	16.7
High	[R].VYLASLETLDNGKPFQESYALDLDEVIK.[V]	3xTMT6plex [N-Term; K13; K28]; 1xDeamidated [N/Q]	1	1	P30837	222.7	177.7	187.1	157.9	153	141
High	[K].YWSQQIEESTTVVTTQSAEVGAAETTLTELR.[R]	1xTMT6plex [N-Term]; 1xDeamidated [Q]	1	1	P05783	287.2	247.6	293.8	290	230.9	243.4
High	[K].ASLLVSNQNGNMYTSSVYGSLASVLAQYSPQQLAGK.[R]	2xTMT6plex [N-Term; K36]	1	1	Q01581	7.5	8.2	8.5	3.6	5.2	4.8
High	[K].IDLGVHVDGFIANVAHTFVVDVAQGTQVTGR.[K]	1xTMT6plex [N-Term]; 1xDeamidated [Q/N]	1	1	Q9UQ80	78.4	65	80	58.8	64.4	58.1
High	[K].ADYQAVDDEIEANLEEFDISEDDIDDGFR.[R]	1xTMT6plex [N-Term]	1	1	P17655	45.5	35.9	43.5	31.6	29.3	30.1
High	[K].SDPPQEAAQFTSQVIILNHPGQISAGYSPVIDCHTAHIACK.[F]	2xTMT6plex [N-Term; K41]; 2xMethylthio [C33; C40]	1	1	Q05639	517.7	444.6	524	329.8	345.6	354.7
High	[R].DLTLQYNIYNVGSSAALDVELSDDSFPPEDFGIVSGMLNVK.[W]	2xTMT6plex [N-Term; K41]; 2xDeamidated [Q/N]	1	1	P43308	21.3	14.2	15.9	14.2	12.1	12.1
High	[R].VVQGDIGEANEDVTQIVEILHSGPSK.[W]	2xTMT6plex [N-Term; K26]	1	1	Q86XP3	305.6	243.8	287.5	231.9	191.1	200.8
High	[K].IPQDSIAEIYNQCEEQGMESPLPAEDDNAIR.[E]	1xTMT6plex [N-Term]; 1xMethylthio [C13]	1	1	P57740	67.8	51	58	49.9	45.1	40.3
High	[R].EELEQYTTEIVQNNLLGSQGAHVK.[N]	2xTMT6plex [N-Term; K24]	1	1	O95602	7.1	7.8	7	6.2	8.1	6.4
High	[R].SSTSPSIINEDVIINGHSHEDDNPFAEYMWMENEEEFNR.[Q]	1xTMT6plex [N-Term]	1	1	Q9BPZ3	22.8	21.3	29.9	15.8	22.4	15.1
High	[R].KNTDSVVIFSGEGSDELTQGYIYFHK.[A]	3xTMT6plex [N-Term; K1; K26]	1	1	P08243	122	74.5	77	45.4	42.3	41.7
High	[R].QQADFVDLSFPTISSTGPNGAIIHYAPVPETNR.[T]	1xTMT6plex [N-Term]	1	1	Q9NQW7	41.4	29.6	33.9	26.1	28	21.5
High	[R].GTFNDGFQIEVQGHTDELWGLATHPFK.[D]	2xTMT6plex [N-Term; K27]	1	1	Q9HC35	181.7	162.1	176.6	124.8	138.7	124.4
High	[R].LLEDGEDFNLGDALDSSNSMQTIQK.[T]	2xTMT6plex [N-Term; K25]; 1xDeamidated [N/Q]	1	1	P05783	555.6	483.7	532.8	510.2	362.2	399
High	[K].TPPTAVTEHDVNVAFQQSAHK.[V]	2xTMT6plex [N-Term; K21]	1	1	Q9UGJ1	119.8	93.8	99.3	70.5	75.1	74.1
High	[K].KAALDEAQGVGLDSTGYYDQEIYGGSDSR.[F]	2xTMT6plex [N-Term; K1]	1	1	O75533	33.2	26.5	27	18.6	11.8	16.8
High	[K].LADVDKDGLLDDEEFALANHLIK.[V]	3xTMT6plex [N-Term; K6; K23]; 1xDeamidated [N19]	1	1	Q9H4M9	340.8	267.2	333.8	245.3	245.2	198.2
High	[R].ELNEYLEQFVGDQEAWHELAELYINEHDYAK.[A]	2xTMT6plex [N-Term; K31]; 1xDeamidated [Q/N]	1	1	Q15006	6.1	4.4	4.7	5.2	3.3	3.9
High	[K].EGICALGGTSELSSEGTQHSYSEEEK.[Y]	2xTMT6plex [N-Term; K26]; 1xMethylthio [C4]	1	1	P13797	207.4	171.6	208.6	136.4	147.3	145.6
High	[R].LQPPPLQQMPQPPTQQQVTILQQPPPLQAMQQPPPQK.[V]	2xTMT6plex [N-Term; K37]; 2xDeamidated [Q8; Q11]	1	1	O94842	15.4	11.5	13	10.7	11.4	9.4
High	[K].ALTQVLSQANTGGVQSTLLLNNEGSLLAYSGYGDTDAR.[V]	1xTMT6plex [N-Term]; 1xDeamidated [Q/N]	1	1	Q9Y2Q5	29.1	19.7	22.8	21.4	17.9	18
High	[K].TIGTKPVAHIDQFTADMLGSAELAEEVNLNGSGK.[L]	3xTMT6plex [N-Term; K5; K34]; 2xDeamidated [N30; N/Q]	1	1	P50991	374.4	269.6	269.2	185.4	179.9	165.6
High	[K].IKNENTEGSPQEDGVELEGLK.[Q]	3xTMT6plex [N-Term; K2; K21]	1	1	P11388	102.8	81.2	89.7	82.1	57.6	60.5
High	[R].DIQAPDGLAVDWIHSNIYWTDSVLGTVSVADTK.[G]	2xTMT6plex [N-Term; K33]; 1xDeamidated [N16]	1	1	P01130	23	20.3	23.2	23.7	21.6	17.4
High	[K].DVLTSTYGATAETLSTSTTTHVTK.[T]	2xTMT6plex [N-Term; K24]	1	1	Q9H4G0	132.2	120.1	163.4	130.7	128.2	110.5
High	[K].FAVQDVNDVLDLEWDQHLEQK.[K]	2xTMT6plex [N-Term; K21]	1	1	P35658	141.8	119.8	126.2	111.3	97.6	89.2
High	[R].YGPQYGHPPPPPPPPEYGPHADSPVLMVYGLDQSK.[M]	2xTMT6plex [N-Term; K35]	1	1	P14866	229.2	191.2	212.4	175.5	161.9	147.4
High	[K].MALIQMGSVEEAVQALIDLHNHDLGENHHLR.[V]	1xTMT6plex [N-Term]	1	1	P26599	608.9	461.2	549.9	465.8	407	389.5
High	[K].GVVPLAGTNGETTTQGLDGLSER.[C]	1xTMT6plex [N-Term]; 1xDeamidated [N/Q]	1	1	P04075	861	707.3	808.6	528.4	560.6	545.5
High	[K].GVVPLAGTDGETTTQGLDGLSER.[C]	1xTMT6plex [N-Term]	1	1	P09972
High	[R].ALYALQEEMLQLSQQLDASEQHK.[A]	2xTMT6plex [N-Term; K23]; 2xDeamidated [Q11; Q]	1	1	Q53GS7	15	17.5	20	10.7	10.3	14.1
High	[K].FTASAGIQVVGDDLTVTNPK.[R]	2xTMT6plex [N-Term; K20]; 1xDeamidated [Q/N]	1	1	P06733	892.9	698.4	772	507.4	552.5	493.7
High	[K].LGTITPDGADVYSFQEEEPVLDPHLAK.[H]	2xTMT6plex [N-Term; K27]	1	1	Q92995	195.3	141.5	171.2	98.7	125.1	104.4
High	[R].VVAAPQRPGTEPQPEMPDTVLQSETLK.[D]	2xTMT6plex [N-Term; K27]	1	1	O95202	93.4	79.6	97	81.2	72.5	72.9
High	[K].TEQGGAHFSVSSLAEGSVTSVGSVNPAENFR.[V]	1xTMT6plex [N-Term]	1	1	P13010	253	208.6	235	183.2	200	172.2
High	[K].QSKPVTTPEEIAQVATISANGDKEIGNIISDAMK.[K]	4xTMT6plex [N-Term; K3; K23; K34]; 1xOxidation [M33]; 1xDeamidated [Q/N]	1	1	P10809	192.2	159.6	153.5	145.8	107.3	103.7
High	[K].DLLVAAEAFSELNHLSPVQGTEASLCAPSVYEGK.[I]	2xTMT6plex [N-Term; K34]; 1xMethylthio [C26]	1	1	Q8WYP5	116.3	106.5	124.8	100.6	90.6	82.1
High	[R].KDTEAGETFSSVQANLSK.[A]	3xTMT6plex [N-Term; K1; K18]	1	1	P35251	250.1	198.3	230.6	187	162.5	155.3
High	[R].LLEDGEDFNLGDALDSSNSMQTIQK.[T]	2xTMT6plex [N-Term; K25]; 1xOxidation [M20]	1	1	P05783	1467.5	1307.7	1518.9	1399.7	1018.1	1091.9
High	[K].NMTPESEVLESFPEEDSVLSHSSLSSPSSTSSPEGPPAPPK.[Q]	2xTMT6plex [N-Term; K41]; 1xDeamidated [N1]	1	1	Q13111	14.5	9.4	13.7	12.9	7.7	6.6
High	[K].GLQAQIASSGLTVEVDAPK.[S]	2xTMT6plex [N-Term; K19]; 1xDeamidated [Q]	1	1	P05783	362.2	300.5	359.7	275.1	232.7	233.2
High	[K].GTVVYGEPITASLGTDGSHYWSK.[N]	2xTMT6plex [N-Term; K23]	1	1	Q16555	407.7	367.2	453.8	290	324.6	334.5
High	[K].TGQEYKPGNPPAEIGQNISSNSSASILESK.[S]	3xTMT6plex [N-Term; K6; K30]; 2xDeamidated [N/Q]	1	1	P07814	174.2	121.3	159.5	107.2	105.6	94.6
High	[K].YYIQNGIQSFMQNYSSIDVLLHQSR.[L]	1xTMT6plex [N-Term]	1	1	P78527	3.8	2.9	4	4	3.4	3.1
High	[R].NGSITQIPILTMPNDDITHPIPDLTGYITEGQIYVDR.[Q]	1xTMT6plex [N-Term]	1	1	P21281	80.4	62.2	59.9	45.5	46.8	45.9
High	[K].VGGTNPNGGSFEEVLSSTAHASAQSLAGGSR.[R]	1xTMT6plex [N-Term]	1	1	Q16890	12.3	7.2	11.1	7.5	6.6	9.2
High	[K].LNDHFPLVVWQTGSGTQTNMNVNEVISNR.[A]	1xTMT6plex [N-Term]; 3xDeamidated [Q11; Q17; N28]	1	1	P07954	4.9	4.2	6.3	2	5.4	4.8
High	[K].TGQEYKPGNPPAEIGQNISSNSSASILESK.[S]	3xTMT6plex [N-Term; K6; K30]; 3xDeamidated [N21; N/Q]	1	1	P07814	36.1	28.3	36.9	24.1	20.2	19
High	[R].GLIAEAAQLGPVGGVFNLAVVLR.[D]	1xTMT6plex [N-Term]	1	1	P49327	406	247.3	263.2	166.5	209.9	175.5
High	[R].TAQASPNTELDFGGAAGSDVDQEEIVDER.[A]	1xTMT6plex [N-Term]	1	1	Q9UBS8	35.4	28.3	33.6	18.4	25.2	18.8
High	[K].GDINIEGPSMNIEGPDLNVEGPEGGLK.[G]	2xTMT6plex [N-Term; K27]; 1xOxidation [M10]	1	1	Q09666	135.6	178.2	159.2	129.9	114.4	118.4
High	[R].TTTDDELEEMLESGKPSIFTSDIISDSQITR.[Q]	2xTMT6plex [N-Term; K15]	1	1	P32856	78.2	58	71.2	62.2	52.4	47.4
High	[K].DPEEQGDIVVALYPYDGIHPDDLSFK.[K]	2xTMT6plex [N-Term; K26]	1	1	P07948	283.3	208	265.3	218.9	186.4	158.3
High	[R].GGMGSGGLATGIAGGLAGMGGIQNEK.[E]	2xTMT6plex [N-Term; K26]; 2xOxidation [M3; M19]	1	1	P05783	1009.1	804.9	968.4	903.7	607.6	682.5
High	[R].KKPALVSIPEDVVQAEAGGMHTVCLSK.[S]	4xTMT6plex [N-Term; K1; K2; K27]; 1xMethylthio [C24]	1	1	P18754	392.7	331.4	343.4	314.4	268.6	236.9
High	[K].VFPNEEDLTDLQVTIEGPEGTPYAGGLFR.[M]	1xTMT6plex [N-Term]	1	1	Q16763	52.9	39.6	39.9	29.5	35.4	37.3
High	[R].SGSAADTQAVADAVTYQLGFHSIELNEPPLVHTAASLFK.[E]	2xTMT6plex [N-Term; K39]	1	1	P28072	641.5	532.8	588.5	440.9	440	413.4
High	[K].GLQVDLQSDGAAAEDIVASEQSLGQK.[L]	2xTMT6plex [N-Term; K26]	1	1	P33991	492.1	406.9	508.2	397.4	366.5	351.8
High	[R].SIQGSSTSSSASSTLSHGEVK.[G]	2xTMT6plex [N-Term; K21]	1	1	Q9P265	268.2	235.5	274.5	191	196.6	183.2
High	[R].VEENFVILFSDLTMHELK.[V]	2xTMT6plex [N-Term; K18]	1	1	O00267	57.9	45.8	43.2	39.9	40.1	32.3
High	[R].SQGLEYAVTIEDLQALLDNEDDEMQHNEGQER.[S]	1xTMT6plex [N-Term]	1	1	Q9UI42	53.4	46.1	54.1	50.6	44.9	43.3
High	[K].EAIVTSEELGQDLEHVEVLQK.[K]	2xTMT6plex [N-Term; K21]	1	1	Q13813	170.2	179.3	210.2	185.6	187.4	150.2
High	[R].DIQAPDGLAVDWIHSNIYWTDSVLGTVSVADTK.[G]	2xTMT6plex [N-Term; K33]; 2xDeamidated [Q3; N16]	1	1	P01130	45.6	43.9	43.4	43.8	38.7	39.5
High	[K].GSVSASEQGTLNPTAQDPFQLSAPGVSLK.[E]	2xTMT6plex [N-Term; K29]; 1xDeamidated [N/Q]	1	1	O94762	42.5	30.2	33.1	35	23.1	28.6
High	[K].EFFVTSAPWSVIDQQAIHPELNGATYR.[Y]	1xTMT6plex [N-Term]; 2xDeamidated [Q14; N/Q]	1	1	P56545	118	101.5	121.8	92.5	80.2	99.6
High	[K].SLVTASPLWASFLESLKK.[N]	3xTMT6plex [N-Term; K17; K18]	1	1	O95905	66.8	45.1	57	43.9	42.8	36.8
High	[R].EELDKYWSQQIEESTTVVTTQSAEVGAAETTLTELR.[R]	2xTMT6plex [N-Term; K5]	1	1	P05783	348.2	246.1	301.9	217.3	148	158.4
High	[R].HQPGQAGGGWDELDSGPSSQNSSQNSDLSR.[V]	1xTMT6plex [N-Term]	1	1	Q96N21	7.4	6.4	7.3	2.2	4.7	2.6
High	[R].SMMQSLSQNPDLAAQMMLNNPLFAGNPQLQEQMR.[Q]	1xTMT6plex [N-Term]	1	1	Q9UMX0	51.9	48.7	59.7	44.2	53.7	38.9
High	[R].IQGGYENVPTIDIHMNQIGFER.[E]	1xTMT6plex [N-Term]	1	1	Q02809	122	91.4	118.4	95.2	83.8	83.5
High	[R].GGMGSGGLATGIAGGLAGMGGIQNEK.[E]	2xTMT6plex [N-Term; K26]	1	1	P05783	2945.8	2458.8	2967.1	2724	1973.2	2109
High	[K].MTEAQEDGQSTSELIGQFGVGFYSAFLVADK.[V]	2xTMT6plex [N-Term; K31]	1	1	P14625	413.8	328.3	348	276.7	244.6	230.7
High	[R].SASYKPVFVTEITDDLHFYVQDVETGTQLEK.[L]	3xTMT6plex [N-Term; K5; K31]	1	1	Q7KZF4	609.2	481.3	572.1	479.3	413.1	423.4
High	[R].VEQIAAIAQELNELDYYDSPSVNAR.[C]	1xTMT6plex [N-Term]	1	1	P12814	214.5	168.9	187	165.5	156.9	139
High	[R].NYILSASASALWNDEVDKAEQELR.[V]	2xTMT6plex [N-Term; K18]; 1xDeamidated [N13]	1	1	Q9NR46	23.5	18.8	16.7	13.6	15.9	14.7
High	[R].IEPGVSVSLVNPQPSNGHFSTK.[I]	2xTMT6plex [N-Term; K22]; 1xDeamidated [N16]	1	1	Q9P2J5	237.6	166.7	189	141.7	132.7	118
High	[R].APLRPEVPEIQECPIAQESLESQEQR.[A]	1xTMT6plex [N-Term]; 1xMethylthio [C13]; 2xDeamidated [Q11; Q17]	1	1	Q9H840	5.4	4.7	9.5	4.9	2.6	6.3
High	[K].TSGSGTPSGSSADSSTSSSSSSSGVFSSSYAMEQEK.[S]	2xTMT6plex [N-Term; K36]	1	1	Q9UPU5	42	29.8	34.1	21.8	29.1	24.5
High	[R].IEESAIDEVVVTNTIPHEVQK.[L]	2xTMT6plex [N-Term; K21]	1	1	O60256	230.8	175.6	225.3	157.4	172.9	144.4
High	[R].QPEYLDATGGTLHPYQMEGLNWLR.[F]	1xTMT6plex [N-Term]	1	1	Q14839	157.7	106.6	128	103.7	108.4	91
High	[K].LEHEVFDAGEVFGIMQVEEVEEEEDEAAR.[E]	1xTMT6plex [N-Term]; 1xOxidation [M15]	1	1	Q14166	2.9	3	1.6	3	4.7	2.9
High	[R].VAWAEADENEEEAVILAQEEEGVEKPAETHLSGK.[I]	3xTMT6plex [N-Term; K25; K34]	1	1	Q96HY6	172.1	138.9	165.6	140.5	116.2	117.8
High	[K].DVLQAAAAEHQDQGQEVNGEVR.[S]	1xTMT6plex [N-Term]	1	1	Q08378	47.4	36.7	55.7	41	44.4	36.7
High	[R].LVTVDEIGEVEELPLNESADITFATLNTK.[G]	2xTMT6plex [N-Term; K29]	1	1	Q14966	76.1	65.3	73.1	53.8	59.3	52.7
High	[R].QALVEFEDVLGACNAVNYAADNQIYIAGHPAFVNYSTSQK.[I]	2xTMT6plex [N-Term; K40]; 1xMethylthio [C13]; 1xDeamidated [Q/N]	1	1	P14866	54.1	46.8	54.2	44	37.6	36.7
High	[R].QSLSSADNLESDAQGHQVAAR.[F]	1xTMT6plex [N-Term]	1	1	Q9Y6D5	32.6	34.3	36.8	22.4	23.8	20.9
High	[K].ATPPQIVNGDQYCGDYELFVEAVEQNTLQEFLK.[L]	2xTMT6plex [N-Term; K33]; 1xMethylthio [C13]	1	1	Q9H299
High	[K].KLDVTIEPSEEPLFPADELYGIVGANLK.[R]	3xTMT6plex [N-Term; K1; K28]	1	1	Q9HCC0	177.3	136.1	163.6	149.5	111.6	118.4
High	[K].AQGPAASAEEPKPVEAPAANSDQTVTVKE.[-]	3xTMT6plex [N-Term; K12; K28]	1	1	P80723	221.4	145.5	162.5	105.6	73.4	94.1
High	[R].LPTGYYFGASAGTGDLSDNHDIISMK.[L]	2xTMT6plex [N-Term; K26]	1	1	Q12907	455.4	384.6	430.3	363.9	297.3	283.4
High	[K].EGSLSPASVGSDTLSDLGISSLQDGLALHIR.[S]	1xTMT6plex [N-Term]	1	1	Q13085	42.4	46.9	46.8	27.3	33.8	36.8
High	[R].STDRDWETASAASSLASVAEYTGPK.[L]	2xTMT6plex [N-Term; K25]	1	1	Q5T5Y3	205.1	160.6	188.6	126.9	137.7	125.4
High	[K].TENVFVDEPLIHATTYIPLMDNADSSPVVDK.[R]	2xTMT6plex [N-Term; K31]; 1xDeamidated [N]	1	1	Q86UP2	59.7	50.5	69.8	56.3	44.5	46.6
High	[K].DILLQQQQQLGHGGPEAAPR.[A]	1xTMT6plex [N-Term]	1	1	Q7Z5L9	74.5	66.4	64.1	53.8	62.6	45.1
High	[R].GGSDPETTGIQIWSEVFTVEKPGGK.[K]	3xTMT6plex [N-Term; K21; K25]	1	1	Q6DD88	623.1	483.5	593.1	475.2	361.4	374.3
High	[R].QGENLILGFSIGGGIDQDPSQNPFSEDK.[T]	2xTMT6plex [N-Term; K28]; 2xDeamidated [Q/N]	1	1	O14907	16.8	15.9	11.6	10.7	7.9	8.4
High	[R].QALVEFEDVLGACNAVNYAADNQIYIAGHPAFVNYSTSQK.[I]	2xTMT6plex [N-Term; K40]; 1xMethylthio [C13]; 2xDeamidated [Q/N]	1	1	P14866	51.6	46.1	40.7	45.5	39.4	36.5
High	[K].ALAPTWEQLALGLEHSETVK.[I]	2xTMT6plex [N-Term; K20]	1	1	Q8NBS9	225.5	226.8	244.8	214.1	224.8	173.7
High	[K].LAASGEGGLQELSGHFENQK.[V]	2xTMT6plex [N-Term; K20]	1	1	Q16643	140.6	125.8	155.6	122.3	123.8	113
High	[K].FVLDHEDGLNLNEDLENFLQK.[A]	2xTMT6plex [N-Term; K21]	1	1	Q14980	332.9	288.8	344.1	306.6	267.4	238.5
High	[K].GTVIEVNVSELGLVTQGGK.[V]	2xTMT6plex [N-Term; K19]	1	1	O95478	108.1	78.2	80.5	76.4	56.8	56
High	[R].GSGFGHNGVDGNGVGQSQAGSGSTPSEPHPVLEK.[L]	2xTMT6plex [N-Term; K34]; 2xDeamidated [N12; N/Q]	1	1	Q9Y5A9	98.7	71.4	82.6	61.6	56.4	59.2
High	[R].IADAFSPASVDNQLNAQLAAGNPGYNPYVECQDSVR.[T]	1xTMT6plex [N-Term]; 1xMethylthio [C31]; 1xDeamidated [N/Q]	1	1	Q86X29	8.7	4	9.3	8.2	5.1	4.4
High	[R].VASGPSPGEGISPQSAQAPQAPGDNHVVPVLR.[-]	1xTMT6plex [N-Term]	1	1	Q14764	61.1	50.9	57.9	38.1	47.7	38.9
High	[R].STLLATIQEHGYPTINLGIVGDNPDDLLNALNEGISR.[A]	1xTMT6plex [N-Term]	1	1	Q9NQX3	20	16.7	17	14.5	13.6	15.5
High	[K].EGQEENETCSGGNENQELQDGCSEAFEK.[R]	2xTMT6plex [N-Term; K28]; 2xMethylthio [C9; C22]	1	1	Q7Z2Z2	131.2	99.3	121.7	83.3	89	81.6
High	[K].KPDCDDWESGLNAMECALHLEK.[N]	3xTMT6plex [N-Term; K1; K22]; 2xMethylthio [C4; C16]	1	1	P02794	784.4	562.9	744	590.6	483	528.8
High	[R].KLVPLLLEDGGEAPAALEAALEEK.[S]	3xTMT6plex [N-Term; K1; K24]	1	1	Q14204	233.2	191	201	127.2	116.7	115.9
High	[K].GPGLEAVGNIANKPTYFDIYTAGAGVGDIGVEVEDPQGK.[N]	3xTMT6plex [N-Term; K13; K39]	1	1	O75369	149.6	114.2	137.5	87.8	92.9	95.6
High	[K].EIETYHNLLEGGQEDFESSGAGK.[I]	2xTMT6plex [N-Term; K23]	1	1	P35527	130	97.2	98.3	50.1	33.4	122.6
High	[K].YWSQQIEESTTVVTTQSAEVGAAETTLTELR.[R]	1xTMT6plex [N-Term]	1	1	P05783	4840.8	4236.4	5191.4	4893.7	3552.7	3789.5
High	[K].DMAIATGGAVFGEEGLTLNLEDVQPHDLGK.[V]	2xTMT6plex [N-Term; K30]; 1xOxidation [M2]; 2xDeamidated [N19; Q24]	1	1	P10809	29.3	17.7	18.7	20.6	21.4	18.5
High	[R].SEIPLQEQNYLAVDSPPSGGGWAGWGSWGK.[S]	2xTMT6plex [N-Term; K30]	1	1	Q8IWE2	134.3	121.4	132.5	86.6	109	85.5
High	[R].SYADQSTLHAEDPLSITFMDQHNFSPR.[Y]	1xTMT6plex [N-Term]	1	1	Q15262	17.6	17.6	20.7	11.9	11.5	12.8
High	[R].DFGNIPGIDLAFIENGYIYHTK.[Y]	2xTMT6plex [N-Term; K22]; 1xDeamidated [N15]	1	1	Q7Z2K6	69.4	57.8	70.2	66.1	47.1	57.6
High	[R].EQNKPDSSPLYIQNPFETSLNISK.[N]	3xTMT6plex [N-Term; K4; K24]; 1xDeamidated [Q/N]	1	1	Q9NVV4	81.8	51	60	58.2	52.2	41
High	[R].TLYDHVDEVTCLAFHPTEQILASGSR.[D]	1xTMT6plex [N-Term]; 1xMethylthio [C11]	1	1	Q05048	80.4	66.9	82.4	72.8	63.1	67.2
High	[K].LVSQTGPVHAPIFTMSVEVDGNSFEASGPSK.[K]	2xTMT6plex [N-Term; K31]	1	1	Q12906	261.2	215.1	242.5	211.7	181.7	175.3
High	[K].GILDYNHEILGQQINDFTLPDVNLIGEHSDAAELGR.[M]	1xTMT6plex [N-Term]	1	1	Q86VS8	8.2	10	11.8	8.3	5.3	8.6
High	[R].EPPPVYPDLAEVVGYQWSSPSEATESFLSK.[E]	2xTMT6plex [N-Term; K30]; 1xDeamidated [Q16]	1	1	A8MXV4	28.3	24.3	23.2	23.8	20.6	19.8
High	[K].QKPMNVGLSETQNGGMSQEAVGNIK.[V]	3xTMT6plex [N-Term; K2; K25]	1	1	Q9NVP1	17.9	13.4	14.5	12	8.3	12.7
High	[R].EDYFGITNLVEHPAQLNPPVDNDTPVTLGVYLTK.[K]	2xTMT6plex [N-Term; K34]	1	1	O43395	55.5	42.4	45.6	41	39.3	33.5
High	[R].EKVETELQGVCDTVLGLLDSHLIK.[E]	3xTMT6plex [N-Term; K2; K24]; 1xMethylthio [C11]	1	1	P31947	249.7	192.9	214.8	128.9	161.1	150.6
High	[K].VAEVLFDAADANAIEEVNLAYENVK.[E]	2xTMT6plex [N-Term; K25]	1	1	Q14204	608.4	492.3	574.3	377.8	421.3	358.4
High	[R].MAEIGEHVAPSEAANSLEQAQAAAER.[L]	1xTMT6plex [N-Term]	1	1	P27708	119.6	97.5	104.6	80.5	88.1	78.5
High	[R].RVENSIPAAGETQNVEVAAGPAGK.[C]	2xTMT6plex [N-Term; K24]; 1xDeamidated [N/Q]	1	1	Q15020	122	90.1	110	85.9	73.1	75.5
High	[R].VYAPASTLVDQPYANEGTVVVTER.[V]	1xTMT6plex [N-Term]	1	1	Q14126	49	48.6	65.8	42.2	44.1	38.2
High	[R].KISENSYSLDDLEIGPGQLSSSTFDSEK.[N]	3xTMT6plex [N-Term; K1; K28]	1	1	Q9UHB6	55	44.4	50.7	35.8	31.1	31.3
High	[K].EIIQQGPDWLELSEMTEQPDYDLETFVNK.[A]	2xTMT6plex [N-Term; K29]	1	1	Q99661	110.5	80.9	94.4	77.3	64.1	66
High	[K].QIGYDVLAEDTITALLHNNR.[K]	1xTMT6plex [N-Term]	1	1	Q14643	192.1	129.5	127.9	126.6	107.3	88
High	[K].LSSSDAPAQDTGSSAAAVETDASR.[T]	1xTMT6plex [N-Term]	1	1	Q7Z4S6	109.8	95	108.2	76.5	85.8	76.2
High	[K].TAAEAEEILENTNGDDLIEDDEMEGISHK.[R]	2xTMT6plex [N-Term; K29]	1	1	Q7Z4Q2	191.9	143	178.1	104.3	122.5	114.5
High	[R].GQSPLAPLLETLEDPSASHGGQTDAYLTLTSR.[M]	1xTMT6plex [N-Term]	1	1	Q5UIP0	93.3	92.6	88.7	80.7	67.7	64.3
High	[R].SAGGQLNSSGPSASQLQQLQMQLQLER.[Q]	1xTMT6plex [N-Term]	1	1	Q9P0J7	31.4	22.8	25.8	17.5	15.9	21.7
High	[R].TSRPENAIIYNNNEDFQVGQAK.[V]	2xTMT6plex [N-Term; K22]; 1xDeamidated [N/Q]	1	1	P29401	1225.6	968.2	962.6	684	765.5	692.2
High	[R].KLQIQCVVEDDKVGTDLLEEEITK.[F]	4xTMT6plex [N-Term; K1; K12; K24]; 1xMethylthio [C6]	1	1	P29692	103.1	83.7	92.4	67.8	72.8	59
High	[R].SHIGVVPQDTVLFNDTIADNIR.[Y]	1xTMT6plex [N-Term]	1	1	Q9NP58	28.2	20.9	29.4	27.8	22.6	23.4
High	[K].EIIDTNGAGDAFVGGFLSQLVSDKPLTECIR.[A]	2xTMT6plex [N-Term; K24]; 1xMethylthio [C29]; 1xDeamidated [N6]	1	1	P55263	396	309.4	334.8	210	221.2	219
High	[K].VLMVEEPSMNLEWLYGCPPPYHTFEEPVYMK.[S]	2xTMT6plex [N-Term; K31]; 1xMethylthio [C17]	1	1	P00395	245.1	166.6	188	180.5	123.3	141.5
High	[R].VPAHISLLHVEQEVAGDDTPALQSVLESDSVR.[E]	1xTMT6plex [N-Term]	1	1	Q9NUQ8	67.1	60.4	70.2	40.6	46.6	46.4
High	[R].GGLGGGYGGASGMGGITAVTVNQSLLSPLVLEVDPNIQAVR.[T]	1xTMT6plex [N-Term]; 1xDeamidated [Q/N]	1	1	P05787	188.1	151.6	177.5	171.9	131.2	143.6
High	[R].WLRPTPPALDPQTEPLIFQQLEIDHYVGPAQPVPGGPPPSR.[G]	1xTMT6plex [N-Term]	1	1	P28340	50	37.3	38.9	28.6	32.1	24.9
High	[R].SLYQSAGVAPESFEYIEAHGTGTK.[V]	2xTMT6plex [N-Term; K24]	1	1	P49327	778.8	491.2	498.4	329.8	401.9	331.1
High	[K].GFIIQPDSSIVVKPISGESAIELADIQQILK.[M]	3xTMT6plex [N-Term; K13; K31]; 1xDeamidated [Q]	1	1	Q92766	8.2	9.9	9.5	9.1	7.4	6.9
High	[R].SYGPAPGAGHVQEESNLSLQALESR.[Q]	1xTMT6plex [N-Term]	1	1	Q13155	327.1	259.6	317.6	232.9	210.2	190.2
High	[K].NLPDEEIFQQLNQLNSLHQETIMK.[C]	2xTMT6plex [N-Term; K24]	1	1	Q9NX08	126.5	107.1	118.5	86.7	83.8	81.1
High	[R].NEEDIGAGDQGLMFGYATDETEECMPLTIVLAHK.[L]	2xTMT6plex [N-Term; K34]; 1xMethylthio [C24]	1	1	P31153	201	160.3	184.6	129.8	136.7	122.7
High	[R].VQNTSLEAIVQNASSDNQGIQLSAVQAAR.[K]	1xTMT6plex [N-Term]	1	1	O00629	71.5	58.3	58.1	45	47.9	36.2
High	[K].KKPTPIQLNPAPDGSAVNGTSSAETNLEALQK.[K]	4xTMT6plex [N-Term; K1; K2; K32]; 1xDeamidated [N]	1	1	Q02750	489.4	343	406.9	260.7	253.9	251.5
High	[K].ILGADLDVVMSLNNLDEESNKK.[H]	3xTMT6plex [N-Term; K21; K22]	1	1	P16435	407.4	284.8	334.2	279.4	222.7	221.1
High	[R].NDFQLIGIQDGYLSLLQDSGEVR.[E]	1xTMT6plex [N-Term]; 1xDeamidated [Q/N]	1	1	P63241	634.3	548.4	585.8	390.9	462.1	410.8
High	[R].WEEAGPPSALSSSAPGQGPEADGQWASADFR.[E]	1xTMT6plex [N-Term]	1	1	Q9BTC0	13.6	9.9	14.3	10.1	11	8
High	[K].ETAIELGYLTAEQFDEWVKPK.[D]	3xTMT6plex [N-Term; K19; K21]	1	1	P07954	432.8	362.4	392	309.8	286.1	247.6
High	[K].GLAAAEPTANGGLALASIEDQGAAAGGYCGSR.[D]	1xTMT6plex [N-Term]; 1xMethylthio [C29]; 1xDeamidated [N10]	1	1	Q15758	330.8	234.5	255.4	240.1	179.4	189.1
High	[R].VLGAHILGPGAGEMVNEAALALEYGASCEDIAR.[V]	1xTMT6plex [N-Term]; 1xMethylthio [C28]; 1xDeamidated [N16]	1	1	P09622	43	24.9	48	31.3	27.3	26.4
High	[K].TISAVGEQLLPTVEHLQLELDQLK.[S]	2xTMT6plex [N-Term; K24]	1	1	O94901	124	93.7	110.1	100.2	87.1	71
High	[K].FPSTETATLAQKPSQDTEKPLEPVSTVQVEPAVK.[T]	4xTMT6plex [N-Term; K12; K19; K34]	1	1	Q9Y520	48.8	39.1	46.3	36.5	35.6	31.9
High	[R].HVDLLEVAQETDGFSGSDLK.[E]	2xTMT6plex [N-Term; K20]	1	1	Q8NBU5	345.5	260.7	285.7	284.5	209.4	200.6
High	[R].LDNASAFQGAVISPHYDSLLVK.[V]	2xTMT6plex [N-Term; K22]	1	1	P11498	523	388.8	469.5	401.5	347	335.2
High	[R].IINLTSVLSLQEEINEQGHEVLR.[E]	1xTMT6plex [N-Term]	1	1	P40692	126	96.7	117.6	79.3	88.7	75.6
High	[K].TEGLCPDSATEEEDTVELTEFGMQNVEIPHLPQDFEVAK.[Y]	2xTMT6plex [N-Term; K39]; 1xMethylthio [C5]; 1xDeamidated [Q/N]	1	1	Q9UKK3	10.4	6.1	5.6	5.2	5.6	4.7
High	[K].GDSTLQVSSGLNENLTVNGGGWNEK.[S]	2xTMT6plex [N-Term; K25]; 1xDeamidated [N]	1	1	Q86UE4	209	170.3	188.1	171	151	145.1
High	[K].VSTLAGPSSDDENEEESKPEKEDEPQEDAK.[E]	4xTMT6plex [N-Term; K18; K21; K30]	1	1	Q9ULT8	323.4	245.4	313.3	205	218	191.9
High	[R].AVGNIVTGTDEQTQVVLNCDALSHFPALLTHPK.[E]	2xTMT6plex [N-Term; K33]; 1xMethylthio [C19]	1	1	O00629	825.6	655.2	750.2	574.6	555.3	543.9
High	[K].KGSITSVQAIYVPADDLTDPAPATTFAHLDATTVLSR.[A]	2xTMT6plex [N-Term; K1]	1	1	P06576	457.4	351.1	360.4	348	265.2	294
High	[R].SSTSPSIINEDVIINGHSHEDDNPFAEYMWMENEEEFNR.[Q]	1xTMT6plex [N-Term]; 1xOxidation [M]; 2xDeamidated [N]	1	1	Q9BPZ3	6.8	5.5	2.6	3.4	1.7	2.5
High	[R].MSASQLEALCPQVINAALALAAKPQSK.[L]	3xTMT6plex [N-Term; K23; K27]; 1xMethylthio [C10]	1	1	P35221	474.3	389.7	460.2	328.7	331.6	296.3
High	[R].NEEDIGAGDQGLMFGYATDETEECMPLTIVLAHK.[L]	2xTMT6plex [N-Term; K34]; 1xMethylthio [C24]; 1xOxidation [M13]; 1xDeamidated [Q/N]	1	1	P31153	11.3	10.6	11.7	9.4	8.8	5.3
High	[R].LIHEQDLEWLQQADVVVAEVTQPSLGVGYELGR.[A]	1xTMT6plex [N-Term]	1	1	O43598	84	61	74.2	55.6	57.6	54.3
High	[K].TAQALAQLAAQHSQSGSTTTSSWDMGSTTQSPSLVQYDLK.[N]	2xTMT6plex [N-Term; K40]; 1xOxidation [M25]; 1xDeamidated [Q]	1	1	Q14157	37.6	40.5	50.1	33.1	37.2	33.1
High	[K].ELENLLSQEEEENIVLEEENKK.[A]	3xTMT6plex [N-Term; K21; K22]	1	1	Q14789	11.7	8	10.1	8.8	9.3	6.4
High	[R].QNSQLPAQVQNGPSQEELEIQR.[R]	1xTMT6plex [N-Term]	1	1	Q8N8S7	102.5	78.2	92.8	69.4	72.2	74.5
High	[K].GDFYESEHGINIDLNINNHLIAK.[E]	2xTMT6plex [N-Term; K23]	1	1	P18583	4.7	5.6	6	5.5	7	3.8
High	[K].TYPEWHVATEPVATWQNIQAAGTQK.[A]	2xTMT6plex [N-Term; K25]	1	1	Q16854	115.9	91.9	91.8	93.7	73.5	85.2
High	[K].DDVSISVEEGKENILHVSENVIFTDVNSILR.[Y]	2xTMT6plex [N-Term; K11]	1	1	P07814	404.3	292.1	350.2	227.5	207.3	226.1
High	[K].YGWSADESGQIFICSQEESIKPK.[N]	3xTMT6plex [N-Term; K21; K23]; 1xMethylthio [C14]	1	1	Q9UBQ5	459	352.5	388.9	304.7	293.3	267.8
High	[K].TIQNSSVSPTSSSSSSSSTGETQTQSSSR.[L]	1xTMT6plex [N-Term]	1	1	Q7Z417	72.6	70.9	75.2	65.2	59.5	51
High	[R].SPGVVISDDEPGYDLDLFCIPNHYAEDLER.[V]	1xTMT6plex [N-Term]; 1xMethylthio [C19]	1	1	P00492	185.7	127.1	158.6	81.7	96	84.9
High	[K].WSGPLSLQEVDEQPQHPLHVTYAGAAVDELGK.[V]	2xTMT6plex [N-Term; K32]	1	1	P30086	147	139.7	151.1	81.1	97.1	80.9
High	[K].QYYQQPTATAAAVAAAAQPQPSVAETYYQTAPK.[A]	2xTMT6plex [N-Term; K33]	1	1	Q96KR1	169.2	122.4	154.7	139.1	112.8	102.4
High	[R].TERPVNSAALSPNYDHVVLGGGQEAMDVTTTSTR.[I]	1xTMT6plex [N-Term]; 1xDeamidated [N/Q]	1	1	Q13347	459.8	391	439	355.6	333.8	320.8
High	[K].GLLGLPEEETELDNLTEFNTAHNK.[R]	2xTMT6plex [N-Term; K24]	1	1	Q12972	407.3	318.8	370.5	283.2	278.8	275.1
High	[K].GGGSAAAAAAAAASGGAGSDNSVEHSDYR.[A]	1xTMT6plex [N-Term]	1	1	P40424	47.5	42.1	54	31.3	38.9	32.9
High	[K].ISIENEQLVIGSYSQPSDSWDKDYDSFVLPLLEDK.[Q]	3xTMT6plex [N-Term; K22; K35]	1	1	Q12792	198.2	168	172.7	120.1	123.8	121.8
High	[K].VTSAVVGPSHEVQEQSSGPFK.[K]	2xTMT6plex [N-Term; K21]	1	1	Q2KHR3	113.9	107	108.4	97.2	97.7	76.5
High	[K].SIQSEQINAVAWTNLGVLYLTNENIEQAHEAFK.[M]	2xTMT6plex [N-Term; K33]	1	1	Q6PGP7	35.3	31	41	26	24.2	22.3
High	[K].MLSELKDEYDDLAESEQFGVVMGTVPR.[L]	2xTMT6plex [N-Term; K6]; 1xDeamidated [Q17]	1	1	O60610	156.3	118.4	135.1	86.4	104.5	93.3
High	[K].QLHEAIVTLGLAEPSTNISFPLVTVHLEK.[G]	2xTMT6plex [N-Term; K29]; 1xDeamidated [N17]	1	1	P42704	17.8	19.4	20.5	22.7	20.4	17.3
High	[K].QPDVGLPKPDLVLFLQLQLADAAK.[R]	3xTMT6plex [N-Term; K8; K24]; 1xDeamidated [Q]	1	1	P23919	164.3	135.1	149.7	90.8	104.9	89.3
High	[R].LSNPQIEWQNSTIDSEDGEQFDNMTDGVAEPMHGSLAGVK.[L]	2xTMT6plex [N-Term; K40]; 1xDeamidated [N/Q]	1	1	Q9H2P0	23.4	19	17.8	16.3	15.4	13.7
High	[K].VQSVETVEGCTHEVALPAEEDYLPLKPR.[V]	2xTMT6plex [N-Term; K26]; 1xMethylthio [C10]	1	1	P42285	225.3	183.5	197.7	200.4	165.9	162.7
High	[R].KEPPPAVLEADLTEGDLANSHLPSEVLYMLK.[N]	3xTMT6plex [N-Term; K1; K31]	1	1	Q8IY17	30.4	26.4	28.9	32.9	23.4	25.2
High	[R].VIISAPSADAPMFVMGVNHEK.[Y]	2xTMT6plex [N-Term; K21]; 1xDeamidated [N18]	1	1	P04406	2310.1	1832.8	2145.1	1383.8	1477.2	1406.7
High	[R].EPPPVYPDLAEVVGYQWSSPSEATESFLSK.[E]	2xTMT6plex [N-Term; K30]	1	1	A8MXV4	63.2	50.4	48.7	53	46.7	45.5
High	[R].GSEGKPSLTLPASAPGPEEALTTVTVAPAPR.[R]	2xTMT6plex [N-Term; K5]	1	1	P48634	58.4	55.3	62.5	52.2	36	44.9
High	[R].EFAFIDMPDAAHGISSQDGPLSVLK.[Q]	2xTMT6plex [N-Term; K25]	1	1	O60443	287.1	198.2	217	126.2	157.8	136.9
High	[R].LREEEVDADAADAAAAEEEDGEFLGMK.[G]	2xTMT6plex [N-Term; K27]	1	1	Q9GZM5	151.4	116.6	134.6	114.9	103.4	95.5
High	[R].VIVDANNLTVEIENELNIIHK.[F]	2xTMT6plex [N-Term; K21]	1	1	Q8WWY3	602	482	557.9	481.6	413.7	387
High	[R].STAILPEQQQQQQQQQQQQQQQQQQQQQQQQQQYHIR.[Q]	1xTMT6plex [N-Term]; 2xDeamidated [Q]	1	1	Q93074	5	6.5	8	4.8	4.9	5.5
High	[R].FEIINAIYEPTEEECEWKPDEEDEISEELK.[E]	3xTMT6plex [N-Term; K18; K30]; 1xMethylthio [C15]	1	1	P55209	676	644.2	706.3	489.8	601.3	502.8
High	[K].EQAASELIGQLYDHITEAVPQLHGEVLLDDR.[T]	1xTMT6plex [N-Term]; 1xDeamidated [Q]	1	1	Q7L3T8	24.1	18	19.3	19.9	11	15.8
High	[K].KNGQLAASVETAGDSELFLMK.[L]	3xTMT6plex [N-Term; K1; K21]; 1xDeamidated [Q/N]	1	1	Q16658	246	206.7	225.5	160.1	145	144.9
High	[K].VIPAADLSQQISTAGTEASGTGNMK.[F]	2xTMT6plex [N-Term; K25]	1	1	P11216	116.4	90	108.5	67.4	62.1	72.6
High	[R].YDSEFQTMLQHLQPTAENAYEYFTK.[I]	2xTMT6plex [N-Term; K25]	1	1	Q16611	146.5	112.4	154.6	129.5	117.4	100.5
High	[R].QELEQHSVDTASTSDAVTFITYVQSLK.[R]	2xTMT6plex [N-Term; K27]	1	1	Q14204	251.9	194.8	242.1	149.2	150.6	153.4
High	[R].TSRPENAIIYNNNEDFQVGQAK.[V]	2xTMT6plex [N-Term; K22]; 2xDeamidated [N11; N]	1	1	P29401	205.4	167.6	186.5	104.5	126.3	135.4
High	[K].FVDTDIWNQYLEYQQSLLNESDGK.[S]	2xTMT6plex [N-Term; K24]	1	1	Q9H993	305.5	233.6	249.2	158.4	180	154.7
High	[K].NLSQILSDREEIAHNMQSTLDDATDAWGIK.[V]	2xTMT6plex [N-Term; K30]; 1xDeamidated [Q/N]	1	1	P27105	22.2	19.3	20	24.6	17	20.2
High	[K].SDPMVQCIIEESGEHIIAGAGELHLEICLK.[D]	2xTMT6plex [N-Term; K30]; 2xMethylthio [C7; C28]	1	1	P13639	95.9	90.1	87.1	64.6	72.4	66.8
High	[R].GGGGYGGSGDGYNGFGNDGGYGGGGPGYSGGSR.[G]	1xTMT6plex [N-Term]; 1xDeamidated [N]	1	1	P09651	130.1	91.4	98.7	100.2	98.7	75.3
High	[R].QGGDVLQNEEGETTSHLMGMFYR.[T]	1xTMT6plex [N-Term]	1	1	P39748	107.7	87.8	103.3	71.5	68.4	76.5
High	[K].VTYLVHNFEEGGGVAMGMYNQDK.[S]	2xTMT6plex [N-Term; K23]	1	1	O75874	223.6	166	168.3	110.2	139.4	117.2
High	[K].QVLGQMVIDEELLGDGHSYSPR.[A]	1xTMT6plex [N-Term]; 1xOxidation [M6]	1	1	P28070	99.9	94.4	101	74.8	74.9	75.4
High	[R].VAAHFGATDLDVANFYVSQLQTPIGVQAEALLR.[C]	1xTMT6plex [N-Term]	1	1	Q9H840	56	43.6	52.1	41.1	37.3	39.3
High	[K].IAELEMGLLHLQQNIEIPEISLPIHPMITNVAK.[Q]	2xTMT6plex [N-Term; K33]; 1xDeamidated [N/Q]	1	1	Q14204	315.4	233	285	168.2	159.7	172.4
High	[R].LQAYLEEHAEEEANEEDVLGDETEEEETKPIELPVK.[E]	3xTMT6plex [N-Term; K29; K36]; 1xDeamidated [N14]	1	1	P82979	8.9	12.6	10.5	12.8	9.8	5.7
High	[R].SAAPGSLGYQWLSDGSGVFEIAEASGVR.[T]	1xTMT6plex [N-Term]	1	1	Q12931	129.4	103.5	113.1	112.7	101.9	96.5
High	[R].SLEELADEHDLGEDIYDCVPCEDGGDDIYEDIIK.[V]	2xTMT6plex [N-Term; K34]; 2xMethylthio [C18; C21]	1	1	P52735	52.8	44.3	45.5	30.7	34.3	32.1
High	[R].QLTEEQNTLNISFQQATHQLEEK.[E]	2xTMT6plex [N-Term; K23]	1	1	Q13439	13	14.4	15.1	12.1	8.8	10.8
High	[R].GVGAAATAVTQALNELLQHVK.[A]	2xTMT6plex [N-Term; K21]	1	1	Q9Y490	138.6	100	146.7	93.9	100.7	91.4
High	[R].VTGQHQGYGFVEFLSEEDADYAIK.[I]	2xTMT6plex [N-Term; K24]	1	1	Q15427	320	282.5	291.7	262.6	250.2	213
High	[K].EGVIEPDTDAPQEMGDENAEITEEMMDQANDK.[K]	2xTMT6plex [N-Term; K32]	1	1	P50502	75.7	78.9	89.1	76	95.9	79.8
High	[K].YPHLVAGALAASAPVLAVAGLGDSNQFFR.[D]	1xTMT6plex [N-Term]	1	1	Q9UHL4	7.3	5.3	4.6	3.8	4.1	5
High	[K].CISEVQANNVVLGQYVGNPDGEGEATK.[G]	2xTMT6plex [N-Term; K27]; 1xMethylthio [C1]	1	1	P11413	315.6	218.9	288.8	176.7	180.5	189.3
High	[R].EAEAEAAAAGGEQEAQATAAAGEGDNGPGLQGPSR.[E]	1xTMT6plex [N-Term]	1	1	Q96EB6	65.2	55.9	60.7	42.7	46	43.5
High	[R].HDSEQDNSDNNTIFVQGLGENVTIESVADYFK.[Q]	2xTMT6plex [N-Term; K32]	1	1	P35637	635.6	627.6	729.8	608.9	611.8	548.1
High	[R].SHLGAENNIDLVLNVEDFDVESK.[F]	2xTMT6plex [N-Term; K23]	1	1	Q96KA5	218	185.1	208.6	182.3	148.9	154.5
High	[R].KNPGVGNGDDEAAELMQQVNVLK.[L]	3xTMT6plex [N-Term; K1; K23]	1	1	Q15691	160	122.8	154.9	98.2	88.9	77.7
High	[R].LKTEPEEVSIEDSAQSDLK.[E]	3xTMT6plex [N-Term; K2; K19]	1	1	Q16666	238	167.5	212.3	148.3	139.1	139.9
High	[R].TSRPENAIIYNNNEDFQVGQAK.[V]	2xTMT6plex [N-Term; K22]	1	1	P29401	630.7	490	526.9	357.9	426.4	421.9
High	[R].TIESILEPVAQQISHLVIMHEEGEVDGK.[A]	2xTMT6plex [N-Term; K28]	1	1	P18206	407.7	351.9	408	249.8	301.6	262.4
High	[R].VLRPQVTAVAQQNQGEVPEPQDMK.[V]	2xTMT6plex [N-Term; K24]	1	1	Q14204	137.7	109.1	133.2	82	85.9	78.7
High	[K].TGQEYKPGNPPAEIGQNISSNSSASILESK.[S]	3xTMT6plex [N-Term; K6; K30]; 1xDeamidated [N/Q]	1	1	P07814	274.5	208.1	254.8	183.1	153	152.5
High	[K].LLGTIYTAAEEIEAVGGK.[A]	2xTMT6plex [N-Term; K18]	1	1	Q6YN16	432.2	322.4	382	339.7	297.6	281
High	[K].EALDIHAVDGTTEESSSLQASTTNDSGYR.[A]	1xTMT6plex [N-Term]	1	1	Q8IWI9	31	20	25.5	22.6	20.5	13.3
High	[R].DLKPENVLLSSQEEDCLIK.[I]	3xTMT6plex [N-Term; K3; K19]; 1xMethylthio [C16]	1	1	O96017	162.9	136.6	161.9	115.1	108.2	174.6
High	[K].NHLPQDSQDLVLGGDVPISSIQATIAK.[L]	2xTMT6plex [N-Term; K27]	1	1	Q9H3S7	58.9	52.1	54.7	45.1	43.9	44.9
High	[K].DAFDRNPELQNLLLDDFFK.[S]	2xTMT6plex [N-Term; K19]	1	1	P52209	618.5	422.6	500.9	268.9	276.7	284.8
High	[K].GKEDLQTNSFPVLLTQGLESNDFEMLNK.[V]	3xTMT6plex [N-Term; K2; K28]	1	1	Q15061	486.2	339.7	401.6	335.8	288.9	276.5
High	[K].LEQEFTEHFTAIVQGDTLEDIYNQVK.[Q]	2xTMT6plex [N-Term; K26]; 1xDeamidated [Q/N]	1	1	Q12959	37.1	34	34.8	32.1	29.4	29.6
High	[R].EGSGIGAIDSNLDWSHNFTNMLGYTDHQFTELTR.[L]	1xTMT6plex [N-Term]; 1xOxidation [M21]	1	1	O75390	39.2	28.6	37.2	34.7	20.1	23.2
High	[R].LLQTAATAAQQGGQANHPTAAVVTEK.[Q]	2xTMT6plex [N-Term; K26]	1	1	P40763	334.3	298.3	372.7	238.7	263.9	255.1
High	[K].VADEDDVDNEEAALLHEEATMTIEELLTR.[Y]	1xTMT6plex [N-Term]; 1xOxidation [M21]	1	1	O15355	52.3	47.8	50.2	35.6	46.4	40.5
High	[R].ISPETLEQDGTVMLPDCHTEGQNILFTDGEYINQIAASR.[D]	1xTMT6plex [N-Term]; 1xMethylthio [C17]; 1xDeamidated [Q/N]	1	1	O75592	7.1	6.4	5.1	4.6	3	6.4
High	[K].LSQTSNVDKEEEAVTIEMNEPVQLTFALR.[Y]	2xTMT6plex [N-Term; K9]	1	1	P12004	200.1	130.9	150.7	62.1	65.2	61.3
High	[R].NLPQQCMQEDFLVHEVTNLPVTEALIER.[E]	1xTMT6plex [N-Term]; 1xMethylthio [C6]; 2xDeamidated [N18; N/Q]	1	1	Q4KMP7	47.6	32.8	43.1	38.4	35.3	27.7
High	[R].VGWFDLSTSGSSFDNGPSSASELASLGGGGSGGLTGFK.[T]	2xTMT6plex [N-Term; K38]	1	1	Q5VT52	40.3	30	36.2	36	33.1	24.5
High	[K].FFVDGQWTHDPSEPIVTSQLGTVNNIIQVK.[K]	2xTMT6plex [N-Term; K30]; 1xDeamidated [Q]	1	1	Q9Y478	75.5	56.4	58.9	38.5	41.1	44.7
High	[R].NTALETLHQNSITQVSIYEVDK.[Q]	2xTMT6plex [N-Term; K22]	1	1	Q92747	68.8	66.5	74.3	59	50	48.8
High	[K].EEQEVQATLESEEVDLNAGLHGNWTLENAK.[A]	2xTMT6plex [N-Term; K30]	1	1	Q08211	45.1	44.1	65.3	43.6	41.3	34.4
High	[K].QPAADTEASEQQALHTVQYGLLK.[I]	2xTMT6plex [N-Term; K23]	1	1	Q5SRE5	234.6	180.6	193.1	168.5	150.7	126.4
High	[K].SHFGGPDYEEGPNSLINEEEFFDAVEAALDR.[Q]	1xTMT6plex [N-Term]	1	1	Q9Y5P4	16.3	10.1	15.7	9.1	9.7	8.1
High	[K].NEDIPNVAVYPHNGMIDLK.[Y]	2xTMT6plex [N-Term; K19]	1	1	P54709	134	104	110.9	105.8	90.3	83.3
High	[K].VSDSISAQYPVVDHEFDAVVVGAGGAGLR.[A]	1xTMT6plex [N-Term]; 1xDeamidated [Q8]	1	1	P31040	52.2	46	45.3	41.5	33.5	33.2
High	[K].LEEQLIDGILYAFQEQTTEDSVMLNGFGTVVNALGK.[R]	2xTMT6plex [N-Term; K36]	1	1	O75533	67.6	51.7	75.6	59.8	50.9	48.1
High	[R].EVVDEGLIPGDGLGAAGLDSSFYGHLK.[R]	2xTMT6plex [N-Term; K27]	1	1	Q12789	382.1	321.7	349.9	305.4	260.4	258.2
High	[K].GDADLYVSASSLHPSFDDYELQSATCGPDAVSIPAHFR.[R]	1xTMT6plex [N-Term]; 1xMethylthio [C26]	1	1	Q7Z4R8	13.6	17.1	19.2	11.9	12.6	10.9
High	[K].VDTGVILEEGELKDDGEDSEMQVEAPSDSSVIAQQK.[A]	3xTMT6plex [N-Term; K13; K36]	1	1	Q9P2I0	125.3	104.2	129.2	97.1	93.8	75.9
High	[R].LAQAHPAGPPTLDPVNDLQLK.[D]	2xTMT6plex [N-Term; K21]	1	1	Q15477	184.3	136.2	154	109.5	120	103.4
High	[R].HEFVMAQYVNEFQGNDAPVEQEINSAETYFESAR.[V]	1xTMT6plex [N-Term]	1	1	Q9H3L0
High	[K].VLIFPVVQQFTEAFVQALQIPDGPTSDSGFK.[M]	2xTMT6plex [N-Term; K31]	1	1	Q96P70	58	43.1	53.6	41.1	35.4	34.7
High	[R].ASEMAGPPQMPNDFLSFQDIATEAAHPIR.[L]	1xTMT6plex [N-Term]; 1xDeamidated [Q/N]	1	1	Q6P2Q9	26.4	21.5	17.9	24.5	17.8	19.1
High	[K].QAEAFLNNQEYVLAHTEMPTTLEGAEAAIK.[K]	2xTMT6plex [N-Term; K30]; 1xDeamidated [N/Q]	1	1	Q01082	172.3	152.3	176	154.7	124.2	113.8
High	[R].EAGLLEEAVAGSGAPGEVDSAGAEVTSALLSR.[V]	1xTMT6plex [N-Term]	1	1	Q15542	71.5	63	74	67.3	56	54.3
High	[K].VLHYGDLDDNPQGEVTFESLQEK.[I]	2xTMT6plex [N-Term; K23]	1	1	Q96JJ3	93.5	70.2	88	63.9	64.5	62.6
High	[R].DLTLQYNIYNVGSSAALDVELSDDSFPPEDFGIVSGMLNVK.[W]	2xTMT6plex [N-Term; K41]; 1xDeamidated [Q/N]	1	1	P43308	42.3	26	39.6	29.4	22.4	26.4
High	[K].ATQQPFDVSAFNASYSDSGLFGIYTISQATAAGDVIK.[A]	2xTMT6plex [N-Term; K37]	1	1	P22695	281.4	212.2	233.9	221	160	178.7
High	[R].MYTDIQEPMLSAAQEQFGGNPFASLVSNTSSGEGSQPSR.[T]	1xTMT6plex [N-Term]; 1xOxidation [M1]	1	1	Q9UMX0	40	32	34.9	24.2	26.6	24.4
High	[K].IPNFWVTTFVNHPQVSALLGEEDEEALHYLTR.[V]	1xTMT6plex [N-Term]; 1xDeamidated [Q/N]	1	1	Q01105	88.9	93.1	107.6	62	78	67.6
High	[K].DNQHQGSYSEGAQMNGIQPEEIGR.[L]	1xTMT6plex [N-Term]; 1xDeamidated [Q/N]	1	1	O60763	177.5	150.6	159.3	124.6	131.7	120.5
High	[K].GFAVLEYETAEMAEEAQQQADGLSLGGSHLR.[V]	1xTMT6plex [N-Term]	1	1	Q8IY67	123.6	89.2	120.2	106.1	82.4	82.7
High	[K].YSSQFGGGSQYAYFHEEDESSFQLVDTAR.[T]	1xTMT6plex [N-Term]; 1xDeamidated [Q]	1	1	O15371	12.9	8.2	12.5	4.4	7.9	10.8
High	[R].EGITAIGGTSTISSEGTQHSYSEEEK.[V]	2xTMT6plex [N-Term; K26]	1	1	Q14651	37.7	25.2	32.7	19.5	26.3	21.5
High	[K].TFFILHDINSDGVLDEQELEALFTK.[E]	2xTMT6plex [N-Term; K25]	1	1	Q02818	180.2	193.8	202.1	194.1	204.2	152.9
High	[R].AQLEQGEPVLETPVESQQHEIESR.[I]	1xTMT6plex [N-Term]	1	1	P52630	88.6	74.1	83.9	60.9	51.7	59.7
High	[K].EIDVDAVASDGVVAAIAISEHVENAGVHSGDATLVTPPQDITAK.[T]	2xTMT6plex [N-Term; K44]; 1xDeamidated [N24]	1	1	P27708	7.1		4.7	4	3.3
High	[K].SPEEGAETPVYLALLPPDAEGPHGQFVSEK.[R]	2xTMT6plex [N-Term; K30]	1	1	P16152	622.7	490.9	565.2	319.8	373.5	343.3
High	[K].VELPSEEQVSGSQGPSEEKPAPLATEVFDEK.[I]	3xTMT6plex [N-Term; K19; K31]	1	1	Q02952	26.6	22.6	23.1	16.6	18.4	13.8
High	[R].WLSTRPEVASIEPLGLDEQQCSQK.[A]	2xTMT6plex [N-Term; K24]; 1xMethylthio [C21]	1	1	Q8TEM1	239.3	181.1	200	176.5	159.5	151
High	[R].QTNNQNWGSQPIAQQPLQGGDHSGNYGYK.[S]	2xTMT6plex [N-Term; K29]	1	1	O60506	112.8	96.1	109.9	98.8	84.3	87.4
High	[K].AVEIYASVAQLSPLDSETLENEANNIK.[M]	2xTMT6plex [N-Term; K27]	1	1	P11047	33.3	32	36.2	41.5	40.4	37.2
High	[R].ETSQVILRPSSSPNPTTIQNENLK.[S]	2xTMT6plex [N-Term; K24]	1	1	Q9ULH0	121.3	85.3	97.8	88.4	91.8	68.1
High	[R].SLLQDAAIEEVEMEDFDANIEEQKEEK.[K]	3xTMT6plex [N-Term; K24; K27]; 1xDeamidated [Q/N]	1	1	P49750	32.9	26.1	31	24.7	22.2	19.1
High	[K].DVYSSTPTHDDVQQSFFLAETLK.[Y]	2xTMT6plex [N-Term; K23]	1	1	O60476	69.2	47	59.8	64.2	44.6	50
High	[K].RFEIINAIYEPTEEECEWKPDEEDEISEELK.[E]	3xTMT6plex [N-Term; K19; K31]; 1xMethylthio [C16]	1	1	P55209	40.7	42.9	45.6	33.5	37.5	32.7
High	[R].IDENVLGAQLDVEAAHSEILK.[Y]	2xTMT6plex [N-Term; K21]	1	1	Q13190	43.5	41.2	32.6	37.6	26.1	32.4
High	[K].TVQVPVYSEQEYQLYLHDDAWTK.[A]	2xTMT6plex [N-Term; K23]	1	1	Q9NPF5	38.5	29	35.3	30.3	24.4	23.1
High	[K].EVAETSMHNLLETDIEQVSQLSALVDAQLDYHR.[Q]	1xTMT6plex [N-Term]; 1xDeamidated [Q/N]	1	1	Q99961	34.8	36.2	35	32.3	34.1	24.9
High	[K].NSVMELIANGTLNILEEENHIK.[D]	2xTMT6plex [N-Term; K22]	1	1	Q9HAV4	504.9	386.8	438.1	292.4	320	314.3
High	[R].VAGEGALELVLEAAGAPTSTAAPEAGEDEGPPSPGK.[T]	2xTMT6plex [N-Term; K36]	1	1	Q5SXM8	45.2	48.2	44.4	42.4	41.9	36.6
High	[R].TERPVNSAALSPNYDHVVLGGGQEAMDVTTTSTR.[I]	1xTMT6plex [N-Term]	1	1	Q13347	345.8	281.8	325	232.5	232.2	223.8
High	[R].ESPGALVETSAGEEAQGQEGPAAAQLDVLR.[L]	1xTMT6plex [N-Term]	1	1	Q8TBN0	12.6	12.4	18.5	9.3	11.2	11.6
High	[R].TKDQILLLIDIEQSYINTNHEDFIGFANAQQR.[S]	2xTMT6plex [N-Term; K2]	1	1	P50570	69.2	49.5	46.2	32.9	31.8	30.8
High	[R].CPSPPMINLISVGGQHQGVFGLPR.[C]	1xTMT6plex [N-Term]; 1xMethylthio [C1]	1	1	P50897	20.3	18.3	19.6	12.5	12.1	12.5
High	[K].SSHLEETGSDSGTLLSTSSQASLAR.[F]	1xTMT6plex [N-Term]	1	1	Q5T5U3	86.2	66.5	74.9	63.8	59.3	60.2
High	[K].ALTVGGFIEEEKEDLLQHFSTANQGPK.[F]	3xTMT6plex [N-Term; K12; K27]	1	1	Q9P2N5	547.4	425.5	484.3	391.7	360.8	351.1
High	[K].TYQGLESLEEVCVYHSGVPIFHEGMK.[Y]	2xTMT6plex [N-Term; K26]; 1xMethylthio [C12]	1	1	Q9UHD1	186.6	149.8	174.3	110.9	125.5	99.8
High	[R].AEETSSPVIGELWSPDQTAEASHVSR.[Y]	1xTMT6plex [N-Term]	1	1	Q86XL3	35.2	30.3	38.6	27.5	26.6	25.1
High	[K].NGQHVASSPIPVVISQSEIGDASR.[V]	1xTMT6plex [N-Term]; 1xDeamidated [Q/N]	1	1	P21333	142.8	123.8	146.5	114.7	110.1	91.6
High	[R].LLGTQHGEGNSALSPLNPGELLIALHNIDSVK.[C]	2xTMT6plex [N-Term; K32]; 2xDeamidated [Q/N]	1	1	Q92797	14.4	10	13.6	14.1	11.3	9.4
High	[R].KPVLPALTINPTIAEGPSPTSEGASEANLVDLQK.[K]	3xTMT6plex [N-Term; K1; K34]; 1xDeamidated [N/Q]	1	1	P36507	216.3	177.5	201.1	127.2	137.9	144.6
High	[R].AVEYLLTGIPGSPEPEHGSVQESQVSEQPATEAAGENPLEFLR.[D]	1xTMT6plex [N-Term]; 1xDeamidated [Q]	1	1	P54725	29.1	25.5	27.8	16.4	25.7	18.6
High	[R].ELGSATPEEYNTVVQKPR.[Q]	2xTMT6plex [N-Term; K16]	1	1	Q13535	41.9	31.8	41.9	41.2	26.9	34.1
High	[K].ETVKPVEVEEGESVVLPCNPPPSAEPLR.[I]	2xTMT6plex [N-Term; K4]; 1xMethylthio [C18]; 1xDeamidated [N19]	1	1	P32004	45.9	45.9	58	51.7	48.3	37.7
High	[K].LGVNNISGIEEVNMFTNQGTVIHFNNPK.[V]	2xTMT6plex [N-Term; K28]; 1xOxidation [M14]	1	1	P20290	433.8	364.4	399.9	269.5	309.5	315.5
High	[R].FLSQPFQVAEVFTGHMGK.[L]	2xTMT6plex [N-Term; K18]	1	1	P06576	156.7	104.1	108.7	102.4	74.5	66.6
High	[K].DAFITQAQEQQIELLEIPEHSDIK.[Q]	2xTMT6plex [N-Term; K24]	1	1	Q69YN2	126.4	104.4	123.9	93.5	94.4	92.8
High	[R].ALYALQEEMLQLSQQLDASEQHK.[A]	2xTMT6plex [N-Term; K23]; 1xDeamidated [Q]	1	1	Q53GS7	24.7	27.6	22.1	21.4	19.2	17.2
High	[K].ELASQPDVDGFLVGGASLKPEFVDIINAK.[Q]	3xTMT6plex [N-Term; K19; K29]	1	1	P60174	1633	1285.8	1477.6	902.9	1026.8	951.4
High	[K].LGEVSVESENYVQAVEEFQSCLNLQEQYLEAHDR.[L]	1xTMT6plex [N-Term]; 1xMethylthio [C21]; 1xDeamidated [Q/N]	1	1	P49321	26.9	27.1	28.9	17.5	22.1	16.9
High	[K].VTEGLVDVILYHQPDDKK.[K]	3xTMT6plex [N-Term; K17; K18]; 1xDeamidated [Q13]	1	1	O43390	102.3	74.5	87.7	78.1	64.8	60.1
High	[K].STVDGLQVTQLNVDHTTENEDELFR.[L]	1xTMT6plex [N-Term]	1	1	Q15750	36.5	30	37.1	23.8	22.8	25.2
High	[R].VLQQTLNYINQGVSHALTWK.[N]	2xTMT6plex [N-Term; K20]	1	1	O95373	598.7	424.2	481.2	316.2	239.4	326.1
High	[R].QYQLLFTQGSGENKEEIINYEFDTK.[D]	3xTMT6plex [N-Term; K14; K25]; 1xDeamidated [N]	1	1	Q8TCT9	50.7	39.2	50.6	44.7	34.1	39.5
High	[K].LSIFDANESGFESYEALPQHK.[L]	2xTMT6plex [N-Term; K21]	1	1	P26358	368.2	294.4	338.6	251.1	238.4	236.9
High	[K].DNAGQVTLVPEEPEDMWHTYNLVQVGDSLR.[A]	1xTMT6plex [N-Term]	1	1	Q9BRX2	194.9	144.4	173.6	126.4	132	111.2
High	[K].SAMPIEVMMNETAQQNMENHPVIR.[T]	1xTMT6plex [N-Term]; 1xDeamidated [Q/N]	1	1	Q05048	48.3	33.3	47.2	34.5	30.9	26.3
High	[K].KADYQAVDDEIEANLEEFDISEDDIDDGFR.[R]	2xTMT6plex [N-Term; K1]	1	1	P17655	31	26.3	21.2	15.4	23.1	18.1
High	[R].EQTTGLAAELQQQQAEYEDLMGQK.[D]	2xTMT6plex [N-Term; K24]	1	1	Q4V328	70.2	69	91.6	48.8	65.4	58.2
High	[R].QQNDELTTLADEAQSLKDEIDVLR.[H]	2xTMT6plex [N-Term; K17]	1	1	Q86VS8	60.1	48	75.1	45.9	48.6	47.2
High	[K].AIEDEGGNPDEIEITSEGNKK.[T]	3xTMT6plex [N-Term; K20; K21]	1	1	Q15424	534.3	375.8	422.3	292.4	286.6	263.9
High	[K].LSLDVEQAPSGQHSQAQLSGQQQR.[L]	1xTMT6plex [N-Term]	1	1	O00411	125.9	80.9	102.5	100.3	86.1	71.9
High	[K].HGFELVELSPEELPEEDDDFPESTGVK.[R]	2xTMT6plex [N-Term; K27]	1	1	Q6PD74	55.9	41.3	50.8	36.3	33.6	32.3
High	[K].AAGGIELFVGGIGPDGHIAFNEPGSSLVSR.[T]	1xTMT6plex [N-Term]	1	1	P46926	214.5	172.3	189.8	127.7	135.8	119.9
High	[R].IQDLTGLDVSTAEELQVANYGVGGQYEPHFDFAR.[K]	1xTMT6plex [N-Term]	1	1	P13674	64.3	59.4	52	57	42.3	41.3
High	[R].QHGEQLGGGGSGGGGYNNSK.[H]	2xTMT6plex [N-Term; K20]; 1xDeamidated [N/Q]	1	1	Q14671	13.2	12.6	15	13.8	11.4	12.1
High	[K].SPGALETPSAAGSQGNTASQGK.[E]	2xTMT6plex [N-Term; K22]	1	1	Q9Y2D5	208	161.1	173.9	160.5	155.4	125.8
High	[R].SIYVGNVDYGATAEELEAHFHGCGSVNR.[V]	1xTMT6plex [N-Term]; 1xMethylthio [C23]	1	1	Q86U42	81.8	83.6	87.9	76.9	76.1	63.5
High	[K].EEILENWNMFVGSQATNYGEDLTKNHDEL.[-]	2xTMT6plex [N-Term; K24]; 1xDeamidated [N]	1	1	Q15293	87.2	88.3	92.2	77.6	68.2	65.1
High	[K].EIGNCTQITNLDLQHNELLDLPDTIGNLSSLSR.[L]	1xTMT6plex [N-Term]; 1xMethylthio [C5]	1	1	Q9UQ13	41.3	28.3	34.5	24.5	27.1	28.9
High	[K].QEVEATAGLLYVDDPNWSGIGVVR.[Y]	1xTMT6plex [N-Term]	1	1	Q6P996	34	35.5	35.2	34.5	32.7	30.1
High	[K].SGFEPASLKEEVGEEAIVELVENGKK.[V]	4xTMT6plex [N-Term; K9; K25; K26]; 1xDeamidated [N23]	1	1	P35579	1177.3	919	982.3	643	604.5	650
High	[K].TCSLSGEQQDVSIDLTPLAQSGGSSYISDGK.[E]	2xTMT6plex [N-Term; K31]; 1xMethylthio [C2]; 1xDeamidated [Q]	1	1	P11717	9.6	11.4	14.1	11	9.3	9.2
High	[K].LTNENMEITSALQSEQHVK.[R]	2xTMT6plex [N-Term; K19]	1	1	Q08379	36.9	37.1	40.5	36.7	40.4	37.6
High	[R].DLPQTMDQIQDQFNDLVISDGSSLEDLVVK.[S]	2xTMT6plex [N-Term; K30]	1	1	Q9BPZ3	87.2	94.5	89.9	58.7	78.3	63.4
High	[K].ALVPEMEDEDEEDDSEDAINEFDFLGSGEDGEGAPDPR.[R]	1xTMT6plex [N-Term]	1	1	Q9NRL3	13.6	12.1	18.4	10.8	13.7	9.7
High	[R].EEEEDEEEELEEGTIDVTDFLSMTQQDSHAPLR.[D]	1xTMT6plex [N-Term]	1	1	Q7L2E3	11.9	13	11.5	12.4	13.7	8.1
High	[R].TLSSSTQASIEIDSLYEGIDFYTSITR.[A]	1xTMT6plex [N-Term]	1	1	P11142	1388.7	1155.1	1275.7	977.9	968	926
High	[R].KGTTSYNEVADELVAEFSAADNHILPNESAYDQK.[N]	3xTMT6plex [N-Term; K1; K34]	1	1	Q14186	51.2	35.9	45.9	32	25.7	26.1
High	[R].FQSAAIGALQEASEAYLVGLFEDTNLCAIHAK.[R]	2xTMT6plex [N-Term; K32]; 1xMethylthio [C27]; 2xDeamidated [Q2; Q/N]	1	1	P84243	24.8	27.6	28.3	29.6	20	26.2
High	[R].FGLGSVAGAVGATAVYPIDLVK.[T]	2xTMT6plex [N-Term; K22]	1	1	Q9UJS0	85.3	60.1	70.7	71	44.4	43.8
High	[K].DLLLTSSYLSDSGSTGEHTK.[S]	2xTMT6plex [N-Term; K20]	1	1	P08195	946.7	704.2	819.3	718.9	658.8	582.7
High	[K].HSSVYPTQEELEAVQNMVSHTER.[A]	1xTMT6plex [N-Term]	1	1	Q12906	278	213.2	241.8	203.8	184.9	164.6
High	[R].HDSEQDNSDNNTIFVQGLGENVTIESVADYFK.[Q]	2xTMT6plex [N-Term; K32]; 2xDeamidated [Q/N]	1	1	P35637	36	38.1	39.2	35.4	38.7	33.5
High	[K].GIAFPTSISVNNCVCHFSPLK.[S]	2xTMT6plex [N-Term; K21]; 2xMethylthio [C13; C15]	1	1	Q9UQ80	66.9	63.7	76.1	54.1	57	45.6
High	[R].APGEQDGDAMPLGSAVDILATDDPNFSQEDQQDTQIYEK.[H]	2xTMT6plex [N-Term; K39]; 1xOxidation [M10]	1	1	P25205	156.8	129.5	163.6	130.8	116.3	124.2
High	[R].AMPVPTTPEFQSPVTTDQPISPEPITQPSCIK.[R]	2xTMT6plex [N-Term; K32]; 1xMethylthio [C30]; 2xDeamidated [Q18; Q]	1	1	Q14676	6.6	4.1	5.9	6.7	5.1	4.9
High	[K].QLELMQDQGALEQLCHSVMEAHPQVVMDVK.[N]	2xTMT6plex [N-Term; K30]; 1xMethylthio [C15]; 2xDeamidated [Q13; Q24]	1	1	O75879	26.3	18	24.1	21.8	19.2	20.8
High	[K].AGSVPSLAAGLLFGSLAGLGAYQLSQDPR.[N]	1xTMT6plex [N-Term]	1	1	Q9P0S9	8.7	6.6	8.9	6	5.6	6.3
High	[K].EGVNQPAAVVMEDSSPHEALR.[C]	1xTMT6plex [N-Term]	1	1	Q86V48	105.4	102.6	112.5	94.4	83.4	81.5
High	[R].QICPSLAGFQFTQWDSETHNESVSALVDK.[F]	2xTMT6plex [N-Term; K29]; 1xMethylthio [C3]	1	1	Q15003	113.6	118.3	125.2	83.9	92.2	83.4
High	[R].ILAIGLINEALDEGDAQK.[T]	2xTMT6plex [N-Term; K18]	1	1	P46940	256.7	225.1	253	185.9	191	174
High	[R].SPEEVTELVLDNCLCVNGEIEGLNDTFK.[E]	2xTMT6plex [N-Term; K28]; 2xMethylthio [C13; C15]	1	1	Q9BTT0	247.5	218.4	268.6	174.4	225.7	177.1
High	[K].ISPLMNLISQEETSTPTQLVQGGAFDGTTEGPFNQGYGEGAK.[E]	2xTMT6plex [N-Term; K42]	1	1	Q9H223	77	66.9	89.6	58.7	53.8	58
High	[R].ILASEPDNAEGIHNFAPLGTITSSSPTAQPAEVLLQATPPHR.[R]	1xTMT6plex [N-Term]	1	1	Q9NR09	27.7	22.1	31.2	22.4	24.5	19
High	[K].QLHEAIVTLGLAEPSTNISFPLVTVHLEK.[G]	2xTMT6plex [N-Term; K29]	1	1	P42704	380.8	310.4	340.9	321.3	250.5	263.5
High	[K].KEITGIGPSTTTETETIAK.[Y]	3xTMT6plex [N-Term; K1; K19]	1	1	O75436	43.5	40	43.3	35.7	30.8	30.7
High	[R].AAPFNNWMEGAMEDLQDTFIVHTIEEIQGLTTAHEQFK.[A]	2xTMT6plex [N-Term; K38]	1	1	P12814	51.5	46.8	51.4	40.7	40.4	37
High	[R].GGMGSGGLATGIAGGLAGMGGIQNEK.[E]	2xTMT6plex [N-Term; K26]; 1xOxidation [M]	1	1	P05783	2342.5	1984	2431.9	2170.3	1556.8	1668.1
High	[R].QVTALQEEGTLGLYHAQLK.[V]	2xTMT6plex [N-Term; K19]	1	1	Q14789	68.6	74	67.4	58.8	55.6	49.7
High	[R].FNHSVEDLLQEGEEADDDDIYNVLSTLK.[R]	2xTMT6plex [N-Term; K28]	1	1	Q8WVM7	40.7	32.6	33.5	28.8	29.8	23.5
High	[K].EFEELIDSNHDGIVTAEELESYMDPMNEYNALNEAK.[Q]	2xTMT6plex [N-Term; K36]	1	1	Q9BRK5	42.1	40.4	41.7	39.9	46.4	32.6
High	[K].SGTIFDNFLITNDEAYAEEFGNETWGVTK.[A]	2xTMT6plex [N-Term; K29]; 1xDeamidated [N]	1	1	P27797	414.7	357.4	393	381.5	327.3	312.6
High	[R].EEGPYEVEVTYDGVPVPGSPFPLEAVAPTKPSK.[V]	3xTMT6plex [N-Term; K30; K33]	1	1	P21333	289.1	268.7	319.1	229.5	240.7	218.5
High	[R].ALLEGESNPEIVIWAEHVENMPSEFR.[N]	1xTMT6plex [N-Term]	1	1	O15061	36.6	27.1	31.9	34.6	25.7	29
High	[R].ISIIINSSAPPHTILNELKPEQVEQLK.[L]	3xTMT6plex [N-Term; K19; K27]	1	1	Q9UBU9	229.7	180.4	218.8	184.5	172.9	143.8
High	[K].VEAPSLDVHMDSPDINIEGPDVK.[I]	2xTMT6plex [N-Term; K23]	1	1	Q09666	289.3	326.6	383.1	327.2	296.1	269.4
High	[R].NVNNEVHFFENNNFNTIANK.[L]	2xTMT6plex [N-Term; K20]	1	1	Q9BY44	372.9	291.4	333.8	233.6	246	246.4
High	[R].NFTQGLVEDAPDGSDASQLLHQAEVAQQEFLEVK.[Q]	2xTMT6plex [N-Term; K34]	1	1	Q9UPN3	43.9	41.6	42.9	39	38.8	26.3
High	[R].VSNEEVTEELLHVNDDLNNVFLR.[Y]	1xTMT6plex [N-Term]	1	1	Q6ZVM7	53.8	51.8	51.8	37.2	44.6	40.1
High	[K].VGSVAVEDQPDVSAVLSAYNQQGDPTMYEEYYSGLK.[H]	2xTMT6plex [N-Term; K36]	1	1	Q15542	38.3	31	36.7	34.4	27.1	28.2
High	[K].LGHVVMGNNAVSPYQQVIEK.[T]	2xTMT6plex [N-Term; K20]; 1xDeamidated [N/Q]	1	1	P60228	348.8	245.8	283.2	228.2	209.3	211
High	[K].GPPVSSLSLASLNTGDNESVHSGK.[R]	2xTMT6plex [N-Term; K24]	1	1	Q08AD1	10.6	11	13.3	6.6	6.5	8.9
High	[K].TTQLIEMLHADMNVPFPEGFVIANDVDNK.[R]	2xTMT6plex [N-Term; K29]	1	1	Q08J23	394.1	334.4	362.7	281.7	297.4	289
High	[K].LEDSLWVSLTDQHVQLPMAMTAENLAVK.[H]	2xTMT6plex [N-Term; K28]	1	1	P42765	157.9	114.2	136.6	100.4	74	92.2
High	[K].IAILHENFTTVKPEDAYEDFIVKPPVR.[K]	3xTMT6plex [N-Term; K12; K23]	1	1	O43237	259.6	188.5	236.5	160.6	157.3	145.5
High	[K].GNKEPNPMVQLSIQDVTQESK.[A]	3xTMT6plex [N-Term; K3; K21]	1	1	Q9BSJ8	158.5	130.4	158.9	136	97.2	103.4
High	[K].AALPGILSELDVDVNEGSLMELQGHIGR.[F]	1xTMT6plex [N-Term]	1	1	Q92621	24	14.7	18.7	17.4	16.3	14.6
High	[R].ESLSLADLYEEAAENLHQLSDK.[L]	2xTMT6plex [N-Term; K22]	1	1	Q96DY7	31.8	31.8	33.6	24.6	23.5	23.8
High	[R].LTEELQTVENGYHDNPTLEVMETSSEMQEK.[K]	2xTMT6plex [N-Term; K30]	1	1	O00592	80.3	75.7	85.5	73.6	72.4	66.4
High	[R].NQPYIDDEWSGLNGLSSADPNSDWNAPAEEWGNWVDEER.[A]	1xTMT6plex [N-Term]	1	1	Q86UE4	29.3	27.5	26.9	27.2	23.2	24.6
High	[R].TTTNVLGDSLGAGIVEHLSR.[H]	1xTMT6plex [N-Term]	1	1	P43003	69.1	52.6	65.6	54.6	47.4	49.5
High	[R].QVFAENKDEIALVLFGTDGTDNPLSGGDQYQNITVHR.[H]	2xTMT6plex [N-Term; K7]; 2xDeamidated [Q/N]	1	1	P13010	46.9	38.4	39.6	26.7	36	26
High	[R].DVPEDVAQEMVESGYVCEGDHK.[T]	2xTMT6plex [N-Term; K22]; 1xMethylthio [C17]	1	1	Q9H4A3	302.1	245.5	290.2	205.9	222.9	189.2
High	[K].DPTSLLGVLQAEADSTSEGLEDAVHSR.[G]	1xTMT6plex [N-Term]	1	1	Q27J81	116.3	98.4	110.8	87.7	76.4	73.2
High	[R].ILWVDENNLTAHVEAGITGQELER.[Q]	1xTMT6plex [N-Term]	1	1	O00116	53	45.7	53.7	49.6	34.8	38.6
High	[R].TSSSEAHIPDQETTSLTSGTGTPGAEAEQQDTASVEQSSQK.[E]	2xTMT6plex [N-Term; K41]	1	1	Q03164
High	[R].KPLVIIAEDVDGEALSTLVLNR.[L]	2xTMT6plex [N-Term; K1]	1	1	P10809	12907	10440.6	10870.4	10619	9330.8	8348
High	[R].EQSISLMSVGFLLEKPDEAVVWR.[G]	2xTMT6plex [N-Term; K15]	1	1	Q9Y5Y2	329.8	263.4	292.4	169.5	182.4	182.2
High	[R].ALYAIPGLDYVSHEDILPYTSTDQVPIQHELFER.[F]	1xTMT6plex [N-Term]	1	1	Q9Y2S7	41.7	32.3	39.5	34.6	29.5	23.3
High	[K].VVDVEEQQLEESGPHDLTETSYLPR.[Q]	1xTMT6plex [N-Term]	1	1	P38398	27.2	31.2	36	23.7	18.8	21.8
High	[R].MYTDIQEPMLSAAQEQFGGNPFASLVSNTSSGEGSQPSR.[T]	1xTMT6plex [N-Term]	1	1	Q9UMX0	109.1	102	114.1	78.9	91.4	82.7
High	[R].LLAETHYQLGLAYGYNSQYDEAVAQFSK.[S]	2xTMT6plex [N-Term; K28]; 1xDeamidated [N/Q]	1	1	P49321	135.4	112.8	130	75.2	98.3	92.1
High	[R].WLPAGDALLQMITIHLPSPVTAQK.[Y]	2xTMT6plex [N-Term; K24]	1	1	P13639	211.2	169.4	195.4	120.8	124.8	119.6
High	[R].SLSFPILNPALSQPSQPSSPLPGSHGR.[N]	1xTMT6plex [N-Term]	1	1	Q8ND24	35.3	27.5	28.4	20.1	27.5	18.4
High	[K].DAPSLEEVEGHVADGSATEMGTTK.[K]	2xTMT6plex [N-Term; K24]	1	1	Q15003	150.9	137.6	149.4	108.2	102.5	104.9
High	[K].ESYTEEIVSEAESHVSGISR.[I]	1xTMT6plex [N-Term]	1	1	Q5QJE6	96.5	72.5	86.6	72.2	66.9	55.6
High	[K].ASASGSGAQVGGPISSGSSASSVTVTR.[S]	1xTMT6plex [N-Term]	1	1	P02545	826.3	691.6	774.3	746.4	620.5	592.3
High	[K].SINPDEAVAYGAAVQAAILSGDK.[S]	2xTMT6plex [N-Term; K23]	1	1	P11142	2170.5	1771.1	2000.4	1486.3	1517.3	1384.7
High	[R].QVEDLQATFSSIHSFQDLSSSILAQSR.[E]	1xTMT6plex [N-Term]	1	1	O60664	445	397.6	474.6	274.1	323.1	308
High	[K].AHIANPSGASTECFVTDNADGTYQVEYTPFEK.[G]	2xTMT6plex [N-Term; K32]; 1xMethylthio [C13]	1	1	O75369	172.4	136.1	164.7	114.6	130.7	110.3
High	[K].HSSVYPTQEELEAVQNMVSHTER.[A]	1xTMT6plex [N-Term]; 1xDeamidated [N/Q]	1	1	Q12906	61.9	53.7	60.6	49.7	46.4	44.6
High	[R].VVLHDGDPNEPVSDYINANIIMPEFETK.[C]	2xTMT6plex [N-Term; K28]	1	1	Q06124	362.3	279	322.3	199.5	218	200.5
High	[R].FGPPEDMPQTSSSHSDLGQLASQGGLGMYETPLFLAHEEESGGR.[S]	1xTMT6plex [N-Term]; 1xOxidation [M]	1	1	P12270	9.4	7.8	10.8	8.7	8.7	6.1
High	[K].KSAEIDSDDTGGSAAQK.[Q]	3xTMT6plex [N-Term; K1; K17]	1	1	P33176	442.6	312.1	377.6	198.2	187.2	197.5
High	[R].SSGTASSVAFTPLQGLEIVNPQAAEK.[K]	2xTMT6plex [N-Term; K26]; 1xDeamidated [Q/N]	1	1	Q8WWY3	84.9	72.8	81.6	63.6	64.7	54.4
High	[R].EIQELGQLTQAVQQCIEAAGHEHQPDMQK.[S]	2xTMT6plex [N-Term; K29]; 1xMethylthio [C15]	1	1	Q9H269	70.1	54.9	62.8	45.3	45.9	42.7
High	[K].FISDKDASIVGFFDDSFSEAHSEFLK.[A]	3xTMT6plex [N-Term; K5; K26]	1	1	P30101	252.5	190.4	201.2	162.7	123.1	145.9
High	[R].VEELGDLAQAHIQQLSEAAGEDDHFLIR.[A]	1xTMT6plex [N-Term]; 1xDeamidated [Q]	1	1	A6NDU8	118.6	101	121.5	82	100.2	76.6
High	[R].ELENIEEHQSVDIATLEDEAQENK.[S]	2xTMT6plex [N-Term; K24]	1	1	Q96SB8	66.9	48.7	68	48.6	42.6	44.5
High	[K].ISEPEADVESVLGVSNLLQVLQKPK.[S]	3xTMT6plex [N-Term; K23; K25]	1	1	O94822	173.5	138.3	150.2	97.8	107.8	98.1
High	[K].TSVQFQNFSPTVVHPGDLQTQLAVQTK.[R]	2xTMT6plex [N-Term; K27]	1	1	O95782	11.9	6.6	8.5	9.6	5.2	5.5
High	[K].MDDKDAAAICQPSAGVHIVMPGYYSPESMGLLDPATSDGR.[V]	2xTMT6plex [N-Term; K4]; 1xMethylthio [C10]; 1xDeamidated [Q11]	1	1	P43304	30.7	24.6	20	23.5	17.2	17.5
High	[K].KPGAGDTAFPGTGGFSATFDYQQAFGNSTGGFDGQAR.[Q]	2xTMT6plex [N-Term; K1]; 1xDeamidated [Q/N]	1	1	Q96PK6	66	41.7	52.7	56	35.9	38.6
High	[K].GIQNIDPESDPYVTPGSVLGGTATSPIVDTDHQLLR.[D]	1xTMT6plex [N-Term]	1	1	Q9UPQ9	83.9	67.6	84.9	59.7	55.9	53.1
High	[R].VMSNLVEHNGVLESEAGQPQALGSSGTCSSLK.[K]	2xTMT6plex [N-Term; K32]; 1xMethylthio [C28]; 1xDeamidated [Q/N]	1	1	Q14684	56.1	40.8	45.3	42.9	33.6	26.6
High	[K].DVRPAPAEEPLPDDNQAIQLQTLK.[C]	2xTMT6plex [N-Term; K24]	1	1	Q92766	115	80.2	99.3	85.1	62	67.9
High	[K].ASGDGESLDEDSEFTLASDFEIGHFFR.[E]	1xTMT6plex [N-Term]	1	1	Q99733	489.2	425.2	492.4	332.6	339	320.8
High	[K].TYQGLESLEEVCVYHSGVPIFHEGMK.[Y]	2xTMT6plex [N-Term; K26]; 1xMethylthio [C12]; 1xOxidation [M25]	1	1	Q9UHD1	99.3	79.3	87.6	54.2	63.3	58.3
High	[K].NMDPLNDNVATLLHQSSDR.[F]	1xTMT6plex [N-Term]	1	1	P35580	121.6	101.7	110.5	81.8	94.6	82
High	[R].QESQQNSDQNSNLNPHVIR.[N]	1xTMT6plex [N-Term]; 1xDeamidated [N/Q]	1	1	O14646	35	36.1	32.8	39.1	31	30.3
High	[K].GLQAQIASSGLTVEVDAPK.[S]	2xTMT6plex [N-Term; K19]	1	1	P05783	3078.9	2588.3	3019	2600.6	2090.1	2017.8
High	[K].VLTWSGQEEVVSHTSQVQLSNR.[A]	1xTMT6plex [N-Term]	1	1	Q8IX04	36.5	28.1	32.4	26.1	21.3	21.7
High	[R].GVPQIEVTFDIDANGILNVSAVDK.[S]	2xTMT6plex [N-Term; K24]; 1xDeamidated [N/Q]	1	1	P11142	1281.2	1053.5	1140	929.4	895.1	840.6
High	[K].AKQEPEVNGGSGDAVPSGNEVSENMEEEAENQAESR.[A]	2xTMT6plex [N-Term; K2]; 2xDeamidated [N8; N19]	1	1	P49321	7.6	10.3	8.6	6.4	3.6	8.2
High	[K].MAVDALEYDESAEDANPAGALEEILENPER.[L]	1xTMT6plex [N-Term]; 1xOxidation [M1]	1	1	Q7KZ85
High	[R].NNSGDILDIPSSQNSSSLNALTHSSR.[L]	1xTMT6plex [N-Term]; 1xDeamidated [N/Q]	1	1	Q15058	27.7	23.3	28	23.9	21.7	19.4
High	[R].YLHLLDGNENYPCLVDADGDVISFPPITNSEK.[T]	2xTMT6plex [N-Term; K32]; 1xMethylthio [C13]	1	1	Q8N1G4	104.5	84.4	108.5	70.4	75.9	67.4
High	[K].LFPNSLDQTDMHGDSEYNIMFGPDICGPGTK.[K]	2xTMT6plex [N-Term; K31]; 1xMethylthio [C26]; 1xOxidation [M]	1	1	P27797	533.5	428.6	515.7	428.3	377.2	371.3
High	[K].DHGFEVASTSPEDESPGSNPEPDATPFQEGLR.[T]	1xTMT6plex [N-Term]	1	1	P55211	61.4	28	33.7	23.2	23.8	20.9
High	[R].NPSTVEAFDLAQSNSEHSR.[H]	1xTMT6plex [N-Term]	1	1	O15067	141.5	136.5	137.3	99.8	90.1	86.9
High	[R].DADDNCVTVCNMENVDAMGVHTGDSVVVAPAQTLSNAEFQMLR.[R]	1xTMT6plex [N-Term]; 2xMethylthio [C6; C10]; 2xDeamidated [N/Q]	1	1	P31327	8	8	9.9	9.5	8.5	7
High	[R].ESPLSLYNEELVSMNVQGDYEPTDATGFININSLR.[L]	1xTMT6plex [N-Term]	1	1	P00966	475.6	303.3	320.5	215.6	243.4	196
High	[R].KLEGDSTDLSDQIAELQAQIAELK.[M]	3xTMT6plex [N-Term; K1; K24]	1	1	P35579	632.6	645	701.7	558.5	552.6	563.9
High	[R].SSTSPSIINEDVIINGHSHEDDNPFAEYMWMENEEEFNR.[Q]	1xTMT6plex [N-Term]; 1xDeamidated [N]	1	1	Q9BPZ3	57.9	53	62.2	46.4	52.7	38.3
High	[K].LVSDGQALPEMEIHLQTNAEK.[G]	2xTMT6plex [N-Term; K21]	1	1	Q12931	359.1	278.2	313.1	285.9	247.1	224.8
High	[R].LYQVEYAMEAIGHAGTCLGILANDGVLLAAER.[R]	1xTMT6plex [N-Term]; 1xMethylthio [C17]	1	1	P25789	310.8	250.2	272.7	190	195.9	195.2
High	[R].LQEALDAEMLEDEAGGGGAGPGGACK.[A]	2xTMT6plex [N-Term; K26]; 1xMethylthio [C25]	1	1	Q1KMD3	270.9	205.9	227.5	184.2	170.4	161.2
High	[R].TERPVNSAALSPNYDHVVLGGGQEAMDVTTTSTR.[I]	1xTMT6plex [N-Term]; 2xDeamidated [N13; Q/N]	1	1	Q13347	95.1	77.4	75.9	65.9	64.2	55.3
High	[R].AVYDYSAADEDEVSFQDGDTIVNVQQIDDGWMYGTVER.[T]	1xTMT6plex [N-Term]; 1xDeamidated [N/Q]	1	1	Q14847	15.2	18.7	18.8	13.2	15.3	7.4
High	[R].VVDASEDEHELNQLLNEALLER.[E]	1xTMT6plex [N-Term]	1	1	O60266	53.6	43.7	47.6	48.3	39.7	38
High	[R].NQAFGMNNSLSSNIFNGTDGSENVTGLDLSDFPALADR.[N]	1xTMT6plex [N-Term]; 3xDeamidated [N16; Q/N]	1	1	Q9NZN8
High	[K].AGSSAAGASGWTSAGSLNSVPTNSAQQGHNSPDSPVTSAAK.[G]	2xTMT6plex [N-Term; K41]	1	1	Q86XP3	117.9	90.9	121.8	95.5	95.1	76.8
High	[R].WLDEQQQIMESLNVLHSELK.[N]	2xTMT6plex [N-Term; K20]	1	1	Q9BS16	100.2	89.7	103.2	87.7	85.3	64.5
High	[R].SVVCSDVEQQVIVIEEEKK.[F]	3xTMT6plex [N-Term; K18; K19]; 1xMethylthio [C4]	1	1	Q7L014	636.3	475.5	534.3	379.5	346.1	333.5
High	[R].QLALEQLDEQDGDAEQSNGK.[M]	2xTMT6plex [N-Term; K20]; 1xDeamidated [N/Q]	1	1	Q86UV5	201.1	164.2	195.4	151.2	147.9	139.1
High	[R].GNILIPGINEAVAAVTEEEHK.[L]	2xTMT6plex [N-Term; K21]	1	1	Q96KP4	347.3	289.4	317.5	200.7	227.9	210.9
High	[R].ENVSILAEDLEGSLASSVAGPNSESMIFETTTK.[N]	2xTMT6plex [N-Term; K33]; 1xDeamidated [N22]	1	1	Q8WUM0	28.7	24.5	28.4	21.4	26.7	14.9
High	[R].LCQPEGIHICDGTEAENTATLTLLEQQGLIR.[K]	1xTMT6plex [N-Term]; 2xMethylthio [C2; C10]; 1xDeamidated [N/Q]	1	1	Q16822	41.3	29.9	25.2	27.6	23.4	17.7
High	[K].LLNNGDKWEAEIAANIQADYLYR.[-]	2xTMT6plex [N-Term; K7]; 1xDeamidated [N/Q]	1	1	O00217	58.4	47.5	46.9	52.4	37.9	41
High	[R].LESNKPAGDVDMSLSLLQEISSLQEK.[L]	3xTMT6plex [N-Term; K5; K26]	1	1	P30622	148.6	147.9	169.7	131.5	153.2	121.1
High	[K].EEQVISLGPQVAEGENVFGVCHIFASFNDTFVHVTDLSGK.[E]	2xTMT6plex [N-Term; K40]; 1xMethylthio [C21]; 2xDeamidated [N/Q]	1	1	P62263	7.5	4.7	13.5	6.8		7.9
High	[K].TFFILHDINSDGVLDEQELEALFTK.[E]	2xTMT6plex [N-Term; K25]; 1xDeamidated [N/Q]	1	1	Q02818	12.5	14.9	18.5	15.9	14.1	15
High	[K].MMVDKDGDVTVTNDGATILSMMDVDHQIAK.[L]	3xTMT6plex [N-Term; K5; K30]; 1xDeamidated [Q/N]	1	1	P48643	71.4	60.8	62.9	45.2	48.7	47.4
High	[K].SSGPPPPSGSSGSEAAAGAGAAAPASQHPATGTGAVQTEAMK.[Q]	2xTMT6plex [N-Term; K42]	1	1	Q14444	216.2	221.8	253.3	192.8	197.9	176.7
High	[K].QEEESLGQVTDQVEVNAQNSVPDEEAK.[T]	2xTMT6plex [N-Term; K27]	1	1	Q05682	189.1	187.2	227.4	192.9	212.1	176.7
High	[K].QINQEYLISQVEGHQVSLK.[N]	2xTMT6plex [N-Term; K19]	1	1	Q9Y3C4	132.4	124.4	136.8	87.6	99.5	99.1
High	[R].TWYPVSIPAFYNPVTSLLKPVGEK.[D]	3xTMT6plex [N-Term; K19; K24]	1	1	Q14692	279.9	196.9	211.4	187.6	162.5	156.7
High	[K].ITSAVWGPLGECIIAGHESGELNQYSAK.[S]	2xTMT6plex [N-Term; K28]; 1xMethylthio [C12]; 1xDeamidated [Q/N]	1	1	Q13347	136	108.2	144.9	112.2	106	97
High	[K].QMLESSGDPLPLSDQDVEPVLSAPESLQNLFNNR.[T]	1xTMT6plex [N-Term]	1	1	Q69YN4	35.5	31.1	38.3	33.8	24.4	29.9
High	[K].NINADEAAAMGAVYQAAALSK.[A]	2xTMT6plex [N-Term; K21]	1	1	Q9Y4L1	414.4	314.3	365.8	312.4	281.1	255.4
High	[K].LESPSFTGTGDTEIAHATEDLENNGSK.[K]	2xTMT6plex [N-Term; K27]; 1xDeamidated [N]	1	1	Q08J23	241.1	230.4	270.1	212	213.5	207
High	[R].LFQVSTLDAALSGTLSGVEGFTSQEDQEMLSR.[I]	1xTMT6plex [N-Term]; 1xDeamidated [Q]	1	1	P33992
High	[K].GVLQEEEDVLVNVNLVDKER.[A]	2xTMT6plex [N-Term; K18]	1	1	O43290	55.6	39.1	53.5	41.3	35.7	39.6
High	[R].AYAPGGPAYQPVVEAFGTDILHK.[D]	2xTMT6plex [N-Term; K23]	1	1	Q13057	399.7	310	328.4	198	236.7	202.4
High	[R].QALVEFEDVLGACNAVNYAADNQIYIAGHPAFVNYSTSQK.[I]	2xTMT6plex [N-Term; K40]; 1xMethylthio [C13]	1	1	P14866	264.6	196.8	224.6	196.3	184.5	151.1
High	[K].VASGNDHLVMLTADGDLYTLGCGEQGQLGR.[V]	1xTMT6plex [N-Term]; 1xMethylthio [C22]	1	1	P18754	115.3	87.1	102.5	87.5	69.6	74.4
High	[K].AVLMENIVYLTNSLELEHIEVK.[F]	2xTMT6plex [N-Term; K22]	1	1	Q9P2J5	501	341.3	421.1	300.6	270.9	280.2
High	[R].QNLLQAAGNVGQASGELLQQIGESDTDPHFQDALMQLAK.[A]	2xTMT6plex [N-Term; K39]; 1xOxidation [M35]; 2xDeamidated [Q]	1	1	Q9Y490	51	41.1	46.5	36.1	28	28
High	[R].QTLGPGTEQQGSHLNPEQLR.[L]	1xTMT6plex [N-Term]	1	1	Q5JTZ9	72.1	60.2	61.1	59.2	57.9	45.6
High	[K].YKDLDEDELLGNLSETELK.[Q]	3xTMT6plex [N-Term; K2; K19]	1	1	Q9NYL9	574.7	488.2	556.1	374.7	409.5	362.3
High	[R].ITNDAREDEMEENLTQVGSILGNLK.[D]	2xTMT6plex [N-Term; K25]	1	1	O00161	37.4	28.6	31.6	26.5	25.7	20.8
High	[R].SHSTEPGLVLTLGQGDVGQLGLGENVMER.[K]	1xTMT6plex [N-Term]; 1xOxidation [M27]	1	1	P18754	11.8	10.1	13.4	12.2	9.4	6.2
High	[R].AAAYNLVQHGITNLCVIGGDGSLTGANIFR.[S]	1xTMT6plex [N-Term]; 1xMethylthio [C15]	1	1	P17858	81.6	59.3	64.5	36.7	46	47.9
High	[R].IITITGTQDQIQNAQYLLQNSVK.[Q]	2xTMT6plex [N-Term; K23]; 2xDeamidated [Q/N]	1	1	P61978	15.5	16.1	10	13.1	12.6	12.8
High	[K].EGLDISHLQGQEELLSSQEK.[S]	2xTMT6plex [N-Term; K20]	1	1	P55011	193.5	174.4	207.8	182.8	173.7	144.6
High	[K].AYHEQLTVAEITNACFEPANQMVK.[C]	2xTMT6plex [N-Term; K24]; 1xMethylthio [C15]; 1xDeamidated [Q/N]	1	1	Q9BQE3	232	171	200.3	120.4	133.5	135.6
High	[K].TPVKEPNSENVDISSGGGVTGWK.[S]	3xTMT6plex [N-Term; K4; K23]	1	1	P61026	189.7	144.7	183	140.2	118.3	110.9
High	[K].SEVFYPGETVVHGPGEATAVEWGPNTWMVEYGR.[G]	1xTMT6plex [N-Term]	1	1	Q99720	179.1	145.2	157.6	142.4	110.6	127.3
High	[K].IQAEHSESGQLVGVDLNTGEPMVAAEVGVWDNYCVK.[K]	2xTMT6plex [N-Term; K36]; 1xMethylthio [C34]; 1xDeamidated [Q/N]	1	1	P40227	89.5	73.7	80.2	46.5	53.8	54.7
High	[K].AVIKNADMSEEMQQDSVECATQALEK.[Y]	3xTMT6plex [N-Term; K4; K26]; 1xMethylthio [C19]; 1xDeamidated [N/Q]	1	1	P63167	200.5	155.8	172.6	151.5	111.4	122.6
High	[K].DYEIESQNPLASPTNTLLGSAK.[E]	2xTMT6plex [N-Term; K22]	1	1	Q7Z417	66.9	72.3	80.6	51.4	63.1	54.8
High	[K].ELYVAADEASIAPILAEAQAHFGR.[R]	1xTMT6plex [N-Term]	1	1	Q8NFF5	67	62.9	68.5	51.2	49.5	48.6
High	[K].VKDQEEELDEQAGTIQMLEQAK.[L]	3xTMT6plex [N-Term; K2; K22]	1	1	Q92614	59.5	51.2	61.4	41.9	44.7	41.3
High	[R].GHHVAQLDPLGILDADLDSSVPADIISSTDK.[L]	2xTMT6plex [N-Term; K31]	1	1	Q02218	69.9	60.4	71.2	72	53.6	48.8
High	[R].EVTPILAQTQSSGPQTSTTPQVLSPTITSPPNALPR.[R]	1xTMT6plex [N-Term]; 1xDeamidated [Q/N]	1	1	P30260	16	8.2	13.2	11	12.8	12.2
High	[K].TVQLTSSELESTLETLK.[A]	2xTMT6plex [N-Term; K17]	1	1	P42704	184.5	154.2	168	147.2	124.2	101.6
High	[K].LVSQTGPVHAPIFTMSVEVDGNSFEASGPSK.[K]	2xTMT6plex [N-Term; K31]; 1xDeamidated [N/Q]	1	1	Q12906	82.1	80.1	91.8	78.5	63.9	72.7
High	[R].GSTGFGQDSILSLPGNVGHQDVK.[D]	2xTMT6plex [N-Term; K23]	1	1	P13798	106.2	84.9	99.4	65.2	67.6	67.5
High	[R].HGVCWIYYPDGGSLVGEVNEDGEMTGEK.[I]	2xTMT6plex [N-Term; K28]; 1xMethylthio [C4]	1	1	Q8WTS6	51.2	37.1	44.2	27.9	32	33.5
High	[R].IIDEEGVESINDMFHENAMLQTENNNLR.[V]	1xTMT6plex [N-Term]	1	1	Q7Z4S6	14.2	9.3	7.4	10.1	9.4	5
High	[K].TVASPGVTVEEAVEQIDIGGVTLLR.[A]	1xTMT6plex [N-Term]	1	1	P31939	304.1	245	272.8	174.7	192.7	175.9
High	[K].QPDVGLPKPDLVLFLQLQLADAAK.[R]	3xTMT6plex [N-Term; K8; K24]	1	1	P23919	210.5	160	178.7	117.6	104.6	118.1
High	[K].KPAFNLSAFGTLSPSLGNSSILK.[T]	3xTMT6plex [N-Term; K1; K23]; 1xDeamidated [N18]	1	1	P49790	224.1	170.2	189.6	172	146.2	131.2
High	[K].GPVTNAAILLAPVSMLSSDFRPSLPLPHFNK.[H]	2xTMT6plex [N-Term; K31]	1	1	Q9BV38	187.9	143.7	165.8	152.8	109.3	111.6
High	[R].LFQVSTLDAALSGTLSGVEGFTSQEDQEMLSR.[I]	1xTMT6plex [N-Term]; 2xDeamidated [Q24; Q]	1	1	P33992
High	[K].SLAYLTAATHGLDEEAESLK.[E]	2xTMT6plex [N-Term; K20]	1	1	P53621	209.4	189.6	214.4	180.6	176.6	149.9
High	[K].LGEVSVESENYVQAVEEFQSCLNLQEQYLEAHDR.[L]	1xTMT6plex [N-Term]; 1xMethylthio [C21]; 2xDeamidated [Q/N]	1	1	P49321
High	[R].LENDKESLVLQVSVLTDQVEAQGEK.[I]	3xTMT6plex [N-Term; K5; K25]	1	1	Q86W92	33.9	34.8	32.6	28.3	26.8	17.5
High	[K].THLYTLILNPDNSFEILVDQSVVNSGNLLNDMTPPVNPSR.[E]	1xTMT6plex [N-Term]; 1xOxidation [M32]	1	1	P27824	16	17.6	15	9.6	11.6	14.2
High	[K].AIEPPPLDAVIEAEHTLR.[E]	1xTMT6plex [N-Term]	1	1	Q08211	353.9	281	297.2	281.9	251.1	216.6
High	[R].KPEDVLDDDDAGSAPLK.[S]	3xTMT6plex [N-Term; K1; K17]	1	1	P35613	489.1	402	444.7	444.6	403.8	339.2
High	[R].EDSTLALAVGSESPLATPASPSAAPEPEK.[G]	2xTMT6plex [N-Term; K29]	1	1	Q9BY89	36.2	28.5	30.3	29	20.5	25.2
High	[K].DAFLEQAVSYQQFVDNPAIIDDPNLVVK.[I]	2xTMT6plex [N-Term; K28]; 1xDeamidated [N/Q]	1	1	Q14693	37.5	37.3	37	26.1	29.6	25.8
High	[K].VDKGVVPLAGTNGETTTQGLDGLSER.[C]	2xTMT6plex [N-Term; K3]; 1xDeamidated [N/Q]	1	1	P04075	162.5	93.2	124.7	47.4	62.4	51
High	[K].LFVPYTEMEIENEQVEKPR.[I]	2xTMT6plex [N-Term; K17]	1	1	P24386	41.7	33.4	36.5	27.6	26.7	24.9
High	[K].KPATPAEDDEDDDIDLFGSDNEEEDKEAAQLR.[E]	3xTMT6plex [N-Term; K1; K26]	1	1	P29692	59.3	45.5	58.8	44.9	43.3	46.2
High	[K].GVEITGFPEAQALGLEVFHAGTALK.[N]	2xTMT6plex [N-Term; K25]	1	1	P22102	785.7	652.2	762.3	447	506.1	474.6
High	[K].TQDGVALEIQPLNSQEGIDNEEK.[D]	2xTMT6plex [N-Term; K23]	1	1	P23634	223.7	191.1	220.9	197	143.5	152.1
High	[K].DIDHETVVEEQIIGENSPPDYSEYMTGK.[K]	2xTMT6plex [N-Term; K28]	1	1	P25490	27.1	23	25.5	20.2	21.1	19.6
High	[R].YSDNWEAITGTGDPEHYLINVCK.[S]	2xTMT6plex [N-Term; K23]; 1xMethylthio [C22]	1	1	P11717	281.1	233.5	284.8	244.2	218.3	204.6
High	[K].ADRDESSPYAAMLAAQDVAQR.[C]	1xTMT6plex [N-Term]	1	1	P62263	338.9	270.9	307.7	218.3	213.7	209.8
High	[K].DCFIIYQGHHGDVGAPIADVILPGAAYTEK.[S]	2xTMT6plex [N-Term; K30]; 1xMethylthio [C2]	1	1	P28331	98.3	75	82.8	70.9	66.3	56.9
High	[R].QESLQAEVIPDPMEGEQTWPTEEELSEAK.[D]	2xTMT6plex [N-Term; K29]	1	1	Q2NL82	104.2	79.1	94.5	61.1	73.6	67.3
High	[R].QLQEQHYQQYMQQLYQVQLAQQQAALQK.[Q]	2xTMT6plex [N-Term; K28]	1	1	Q9H3P7	150.1	121.4	136.8	114.8	107.3	100.2
High	[R].AIGSASEGAQSSLQEVYHK.[S]	2xTMT6plex [N-Term; K19]	1	1	P28066	877.6	685.7	781.1	545.4	572.5	474.1
High	[K].SSTAISSIAADGEFLHELEEK.[M]	2xTMT6plex [N-Term; K21]	1	1	O75694	301.2	262.7	279.4	258.1	214.9	206.3
High	[R].ISTLTIEEGNLDIQRPK.[R]	2xTMT6plex [N-Term; K17]	1	1	Q12972	158.7	129.8	141	105	105.4	108.9
High	[R].QLPTLKPILADIEYLQDQHLLLTVK.[S]	3xTMT6plex [N-Term; K6; K25]	1	1	O15357	513.4	395.6	485.7	342.5	353.4	332.7
High	[K].ETLPDSGFSANIEDINEADLVRPLLPK.[D]	2xTMT6plex [N-Term; K27]	1	1	P18583	312.8	286.2	320	253.9	258.6	221.4
High	[R].DGIEPGHIPGTVNIPFTDFLSQEGLEK.[S]	2xTMT6plex [N-Term; K27]	1	1	P25325	328.4	254.1	290.5	192.9	191.6	193.1
High	[K].SGTIFDNFLITNDEAYAEEFGNETWGVTK.[A]	2xTMT6plex [N-Term; K29]	1	1	P27797	976.3	797.2	964	867.5	762.5	695.5
High	[K].VDSEENTLNSQTNATSGMNPDGVLSK.[M]	2xTMT6plex [N-Term; K26]	1	1	Q15398	49.7	34.6	47.3	35.8	31	39
High	[R].WPGSSLYYEVEILSHDSTSQLYTVK.[Y]	2xTMT6plex [N-Term; K25]	1	1	Q14739	136.2	106.1	132.6	120.6	96.8	88.9
High	[R].LKGQEDSLASAVDAATEQK.[T]	3xTMT6plex [N-Term; K2; K19]	1	1	Q8WUD4	388.7	298.5	335.6	247	222.3	206.9
High	[K].FEQGFITDPVVLSPSHTVGDVLEAK.[M]	2xTMT6plex [N-Term; K25]	1	1	P20839	66.8	59.6	68.2	45.2	52	46.2
High	[R].EELDKYWSQQIEESTTVVTTQSAEVGAAETTLTELR.[R]	2xTMT6plex [N-Term; K5]; 1xDeamidated [Q]	1	1	P05783	49	40.2	36.3	34.7	21.2	24.8
High	[K].APVNTAELTDLLIQQNHIGSVIK.[Q]	2xTMT6plex [N-Term; K23]; 1xDeamidated [N/Q]	1	1	Q9P287	720.3	583	686	440.9	469.8	453.2
High	[K].EGDQIVGATIYFDNLQSGEVTQLLNTMGHHTVGLK.[L]	2xTMT6plex [N-Term; K35]	1	1	Q09666	27.5	31.9	36.6	39.8	27.8	32.2
High	[R].ETEGGTVLTATTSELEAINK.[R]	2xTMT6plex [N-Term; K20]	1	1	Q9UQE7	179.4	146.8	159.8	153.8	145.4	123.4
High	[R].GLDIPHVDVVVNFDIPTHSK.[D]	2xTMT6plex [N-Term; K20]	1	1	Q9H0S4	162.9	131.2	139.2	130.8	126.4	97.4
High	[R].AIPELDAYEAEGLALDDEDVEELTASQR.[E]	1xTMT6plex [N-Term]	1	1	P49736	77.8	59	77.3	54.9	58.9	55.2
High	[R].AVYQDADIYLLDDPLSAVDAEVSR.[H]	1xTMT6plex [N-Term]	1	1	O15439	73.6	55.9	62.9	62.1	54.4	47.5
High	[K].IIDLEEAEDEIEDIQQEITVLSQCDSPYVTK.[Y]	2xTMT6plex [N-Term; K31]; 1xMethylthio [C24]	1	1	Q9Y6E0	12	10.7	11.9	6.8	7.5	6.9
High	[R].DIGAIAQVHAENGDIIAEEQQR.[I]	1xTMT6plex [N-Term]	1	1	Q16555	229.4	178.2	240.3	143.2	154.4	144.6
High	[R].GSVTVLSGYAADEITHCIRPQDIK.[E]	2xTMT6plex [N-Term; K24]; 1xMethylthio [C17]	1	1	Q6P6C2	186.5	133.7	145.1	113.3	113.6	108.4
High	[R].GILHAEMPCSEEPAHGLQLWVNLR.[S]	1xTMT6plex [N-Term]; 1xMethylthio [C9]	1	1	O00625	98.3	77	84.2	57.8	63.9	54.8
High	[R].ILAAALTQHNGDAAASLTVAEQYVSAFSK.[L]	2xTMT6plex [N-Term; K29]; 1xDeamidated [Q/N]	1	1	Q9UJZ1	72.5	57	58.6	59.4	35.5	43
High	[R].LDGSLETTNEILDSASHDCPLVTQTYGAAAGK.[G]	2xTMT6plex [N-Term; K32]; 1xMethylthio [C19]; 1xDeamidated [N/Q]	1	1	Q9Y4P8	32.7	27.4	25.5	21.3	24.3	17.6
High	[R].AAEEANAVLGLDTQGDHMVMLSVIPGEAEDK.[V]	2xTMT6plex [N-Term; K31]	1	1	Q96J42	110.2	84.7	95.5	92.7	72	68.5
High	[K].GTISVGVDATDLFDRYDEEYEDVSGSSFPQIEINK.[M]	2xTMT6plex [N-Term; K35]; 1xDeamidated [N/Q]	1	1	Q9NVH1	13.5	14.7	13.3	12	10.2	7.6
High	[R].LASPSGSTSSGLEVVAPEGTSAPGGGPGTLDDSATICR.[V]	1xTMT6plex [N-Term]; 1xMethylthio [C37]	1	1	Q13263	48.2	38.1	44.2	37	35.5	33.5
High	[K].AQGPAASAEEPKPVEAPAANSDQTVTVK.[E]	3xTMT6plex [N-Term; K12; K28]; 2xDeamidated [Q2; Q/N]	1	1	P80723	142.4	110.8	126.5	118.4	107.9	92.2
High	[K].ETGANLAICQWGFDDEANHLLLQNNLPAVR.[W]	1xTMT6plex [N-Term]; 1xMethylthio [C9]	1	1	P48643	41.6	26	32.1	24	25.2	15.5
High	[K].QDTISNSLEEHVTQILNEQADISSK.[K]	2xTMT6plex [N-Term; K25]	1	1	Q9BYW2	21.5	17.7	22	18.8	15.4	14.9
High	[R].LQLNGNLQLELAQVLAQERPK.[L]	2xTMT6plex [N-Term; K21]	1	1	P49327	214	128.4	136.6	87.3	91.5	87
High	[R].TMLITHMQDLQEVTQDLHYENFR.[S]	1xTMT6plex [N-Term]	1	1	Q15019	69.8	58.3	68.8	50.4	42.9	49.4
High	[R].KGGISNILEELVVQPLLVSVSALTLATETVR.[S]	2xTMT6plex [N-Term; K1]	1	1	P50991	192.6	144.2	159.1	113.5	111.9	97.6
High	[R].KNTDSVVIFSGEGSDELTQGYIYFHK.[A]	3xTMT6plex [N-Term; K1; K26]; 2xDeamidated [N2; Q19]	1	1	P08243	35.8	26.5	30.5	12.6	14.4	16.4
High	[K].GSFAGIEDDADEALEISQAQLLFENR.[R]	1xTMT6plex [N-Term]	1	1	Q8IY81	277.7	238.7	243.6	231.7	190.1	171.2
High	[K].DATNVGDEGGFAPNILENNEALELLK.[T]	2xTMT6plex [N-Term; K26]	1	1	P13929	456.3	208.4	228.8	128.3	139.2	119.6
High	[R].EELSALVAPAFAHTSQVLVDK.[S]	2xTMT6plex [N-Term; K21]	1	1	P27708	563.7	420.2	463.1	319.6	355.1	335.4
High	[R].TQSSASLAASYAAQQHPQAAASYR.[G]	1xTMT6plex [N-Term]	1	1	Q96PK6	526.3	380	451.1	376	313.2	313.9
High	[R].SQLQALHIGLDSSSIGSGPGDAEADDGFPESR.[L]	1xTMT6plex [N-Term]	1	1	O75116	73.9	64.7	76.4	51.1	48.1	53.5
High	[K].GPHVDVSGPDIDIEGPEGK.[L]	2xTMT6plex [N-Term; K19]	1	1	Q09666	183.4	203	242.1	228.8	202.7	171.3
High	[R].VAQNLVGPDNVHVALSLVEYKPELQK.[A]	3xTMT6plex [N-Term; K21; K26]	1	1	O95347	235.2	184.3	220.9	161.8	162.4	156.1
High	[K].YDDIPVEATGNNCPPHIESFSDVEMGEIIMGNIELTR.[Y]	1xTMT6plex [N-Term]; 1xMethylthio [C13]; 2xDeamidated [N12; N]	1	1	O00571	6.5	3.6	4.4	6.2	3.9	2.3
High	[K].SIVDAYVLLNLGDSVTTDHISPAGNIAR.[N]	1xTMT6plex [N-Term]; 1xDeamidated [N]	1	1	P21399	67.3	53.1	60.1	36.3	35.9	34.1
High	[R].SGTVPTPLVVGLGAACEVAQQEMEYDHK.[R]	2xTMT6plex [N-Term; K28]; 1xMethylthio [C16]	1	1	Q9Y697	231	192	225.3	196	169.5	178.2
High	[R].QHPPADSSVTMEDMNEYSNIEEFAEGSK.[I]	2xTMT6plex [N-Term; K28]	1	1	O14979	43.7	38.1	44.4	43.2	31.9	34.9
High	[R].NYQQNYQNSESGEKNEGSESAPEGQAQQR.[R]	2xTMT6plex [N-Term; K14]; 2xDeamidated [Q/N]	1	1	P67809	104.4	85.5	85.6	69.7	76.6	63.9
High	[K].IMQVNGWDMTMVTHDQAR.[K]	1xTMT6plex [N-Term]; 1xDeamidated [Q/N]	1	1	O14907	37.7	28	40.6	24	28.8	31.9
High	[R].NLVNAQQVAGSAQQQGDQSIR.[T]	1xTMT6plex [N-Term]	1	1	Q5TAX3	91.7	57.4	83.5	55.7	48.8	56.4
High	[K].DHGFEVASTSPEDESPGSNPEPDATPFQEGLR.[T]	1xTMT6plex [N-Term]; 1xDeamidated [N/Q]	1	1	P55211	18.2	9.5	11.1	9.8	8.4	6.2
High	[R].AGIEDIETLESLSLDQHSK.[K]	2xTMT6plex [N-Term; K19]	1	1	Q8NEN9	62.1	53	51.5	57.8	45.7	37.5
High	[K].SQLAVPHPETQDSSTQTDTSHSGITNK.[L]	2xTMT6plex [N-Term; K27]	1	1	Q96R06	131.1	116.3	149.7	104.6	112	94.2
High	[R].GGGGPGGGGPGGGSAGGPSQPPGGGGPGIR.[K]	1xTMT6plex [N-Term]	1	1	Q92945	51.2	48.6	48.3	36.1	49.5	42.1
High	[R].SAGQGEVLVYVEDPAGHQEEAK.[V]	2xTMT6plex [N-Term; K22]	1	1	P21333	346.2	309.4	360.8	270.3	261.4	253.4
High	[K].MLEVHFVGDDDVLNHILDR.[E]	1xTMT6plex [N-Term]	1	1	Q13416	138.6	125.5	151.9	125	110	108.8
High	[K].NGNHVANSPVSIMVVQSEIGDAR.[R]	1xTMT6plex [N-Term]; 1xDeamidated [N/Q]	1	1	O75369	89.7	70.6	83.2	62.9	65.3	60
High	[R].NQQPILTGAPVGLGNPSSLGVGQQSAPNLSTVSQIDPSSIER.[A]	1xTMT6plex [N-Term]; 1xDeamidated [Q/N]	1	1	Q09472	21.8	14.8	16.6	15.1	14.4	13.8
High	[R].IEVEQALAHPYLEQYYDPSDEPIAEAPFK.[F]	2xTMT6plex [N-Term; K29]	1	1	P28482	159.6	137.2	161.1	122.7	123.7	112.5
High	[K].FTVDTISAGQGDVMVFVEDPEGNKEEAQVTPDSDK.[N]	3xTMT6plex [N-Term; K24; K35]; 1xDeamidated [N/Q]	1	1	O75369	89.1	72.1	82.9	60.1	62.7	55.9
High	[K].DQDSVGEMKDEGEETLNYPDTTIDLSHLQPQR.[S]	2xTMT6plex [N-Term; K9]	1	1	O60524	82.3	63.9	72.8	46.3	42.4	54.9
High	[R].SGHSSSEGECAVAPEPLTDAEGLFSFADFGSALGGGGAGLSGR.[A]	1xTMT6plex [N-Term]; 1xMethylthio [C10]	1	1	Q6NXT1	32.4	35	33.3	24.1	27.8	27.2
High	[R].DGELPVEDDIDLSDVELDDLGKDEL.[-]	2xTMT6plex [N-Term; K22]	1	1	Q15084	437.2	339	386	315.8	326.9	261.8
High	[R].HEPYGQQYPGQGPPSGQPPYGGHQPGLYPQQPNYK.[R]	2xTMT6plex [N-Term; K35]; 1xDeamidated [Q]	1	1	Q8NFD5	24.1	17.3	24.4	19.3	14.6	17.4
High	[K].LSTCEAEDIATYEQNLQQWHLDLVQLIQR.[E]	1xTMT6plex [N-Term]; 1xMethylthio [C4]	1	1	Q92552	44.8	35.1	49.9	40.8	38.3	34.5
High	[R].FLNEHPGGEEVLLEQAGVDASESFEDVGHSSDAR.[E]	1xTMT6plex [N-Term]; 1xDeamidated [Q/N]	1	1	O43169	48.3	40.3	46.9	46.7	42	41.6
High	[R].SDKPIFTLNAHNDEISGLDLSSQIK.[G]	3xTMT6plex [N-Term; K3; K25]; 1xDeamidated [N/Q]	1	1	Q13610	22.3	17.6	25.7	16.3	16.6	10.4
High	[K].IAAAGLDVTSPEPLPTNHPLLTLK.[N]	2xTMT6plex [N-Term; K24]	1	1	Q9UBQ7	591.1	490.9	557.4	397.3	419.1	369.9
High	[K].NADGFIDLEEYIGDMYSHDGNTDEPEWVK.[T]	2xTMT6plex [N-Term; K29]	1	1	O43852	196.7	176.6	221.2	207	205.8	167.8
High	[K].MQVDQEEPHVEEQQQQTPAENK.[A]	2xTMT6plex [N-Term; K22]	1	1	P34932	167.9	144.1	144.8	110.4	120.9	91.7
High	[R].KGEQTSSGTLSAFASYFNSK.[V]	3xTMT6plex [N-Term; K1; K20]; 2xDeamidated [Q4; N18]	1	1	P98082	109.5	124.6	158.9	116.1	92.3	110.3
High	[K].NTELAVFHDETEIQNQTDLLSLSGK.[T]	2xTMT6plex [N-Term; K25]	1	1	P41252	307.6	233.4	267.3	195	181.9	195.4
High	[R].QVDSHVELFEAQQELGDTAGNSGK.[A]	2xTMT6plex [N-Term; K24]	1	1	Q9UK53	24.8	18.3	24.8	26.5	22.2	17.2
High	[K].DSIPVTELSASGPFESHDLLR.[K]	1xTMT6plex [N-Term]	1	1	Q9Y244	54.3	37.3	36.2	35.4	34.1	31.6
High	[R].SPEEVTELVLDNCLCVNGEIEGLNDTFK.[E]	2xTMT6plex [N-Term; K28]; 2xMethylthio [C13; C15]; 1xDeamidated [N]	1	1	Q9BTT0	161.1	150.2	175.6	115.4	156.3	124.6
High	[R].SPAGSQQQFGYSPGQQQTHPQGSPR.[T]	1xTMT6plex [N-Term]	1	1	Q8TAP9	31.6	30.5	27	19.5	21.1	21.7
High	[K].LAGANPAVITCDELLLGHEK.[A]	2xTMT6plex [N-Term; K20]; 1xMethylthio [C11]	1	1	P78527	915.3	679.4	799.1	715.4	601	560.2
High	[R].ATLDEEDLVDSLSEGDAYPNGLQVNFHSPR.[S]	1xTMT6plex [N-Term]; 1xDeamidated [N/Q]	1	1	P42892	52.2	66.8	68.6	62.7	47.3	60.1
High	[R].LSGAEPDDEEYQEFEEMLEHAESAQDFASR.[A]	1xTMT6plex [N-Term]	1	1	Q96GC9	46.1	39.3	46.6	45.9	31	35.8
High	[K].TFNQVEIKPEMIGHYLGEFSITYKPVK.[H]	4xTMT6plex [N-Term; K8; K24; K27]; 1xDeamidated [Q/N]	1	1	P62841	35.5	27.2	26.3	23.7	16.1	14.4
High	[R].FLENGSQEDLLHGNPGSTYLASNSTSAPNWK.[S]	2xTMT6plex [N-Term; K31]	1	1	Q7Z2W4	92.8	65.7	91.5	59.6	61.1	65.8
High	[R].DSLAAASGVLGGPQTPLAPEEETQAR.[L]	1xTMT6plex [N-Term]	1	1	Q9Y5Y0	114.9	99.4	92.9	91.4	69.1	66.8
High	[K].KEPVGDDESVPENVLSFDDLTADALANLK.[V]	3xTMT6plex [N-Term; K1; K29]	1	1	P49591	26.2	21.5	24.8	12.5	17	15.1
High	[K].GQFHEYQESTIGAAFLTQTVCLDDTTVK.[F]	2xTMT6plex [N-Term; K28]; 1xMethylthio [C21]; 1xDeamidated [Q]	1	1	P51148	57.7	53.2	51.6	44.4	46.9	41.7
High	[R].ILEDQEENPLPAALVQPHTGK.[L]	2xTMT6plex [N-Term; K21]	1	1	O95336	423.8	307.8	354.8	199.5	233.5	217.5
High	[K].LLVLEDENANVDEVELKPDTLIK.[L]	3xTMT6plex [N-Term; K17; K23]	1	1	Q13616	132.6	99.8	137.5	86.2	85.3	75.7
High	[R].LGLLDTQTSQVLTAVDKDNK.[F]	3xTMT6plex [N-Term; K17; K20]	1	1	P58107	1042.7	765.7	932.2	830.3	514.8	600.8
High	[K].SMTEAEQQQLIDDHFLFDKPVSPLLLASGMAR.[D]	2xTMT6plex [N-Term; K19]	1	1	P12277	502.9	383	392	245.8	290.5	230.8
High	[K].EEIVDKYDLFVGSQATDFGEALVR.[H]	2xTMT6plex [N-Term; K6]	1	1	O43852	376.7	344.3	405.2	373.9	353.7	288.2
High	[K].TGQEYKPGNPPAEIGQNISSNSSASILESK.[S]	3xTMT6plex [N-Term; K6; K30]	1	1	P07814	247.7	194.9	227.1	151.3	141.3	146
High	[R].AQPGAAPGIYQQSAEASSSQGTAANSQSYTIMSPAVLK.[S]	2xTMT6plex [N-Term; K38]	1	1	P98175	60.5	54	59.6	52.2	50	44.4
High	[K].MTEAQEDGQSTSELIGQFGVGFYSAFLVADK.[V]	2xTMT6plex [N-Term; K31]; 1xDeamidated [Q]	1	1	P14625	40	33.3	33.7	29.6	25.4	24.9
High	[R].ETASQTTSSEISSVMVGETEASSSSQDKDKDSR.[C]	3xTMT6plex [N-Term; K28; K30]	1	1	Q9NY27	59.9	50.6	58.1	34.3	25.8	28.8
High	[K].GAVTSEALKDPDVCTDPVQLTTYAMGVNIYK.[E]	3xTMT6plex [N-Term; K9; K31]; 1xMethylthio [C14]; 1xDeamidated [N/Q]	1	1	Q6P161	59	45.5	53.7	42.4	41.7	32
High	[K].KIEPELDGSAQVTSHDASTNGLINFIK.[Q]	3xTMT6plex [N-Term; K1; K27]; 2xDeamidated [N24; Q/N]	1	1	P06744	147.6	113.9	138.3	75.9	84.7	89.6
High	[K].QAFLDELESSDLPVALLLAQHK.[D]	2xTMT6plex [N-Term; K22]	1	1	P51948	335.7	278	306.4	276.7	267.1	226.5
High	[K].ALSGGLYPVSAVLCDDDIMLTIKPGEHGSTYGGNPLGCR.[V]	2xTMT6plex [N-Term; K23]; 2xMethylthio [C14; C38]	1	1	P04181	403	269.1	342.4	267.1	239.7	232.2
High	[K].SLQQSWELLATHENHLNQDDTVPESSR.[V]	1xTMT6plex [N-Term]; 1xDeamidated [Q]	1	1	O60437	57.8	69.6	84.4	79.2	71.3	56.5
High	[K].AAIVHNVDSDDLISMGSNDIEVLK.[K]	2xTMT6plex [N-Term; K24]	1	1	O43567	124.2	131.6	145.3	129.9	112.5	102.1
High	[R].LLEDGEDFNLGDALDSSNSMQTIQK.[T]	2xTMT6plex [N-Term; K25]	1	1	P05783	1087.4	940.2	1146.9	1032.2	740.2	816.5
High	[K].GNPEEEDVDTSQVLYEWEQGFSQSFTQEQVADIDGQYAMTR.[A]	1xTMT6plex [N-Term]	1	1	P35222
High	[R].TLLEGSGLESIISIIHSSLAEPR.[V]	1xTMT6plex [N-Term]	1	1	P49327	105.3	42.3	57.4	35.8	48.6	38.3
High	[K].SLLENDQLLSHGGQDLSADAFHR.[L]	1xTMT6plex [N-Term]	1	1	Q9UBB9	64.5	48.7	53.9	47.8	46.1	43.6
High	[K].EEQVISLGPQVAEGENVFGVCHIFASFNDTFVHVTDLSGK.[E]	2xTMT6plex [N-Term; K40]; 1xMethylthio [C21]; 1xDeamidated [N/Q]	1	1	P62263	16.9	17.6	17.6	12.8	7.9	13.3
High	[K].AQEVEAELLESHQEETNQLLK.[K]	2xTMT6plex [N-Term; K21]	1	1	Q13439	164.3	137.8	150	148.5	127.7	102.4
High	[R].IQIGDQIIAVDGTNLQGFTNQQAVEVLR.[H]	1xTMT6plex [N-Term]	1	1	O75970	21.4	23.3	24.7	22.3	15.9	17.9
High	[R].TVLDTYPGVSEADAGETLSSTGPFALEPDATGTSK.[G]	2xTMT6plex [N-Term; K35]	1	1	P18583	113.8	105.2	134.6	106.7	100.5	86.8
High	[K].VAEDLESEGLMAEEVQAVQQQEVYGMMPR.[D]	1xTMT6plex [N-Term]	1	1	Q13813	102.2	98.2	110.7	93.8	79.8	82.8
High	[R].SVEQTLLPLVSQITTLINHK.[D]	2xTMT6plex [N-Term; K20]	1	1	Q9UBT7	13.7	7.4	10.8	7.2	5.7	8.8
High	[R].MAQLLDLSVDESEAFLSNLVVNK.[T]	2xTMT6plex [N-Term; K23]	1	1	O00232	160.7	134.7	166.7	131.4	123.1	115.6
High	[R].YISVGSQADTNVIDLTGDDKDDLQR.[A]	2xTMT6plex [N-Term; K20]	1	1	Q9UHP3	13.1	7.9	12.5	10.8	11.4	10.1
High	[K].DMAIATGGAVFGEEGLTLNLEDVQPHDLGK.[V]	2xTMT6plex [N-Term; K30]; 2xDeamidated [N19; Q24]	1	1	P10809	5.6	5.7	4.6	6.7	6.6	3.1
High	[R].ESPLSLYNEELVSMNVQGDYEPTDATGFININSLR.[L]	1xTMT6plex [N-Term]; 2xDeamidated [Q/N]	1	1	P00966	13.1	13.6	12.2	11.8	9.4	9
High	[K].AFQYVETHGEVCPANWTPDSPTIKPSPAASK.[E]	3xTMT6plex [N-Term; K24; K31]; 1xMethylthio [C12]	1	1	P30048	1107.5	894.5	989.3	918.3	738.7	704.2
High	[R].LQEDPPVGVSGAPSENNIMQWNAVIFGPEGTPFEDGTFK.[L]	2xTMT6plex [N-Term; K39]	1	1	P63146	106.6	79.8	94.3	51.7	68.8	53.6
High	[R].HGGSPQPLATTPLSQEPVNPPSEASPTR.[D]	1xTMT6plex [N-Term]; 1xDeamidated [N/Q]	1	1	Q9UQ35	21.6	21.5	25.7	18	24.3	18.5
High	[R].SQQTSGLSEQIDGSALSCFSTHQNNSLLNVFADQPNK.[S]	2xTMT6plex [N-Term; K37]; 1xMethylthio [C18]; 1xDeamidated [Q/N]	1	1	Q96FJ0	30.6	26.6	28.5	21.3	19.3	17.2
High	[K].AVTDTHENGDLGTASETPLDDGASK.[L]	2xTMT6plex [N-Term; K25]; 1xDeamidated [N8]	1	1	Q9HD26	102.2	75.9	74.3	61.4	71.2	53.7
High	[K].VVETDPSPYCIVAPDTVIHCEGEPIK.[R]	2xTMT6plex [N-Term; K26]; 2xMethylthio [C10; C20]	1	1	P55072	436.3	380.4	429.4	356.9	361.6	314.5
High	[R].DDIIENAPTTHTEEYSGEEK.[T]	2xTMT6plex [N-Term; K20]	1	1	O14744	485.7	383.3	429.2	283.1	324.1	293.9
High	[K].LEHEVFDAGEVFGIMQVEEVEEEEDEAAR.[E]	1xTMT6plex [N-Term]	1	1	Q14166	119.8	83.8	85.2	51.2	68.5	54
High	[R].NYQQNYQNSESGEKNEGSESAPEGQAQQR.[R]	2xTMT6plex [N-Term; K14]; 1xDeamidated [Q/N]	1	1	P67809	83	59.1	65.6	48.2	46.1	43.2
High	[K].YMSVIAELEQSGLGAELK.[C]	2xTMT6plex [N-Term; K18]	1	1	Q5TC12	97.8	89.4	104.8	94.5	75.2	61
High	[K].NPNAMLVNLEEPLASTYQDILYQAK.[Q]	2xTMT6plex [N-Term; K25]; 2xDeamidated [N8; Q18]	1	1	P46940	20.4	14.4	14.4	11.9	12.5	10.6
High	[R].VIVLDKGEIQEYGAPSDLLQQR.[G]	2xTMT6plex [N-Term; K6]; 2xDeamidated [Q10; Q20]	1	1	P33527	84.6	54.3	66.5	53.8	48.4	37.8
High	[R].DAIDIISDLESWNDELSQQMNDFDTEDLTIAEQR.[L]	1xTMT6plex [N-Term]	1	1	O75962	11.1	7.5	10.6	7.7	5.2	8
High	[K].NSAPLPGEQPLQLFVENPSEEDAAIVDK.[I]	2xTMT6plex [N-Term; K28]	1	1	Q3L8U1	29.4	21.2	28	22.7	18.7	18
High	[R].QLPAPQDEEWASSDAQHGPQGK.[E]	2xTMT6plex [N-Term; K22]	1	1	Q8IVF2	51.8	69	89.2	64.9	60.1	71.1
High	[K].FLTALAQDGVINEEALSVTELDR.[V]	1xTMT6plex [N-Term]	1	1	Q8WUM4	290.3	227.9	251.3	183.1	195.2	183.3
High	[K].VLEPSETLVVSSETPTEVYPEPSTSTTMDFPESSAIEALR.[L]	1xTMT6plex [N-Term]	1	1	P18583	30.9	22.4	29.3	27.9	25.3	23.5
High	[K].MHDLNTDQENLVGTHDAPIR.[C]	1xTMT6plex [N-Term]	1	1	O43684	91.9	73.3	76.6	65.2	70.6	58.4
High	[R].KLELDILPLQEANAELSEK.[S]	3xTMT6plex [N-Term; K1; K19]	1	1	P12270	470.8	450.7	505.3	440.9	396.4	365.3
High	[K].QLGNLGVLGITAPVQYGGSGLGYLEHVLVMEEISR.[A]	1xTMT6plex [N-Term]	1	1	P26440	187.3	161.6	171.9	154.4	134.8	134.5
High	[K].LGVNNISGIEEVNMFTNQGTVIHFNNPK.[V]	2xTMT6plex [N-Term; K28]; 1xDeamidated [N/Q]	1	1	P20290	377.4	354.5	398.3	316.1	288.3	321.5
High	[K].QLDDKDEEINQQSQLVEK.[L]	3xTMT6plex [N-Term; K5; K18]	1	1	P33176	135.8	114.9	126	89.4	100.1	92.8
High	[R].NVLLDPQLVPGGGASEMAVAHALTEK.[S]	2xTMT6plex [N-Term; K26]	1	1	P49368	1299.1	948.8	1079.7	738.1	726.4	656.8
High	[R].YGLVMTEAHLPSQTLEQGLDVLEIMR.[N]	1xTMT6plex [N-Term]	1	1	Q2M389	48.2	41.7	48	34.1	39.4	33.9
High	[K].VNNSSLIGVGYTQTLRPGVK.[L]	2xTMT6plex [N-Term; K20]	1	1	P45880	196.2	136.8	143.4	134.7	100.8	103.9
High	[R].EVANAVVRPLGQVLGTPSVAGSENLLK.[T]	2xTMT6plex [N-Term; K27]	1	1	Q86X10	30.7	20.8	21.4	13.2	14.7	10.1
High	[R].LLEDFGDGGAFPEIHVAQYPLDMGR.[K]	1xTMT6plex [N-Term]	1	1	Q13573	228.6	190.9	196.8	179.7	158.2	134.5
High	[R].MLLADQGQSWKEEVVTVETWQEGSLK.[A]	3xTMT6plex [N-Term; K11; K26]	1	1	P09211	303.6	175.5	205.8	83.7	85.9	93.8
High	[R].FTEQVEAAVEALSSDPAQPMDENEFIDASR.[L]	1xTMT6plex [N-Term]	1	1	P35221	73.7	67	71.1	56	65	52
High	[K].DCDPTTGETDDEGYEDEYVLEDLEVTVADHIQK.[V]	2xTMT6plex [N-Term; K33]; 1xMethylthio [C2]	1	1	Q9Y678	104.7	77.8	99.8	68.3	72.4	72
High	[K].AALDEAQGVGLDSTGYYDQEIYGGSDSR.[F]	1xTMT6plex [N-Term]	1	1	O75533	200.3	161.4	184.4	162.1	145	128.5
High	[R].FAHPADSTMIDTNDNTVTVCMDYIK.[G]	2xTMT6plex [N-Term; K25]; 1xMethylthio [C20]	1	1	Q9NR56	61.9	57.2	64.6	43.9	44.4	45.8
High	[R].SIHEPDPTAVEQISLESVDMDSPVNMK.[F]	2xTMT6plex [N-Term; K27]	1	1	P35556	30.7	32.5	33.1	29	26.6	22.9
High	[K].ELGENLTDEELQEMIDEADRDGDGEVSEQEFLR.[I]	1xTMT6plex [N-Term]	1	1	P41208	46.6	46.6	64.1	42.3	48.9	42.4
High	[K].VIHDNFGIVEGLMTTVHAITATQK.[T]	2xTMT6plex [N-Term; K24]; 1xDeamidated [N/Q]	1	1	P04406	217.4	184	194.6	134.1	122.2	128.7
High	[R].VSTSWSPVGAAFNVKPQGSR.[L]	2xTMT6plex [N-Term; K15]	1	1	Q99797	126.5	88.3	100.9	77.5	56.8	69.9
High	[R].TQLASWSDPTEETGPVAGILDTETLEK.[V]	2xTMT6plex [N-Term; K27]	1	1	Q15149	143.3	107.6	125.9	126.3	95.3	89.7
High	[R].TLENPVNVYNPSHSDSLASQQSVASHPR.[Q]	1xTMT6plex [N-Term]	1	1	O15027	54.2	47.6	58.8	42.7	42	40.9
High	[R].SSTSPSIINEDVIINGHSHEDDNPFAEYMWMENEEEFNR.[Q]	1xTMT6plex [N-Term]; 3xDeamidated [N15; N23; N]	1	1	Q9BPZ3	20.7	19.4	17.2	16.7	16.9	13.4
High	[R].MTATGSGENSTVAEHLIAQHSAIK.[M]	2xTMT6plex [N-Term; K24]	1	1	Q7L5N1	107.8	99	113.4	75.7	70.4	78.6
High	[R].AQPGAAPGIYQQSAEASSSQGTAANSQSYTIMSPAVLK.[S]	2xTMT6plex [N-Term; K38]; 1xDeamidated [Q/N]	1	1	P98175	8.5	9.3	4.9	6.9	6.7	5.3
High	[R].FLLQEVETQEGLGDAEAEAAAGAVGGGGTSAWR.[V]	1xTMT6plex [N-Term]	1	1	Q96H79	47.1	36.7	46.7	35.9	61	61.5
High	[K].NTDSVVIFSGEGSDELTQGYIYFHK.[A]	2xTMT6plex [N-Term; K25]	1	1	P08243	121.5	81.6	85.8	59.4	53.4	57.3
High	[R].VPGPVQQALQSAEMSLDEIEQVILVGGATR.[V]	1xTMT6plex [N-Term]	1	1	Q9Y4L1	26.9	21	26.2	28.7	21.6	16.6
High	[R].EQVPSLGSNVACGLAYTDYHK.[A]	2xTMT6plex [N-Term; K21]; 1xMethylthio [C12]	1	1	A1L0T0	101.5	69.4	91	72.9	60.6	68.8
High	[K].HAVSDPSILDSLDLNEDEREVLINNINR.[R]	1xTMT6plex [N-Term]	1	1	P05198	166.6	118.6	134.3	85	83.6	88.4
High	[K].SLTSATSTSNIQSSASQPPRPQQGQVK.[L]	2xTMT6plex [N-Term; K27]; 1xDeamidated [Q/N]	1	1	Q12830	157.5	110	126	117.4	107.2	83.9
High	[R].GFDPSSPVLHELTFQAMSYDLLPIENDVYK.[Y]	2xTMT6plex [N-Term; K30]	1	1	P61764	35.6	24.1	34.1	19.4	17.3	18.3
High	[R].TEGTAHSSNTSDVDFTGASSAK.[E]	2xTMT6plex [N-Term; K22]	1	1	Q9Y483	103	83.6	101.2	93.8	71	74.5
High	[R].VASGPSPGEGISPQSAQAPQAPGDNHVVPVLR.[-]	1xTMT6plex [N-Term]; 1xDeamidated [N/Q]	1	1	Q14764	115.1	97	113.2	75.3	78.6	76.4
High	[K].STNGDTFLGGEDFDQALLR.[H]	1xTMT6plex [N-Term]; 1xDeamidated [N3]	1	1	P38646	562.5	453.4	501.7	493.5	420.8	369.1
High	[K].SAPDTELVNVTHLNTEVK.[N]	2xTMT6plex [N-Term; K18]	1	1	Q9NYV4	238.7	197.2	231.2	185.5	185.1	157.8
High	[K].ENALVQMADGNQAQLAMSHLNGHK.[L]	2xTMT6plex [N-Term; K24]; 1xDeamidated [Q/N]	1	1	P26599	743	582.2	676.5	585.2	502.2	482.8
High	[K].ASKPLPPAPAPDEYLVSPITGEK.[I]	3xTMT6plex [N-Term; K3; K23]	1	1	Q15459	965	798.2	918.8	744.3	688.3	635.6
High	[R].KEEENASVIDSAELQAYPALVVEK.[M]	3xTMT6plex [N-Term; K1; K24]	1	1	P78527	356.4	266.8	300.4	269	214.7	209.2
High	[R].TSSFAEPGGGGGGGGGGPGGSASGPGGTGGGK.[A]	2xTMT6plex [N-Term; K32]	1	1	P49840	174.3	137.1	151.1	102.4	97.8	100.1
High	[R].RVENSIPAAGETQNVEVAAGPAGK.[C]	2xTMT6plex [N-Term; K24]	1	1	Q15020	112.6	84.3	91.7	83.4	79.8	72.4
High	[K].FAESTEISELSHNFVMVNLEDEEEPKDEDFSPDGGYIPR.[I]	2xTMT6plex [N-Term; K26]; 1xDeamidated [N]	1	1	O95881
High	[K].IGSLGLGTGEDDDYVDDFNSTSHR.[S]	1xTMT6plex [N-Term]	1	1	O95684	18.3	12.4	17.3	12.1	10.7	9.7
High	[K].DYIHINIGALELSANHNILQIVDVCHDVEKDEK.[L]	3xTMT6plex [N-Term; K30; K33]; 1xMethylthio [C25]; 1xDeamidated [N]	1	1	P17844	5.1	4.6	7.2	2.9	3.3	3.1
High	[R].YGPQYGHPPPPPPPPEYGPHADSPVLMVYGLDQSK.[M]	2xTMT6plex [N-Term; K35]; 1xOxidation [M27]; 1xDeamidated [Q]	1	1	P14866	159.2	126.7	153.5	122	105.8	97
High	[K].ATEDFLGSSSGYSSEDDYVGYSDVDQQSSSSR.[L]	1xTMT6plex [N-Term]	1	1	Q9UH99	42.3	36	43.9	46.5	31.1	36.4
High	[K].AQGPAASAEEPKPVEAPAANSDQTVTVK.[E]	3xTMT6plex [N-Term; K12; K28]	1	1	P80723	713.9	574.7	674.2	598.7	539.4	483.5
High	[R].DFVAEPMGEKPVGSLAGIGEVLGK.[K]	3xTMT6plex [N-Term; K10; K24]	1	1	O75531	544.1	449.5	509.7	418	372.1	332.2
High	[R].DELAGVMIFSTMEPEAPDLDLVEIEQK.[C]	2xTMT6plex [N-Term; K27]	1	1	Q9Y5X1	187.7	130.1	152.7	119.3	121.6	116
High	[K].FENAAAGNKPEAVEVTFADFDGVLYHISNPNGDK.[T]	3xTMT6plex [N-Term; K9; K34]; 1xDeamidated [N]	1	1	O15144	53.8	55.3	54.5	47.4	40.4	52.1
High	[K].VLSKPPEGVVSEVEMLSSQER.[M]	2xTMT6plex [N-Term; K4]	1	1	Q02952	386	274.1	297.3	230.3	251.5	192.6
High	[K].EIYPYVIQELRPTLNELGISTPEELGLDKV.[-]	2xTMT6plex [N-Term; K29]	1	1	P20674	97.8	98	95.5	68.1	75.5	62.6
High	[K].ATRPEELLELLGGSHDLDSNQAAMVLIR.[L]	1xTMT6plex [N-Term]	1	1	Q969Z0	98	90	77.3	84.3	72.7	52.4
High	[K].GASPYGSLNNIADGLSSLTEHFSDLTLTSEAR.[K]	1xTMT6plex [N-Term]	1	1	Q8N2G6
High	[K].EIGNCTQITNLDLQHNELLDLPDTIGNLSSLSR.[L]	1xTMT6plex [N-Term]; 1xMethylthio [C5]; 1xDeamidated [N]	1	1	Q9UQ13	14.9	7.9	11.1	9.2	11.6	9.4
High	[K].TNTPADVFIVFTDNETFAGGVHPAIALR.[E]	1xTMT6plex [N-Term]	1	1	P10155	123.6	86	103.6	74.7	78.8	76.9
High	[R].QEIQEGQINIAMASASSPASSGGSGK.[L]	2xTMT6plex [N-Term; K26]	1	1	Q7Z569	57.6	44.3	55.2	35.5	38.9	32.2
High	[K].TLPQQESLEIELAEEKPVK.[R]	3xTMT6plex [N-Term; K16; K19]	1	1	Q5VZK9	260.6	198.8	251.1	171.7	191.5	175.3
High	[R].EPVIQHGPFVMNTNEEISQAILDFR.[N]	1xTMT6plex [N-Term]	1	1	O00625	48.8	38.1	47.3	32.3	40.2	29.9
High	[R].QLVQEALQWEAGEASSDSIELSPISK.[Y]	2xTMT6plex [N-Term; K26]; 1xDeamidated [Q]	1	1	Q9BYX2	28.3	19.7	21.8	15.7	16.6	21.1
High	[K].LSGLTTNVVDIILAHHFGQEELQANLDLIQTYR.[M]	1xTMT6plex [N-Term]	1	1	Q9UGV2	47.3	36	47.7	27.2	30.3	27.2
High	[K].TGLVVYDSSVPIGATPEYLAGHYMLQGASSMLPVMALAPQEHER.[I]	1xTMT6plex [N-Term]	1	1	P46087	152.2	122.6	142.9	132	96	100.6
High	[K].GVAASLLAPLLPEGIKEEEER.[W]	2xTMT6plex [N-Term; K16]	1	1	Q8N3X1	303.3	274.5	305.7	263.5	259.7	224.3
High	[R].GDSDTLGALHDLANSPASFLSQSVSSSDR.[N]	1xTMT6plex [N-Term]	1	1	Q7Z4H7	38.6	30.1	32.4	20.4	26	26
High	[K].HIQSNLDFSPVNSASSEENVK.[Y]	2xTMT6plex [N-Term; K21]	1	1	O14757	205.5	158.9	186.1	119.6	125.5	115.8
High	[K].EASYGSIDCQYPGSALALDGSSNVEAEVLENDGVSGGLGQR.[E]	1xTMT6plex [N-Term]; 1xMethylthio [C9]; 1xDeamidated [Q/N]	1	1	Q14694	11.7	10.5	9.7	11.6	12.8	5.7
High	[K].REEEEFNTGPLSVLTQSVK.[N]	2xTMT6plex [N-Term; K19]	1	1	P62316	398.4	316.8	367.1	320.8	275.7	270.7
High	[K].CQEVISWLDANTLAEKDEFEHK.[R]	3xTMT6plex [N-Term; K16; K22]; 1xMethylthio [C1]	1	1	P0DMV9	794.3	597.5	704.8	495.4	561.9	518
High	[K].ASAFALQEQPVVNAVIDDTTK.[E]	2xTMT6plex [N-Term; K21]; 2xDeamidated [Q7; Q/N]	1	1	P36957	23.7	16.3	19.6	24.5	15.9	22.5
High	[K].FTASAGIQVVGDDLTVTNPK.[R]	2xTMT6plex [N-Term; K20]	1	1	P06733	15314.9	11818.4	13123.5	8278.8	9160.4	8526.9
High	[R].TNISDEESEQATEMLVHNAQNLMQSVK.[E]	2xTMT6plex [N-Term; K27]	1	1	P18206	183.1	178.1	206.2	126.6	138.8	126
High	[K].EFFVTSAPWSVIDQQAIHPELNGATYR.[Y]	1xTMT6plex [N-Term]	1	1	P56545	107.8	83.4	110.4	72.8	74	74.2
High	[R].SLEEFNDVYLVTHLMGADLNNIVK.[C]	2xTMT6plex [N-Term; K24]	1	1	Q16539	289.6	224.2	230.6	143.4	167.8	162.6
High	[K].NADGFIDLEEYIGDMYSHDGNTDEPEWVK.[T]	2xTMT6plex [N-Term; K29]; 1xDeamidated [N]	1	1	O43852	122.7	126.6	147.1	147.8	136.3	112.9
High	[R].TSPADHGGSVGSESGGSAVDSVAGEHSVSGR.[S]	1xTMT6plex [N-Term]	1	1	Q5T4S7	48.4	46.3	52.3	40.7	42	37.8
High	[K].HEQADEDLLSQYENGSSTVVEAK.[T]	2xTMT6plex [N-Term; K23]	1	1	Q92547	23.4	18.9	21.5	16	20.2	13.1
High	[R].SPEEQCLDVVTHWIQEGEEGRPK.[D]	2xTMT6plex [N-Term; K23]; 1xMethylthio [C6]	1	1	Q03405	160.1	89.7	105.3	108.5	91.5	80.4
High	[K].HESLFSLETNFLEEESGDNSSLK.[A]	2xTMT6plex [N-Term; K23]	1	1	Q68CQ4	131.7	106.8	101.6	93.9	90.6	85.2
High	[R].ISHEFALNGNPQNPYCDGIEGVMEAYYR.[S]	1xTMT6plex [N-Term]; 1xMethylthio [C16]; 2xDeamidated [N10; N]	1	1	Q86YQ8
High	[R].KTQEQDEEVGLGTEEDPSLPALLTQPR.[K]	2xTMT6plex [N-Term; K1]	1	1	O95602	220	154.4	180	157.9	143	123.5
High	[K].EEHPWVDYTAPSLITLLFTDLGVLTPSAVSDELIK.[L]	2xTMT6plex [N-Term; K35]	1	1	Q14232
High	[R].GPMTGGIQGPGPINIGAGGPPQGPR.[Q]	1xTMT6plex [N-Term]	1	1	Q9H0L4	126.5	99.3	118.2	82.3	96.1	85
High	[K].TFIPGQGNNAYVFPGVALGVIAGGIR.[H]	1xTMT6plex [N-Term]	1	1	Q16798	41.6	26.7	33	31.3	24.2	23.2
High	[K].IKGDVPSVGLEGPDVDLQGPEAK.[I]	3xTMT6plex [N-Term; K2; K23]	1	1	Q09666	203.1	190.9	230.9	177.3	159.6	154.7
High	[R].TQSGSSLSLASAATTEPESVHSGGTPSQR.[V]	1xTMT6plex [N-Term]	1	1	Q5T5Y3	30.6	30.1	28.5	23.6	17.6	22.7
High	[K].ACLISLGYDIGNDPQGEAEFAR.[I]	1xTMT6plex [N-Term]; 1xMethylthio [C2]	1	1	P12814	69	58.8	69.9	58.8	50.8	50.4
High	[R].FGIVTSSAGTGTTEDTEAK.[K]	2xTMT6plex [N-Term; K19]	1	1	P82979	320.3	304.6	342.5	282.3	263.2	231.8
High	[R].LLSRPQDALEGVVLSPSLEAR.[V]	1xTMT6plex [N-Term]	1	1	Q9NVI7	321.7	229.3	249.5	245.6	175.4	183.2
High	[K].GFQQILAGEYDHLPEQAFYMVGPIEEAVAK.[A]	2xTMT6plex [N-Term; K30]; 1xOxidation [M20]	1	1	P06576	201.3	151.5	178.6	155.3	130.9	124.9
High	[K].SLQQSWELLATHENHLNQDDTVPESSR.[V]	1xTMT6plex [N-Term]	1	1	O60437	16.8	25.2	23.9	24.9	17.3	13.8
High	[R].FQSSAVMALQEACEAYLVGLFEDTNLCAIHAK.[R]	2xTMT6plex [N-Term; K32]; 2xMethylthio [C13; C27]	1	1	P68431	27.6	20	25.6	23.6	15.2	14.3
High	[R].QYSHHSSVQDAVSQLDSELMDITK.[L]	2xTMT6plex [N-Term; K24]	1	1	O75694	130.6	101.6	131.8	105.7	88.7	86.8
High	[K].HEEFCVPMVMVPATVSNNVPGSDFSIGADTALNTITDTCDR.[I]	1xTMT6plex [N-Term]; 2xMethylthio [C5; C39]; 1xDeamidated [N]	1	1	Q01813	22	17	20.5	13.3	12.9	13
High	[R].SMMQSLSQNPDLAAQMMLNNPLFAGNPQLQEQMR.[Q]	1xTMT6plex [N-Term]; 1xOxidation [M]; 1xDeamidated [N/Q]	1	1	Q9UMX0	24.6	27	32	21.7	35.4	18.8
High	[K].QVVSVVQDEEVGLPFEASPESPPPASPDGVTEIR.[G]	1xTMT6plex [N-Term]	1	1	Q96TA1	47.5	44.4	50.7	35.5	41.3	33.3
High	[K].HNVEVLGILSDDVETDTVAPGENLK.[I]	2xTMT6plex [N-Term; K25]	1	1	P15170	723	586.7	691.8	432.1	495.8	452.7
High	[R].FSFSGNTLVSSSADPEGHFETPIWIER.[V]	1xTMT6plex [N-Term]	1	1	Q14697	153.1	118.1	143.5	122.5	117.4	92.8
High	[R].LLEDGEDFNLGDALDSSNSMQTIQK.[T]	2xTMT6plex [N-Term; K25]; 1xOxidation [M20]; 2xDeamidated [N/Q]	1	1	P05783	83.8	72.9	86.2	81.9	51.5	63.3
High	[K].EEILENWNMFVGSQATNYGEDLTK.[N]	2xTMT6plex [N-Term; K24]	1	1	Q15293	192.8	176.5	188.2	165.8	169	139
High	[K].EEVGEEAIVELVENGKK.[V]	3xTMT6plex [N-Term; K16; K17]; 1xDeamidated [N14]	1	1	P35579	794.3	723.8	762.5	617.9	637.2	603.5
High	[K].NILAEQLQAETELFAEAEEMR.[A]	1xTMT6plex [N-Term]	1	1	P35580	112.3	88.4	107.2	78.5	76.7	75.6
High	[K].IEHTYTGGVDSDLGEAMSDCDPDGPLMCHTTK.[M]	2xTMT6plex [N-Term; K32]; 2xMethylthio [C20; C28]	1	1	Q15029	69.9	69.6	80.7	58.9	54.9	53
High	[K].LGLGIDEDDPTADDTSAAVTEEMPPLEGDDDTSR.[M]	1xTMT6plex [N-Term]	1	1	P07900	143.1	133.3	136.7	93.5	109.5	97.3
High	[R].QGQAITLVTQYDIHLVHAIEEQIK.[K]	2xTMT6plex [N-Term; K24]	1	1	Q9Y6V7	86.5	79.1	78.6	71.6	57.4	62.5
High	[K].ELTYQNTDLSEIKEEEQVK.[S]	3xTMT6plex [N-Term; K13; K19]	1	1	Q32MZ4	312.8	280.6	338.8	234.3	267.2	229.6
High	[K].TITDVINIGIGGSDLGPLMVTEALKPYSSGGPR.[V]	2xTMT6plex [N-Term; K25]	1	1	P06744	800	565.7	678.8	379.7	412.1	403.1
High	[R].SLSSSPQAQPPRPAELSDEEVAELFQR.[L]	1xTMT6plex [N-Term]	1	1	Q4V328	79	83.7	86.2	56.1	69.5	57.8
High	[R].SPVDESGDEVQYGDVPVENGMAPFFEMK.[L]	2xTMT6plex [N-Term; K28]; 1xDeamidated [N19]	1	1	Q8WX93	274.1	213.6	241.8	174.7	199	179.4
High	[R].DADDNCVTVCNMENVDAMGVHTGDSVVVAPAQTLSNAEFQMLR.[R]	1xTMT6plex [N-Term]; 2xMethylthio [C6; C10]; 3xDeamidated [N14; N36; Q/N]	1	1	P31327	3	4.9	4.7	2.5	6	2.3
High	[R].CAVGSILSEGEESPSPELIDLYQK.[F]	2xTMT6plex [N-Term; K24]; 1xMethylthio [C1]	1	1	Q9Y6I9	113.3	100	91.1	95.2	75.4	75.2
High	[K].QEEEALLSEMDVTGQAFEDMQEQNIR.[L]	1xTMT6plex [N-Term]	1	1	Q5VTR2	110.5	107.8	110	91.1	96	86.8
High	[K].GKSEVPEDLAGFIELFQTPSHTK.[E]	3xTMT6plex [N-Term; K2; K23]	1	1	P46013	382.2	272.3	300.1	214.9	147	178.4
High	[R].ANCDASLIVTEELHLITFETEVYHQGLK.[I]	2xTMT6plex [N-Term; K28]; 1xMethylthio [C3]	1	1	P40763	78.5	64.5	74	48.9	59.2	52.1
High	[K].LLQTDDEEEAGLLELLK.[S]	2xTMT6plex [N-Term; K17]	1	1	P55060	260.6	205.8	252.5	166.6	177.7	168.1
High	[K].TQHEEFVTSLAQQQQQQQQQQQQLQMPQMEAEVK.[A]	2xTMT6plex [N-Term; K34]; 1xOxidation [M]	1	1	Q8IWX8	11	6.7	9.4	8.3	10	8.2
High	[K].QVLLHWGYYPDSYDTWIPASEIEASVEDAPTPEKPR.[K]	2xTMT6plex [N-Term; K34]; 1xDeamidated [Q1]	1	1	Q8TAQ2	78.4	70.5	65.8	62.6	54.6	49.3
High	[K].ENNIMITLETNIEHNLK.[S]	2xTMT6plex [N-Term; K17]	1	1	Q9H2G2	136.2	114.7	130	90.9	98.3	80.8
High	[K].KGTELWLGVDALGLNIYEHDDK.[L]	3xTMT6plex [N-Term; K1; K22]	1	1	P35241	44.3	42.1	44.8	32	36.4	36.8
High	[R].KFNALFAQGNYSEAAK.[V]	3xTMT6plex [N-Term; K1; K16]	1	1	Q00610	219.2	148	178.5	127	103.6	113.6
High	[K].VTVGSIAHQAGLEYGDQLLEFNGINLR.[S]	1xTMT6plex [N-Term]	1	1	Q8TDM6	16.6	9.8	10.6	6.7	9.4	9.8
High	[K].NVMLLPVGSADDGAHSQNEK.[L]	2xTMT6plex [N-Term; K20]; 1xDeamidated [N/Q]	1	1	Q96KP4	140.6	113	137.9	90.3	81.5	98
High	[K].GGGEAESGGGGSGSAPVTAGAAGPAAQEAEPPLTAVLVEEEEEEGGR.[A]	1xTMT6plex [N-Term]	1	1	Q9UPN9	22.5	14.4	17.8	18.5	15.5	16.3
High	[K].AVLASMDNENMHTPDIGGQGTTSEAIQDVIR.[H]	1xTMT6plex [N-Term]; 1xDeamidated [Q]	1	1	P51553	40.3	30.8	32.1	39.3	30.1	24.9
High	[K].IYEGQVEVTGDEYNVESIDGQPGAFTCYLDAGLAR.[T]	1xTMT6plex [N-Term]; 1xMethylthio [C27]	1	1	P46777	611.5	411.1	481.9	318.4	302.1	301.6
High	[K].LLDGNLLDGQAEVFGSDDDHIQFVQK.[K]	2xTMT6plex [N-Term; K26]	1	1	Q9Y6Y0	22.9	20.8	25.3	22.6	20.8	13.6
High	[R].LIVDEAINEDNSVVSLSQPK.[M]	2xTMT6plex [N-Term; K20]	1	1	P55072	871.6	715.9	827.7	658.6	624.7	602.9
High	[K].TPVKEPNSENVDISSGGGVTGWK.[S]	3xTMT6plex [N-Term; K4; K23]; 1xDeamidated [N]	1	1	P61026	310.1	228.2	301.1	234.8	207.2	191.9
High	[K].EKFEGVELNTDEPPMVFK.[A]	3xTMT6plex [N-Term; K2; K18]	1	1	P54578	348.9	292.8	314.5	220.2	207.9	204.6
High	[R].IGHLLPEEQVYLNQQSGTIR.[L]	1xTMT6plex [N-Term]	1	1	O95071	96.8	84.6	95.5	86	69.8	79.6
High	[R].DFGNIPGIDLAFIENGYIYHTK.[Y]	2xTMT6plex [N-Term; K22]	1	1	Q7Z2K6	932.7	696.9	923.4	785.4	621.9	635.2
High	[K].YQHTGAVLDCAFYDPTHAWSGGLDHQLK.[M]	2xTMT6plex [N-Term; K28]; 1xMethylthio [C10]	1	1	O43684	571.7	445	506.5	415.4	407.5	387
High	[R].NNSVVQVLLAAGADPNLGDDFSSVYK.[T]	2xTMT6plex [N-Term; K26]	1	1	Q9H078	102.3	75.9	97.6	88.2	66.6	76.3
High	[K].GHAYSVTGAEEVESNGSLQK.[L]	2xTMT6plex [N-Term; K20]; 1xDeamidated [N15]	1	1	P17655	307.5	250.4	285.9	180.7	190	198.2
High	[R].AVYDYSAADEDEVSFQDGDTIVNVQQIDDGWMYGTVER.[T]	1xTMT6plex [N-Term]; 1xOxidation [M32]	1	1	Q14847	62.9	65.1	71.3	40.5	56.1	43.4
High	[R].TFSGSLSHLGESSSYQGTGSVQFPGDQDLR.[F]	1xTMT6plex [N-Term]; 1xDeamidated [Q]	1	1	Q9NYV4	12.2	9.8	15.3	12	11.2	8.4
High	[R].ASVVTASSGSALQYDTLISLMEHLK.[A]	2xTMT6plex [N-Term; K25]	1	1	Q5T4S7	89.4	71.1	95.7	57.1	58.2	60.5
High	[K].QFQFGHALKPQVSSIFTSFLDGLKK.[F]	4xTMT6plex [N-Term; K9; K24; K25]	1	1	O00116	87.1	70.3	73.4	65.4	52.7	60.4
High	[R].LNEELKVDEETQEVLENLK.[D]	3xTMT6plex [N-Term; K6; K19]	1	1	Q9BRK5	354.4	344.9	376.3	330.7	335.2	277
High	[R].EALIEIDYGDLCEDLKDAQAEEEIKQEMNTLQQK.[L]	4xTMT6plex [N-Term; K16; K25; K34]; 1xMethylthio [C12]; 1xDeamidated [Q19]	1	1	Q14683	17.4	12.7	15.6	12.1	9.1	9.8
High	[K].VLETPQEIHTVSSEAVSLLEEVITPR.[K]	1xTMT6plex [N-Term]	1	1	Q9H0A0	73.3	57.2	78.6	67	54.7	49.7
High	[K].HPNGTQETILLNHTFNETQIEWFR.[A]	1xTMT6plex [N-Term]; 1xDeamidated [N3]	1	1	Q99798	36.5	33.6	29.6	37.2	35.4	29.8
High	[R].GVSGFIDSEQGVFEAPTVAFSSLEK.[K]	2xTMT6plex [N-Term; K25]	1	1	Q6PKC3	50.1	41.4	46	42.9	37.9	41.2
High	[K].ILGQEGDASYLASEISTWDGVIVTPSEK.[A]	2xTMT6plex [N-Term; K28]	1	1	Q12905	1026.8	886.3	992.9	892.1	766	700.4
High	[R].ITSPVLMGEENNVVHNQK.[V]	2xTMT6plex [N-Term; K18]	1	1	Q9NZN5	46.8	48.3	57.7	42.6	46.7	36.5
High	[K].SPLPPEEEAKDEEEDQTLVNLDTYTSDLHFQVSK.[D]	3xTMT6plex [N-Term; K10; K34]	1	1	Q1KMD3	8.1	10.2	10	7.3	7.3	5.8
High	[K].ENPSATLEDLEKPGVDEEPQHVLLR.[Y]	2xTMT6plex [N-Term; K12]	1	1	Q92900	129.2	104.8	116.6	80.6	81.8	78.9
High	[R].EVYPEETPELGAVMHAMATK.[K]	2xTMT6plex [N-Term; K20]	1	1	O75063	87.9	60.9	80.1	60.2	46.9	46.7
High	[R].ILNHVLQHAEPGNAQSVLEAIDTYCEQK.[E]	2xTMT6plex [N-Term; K28]; 1xMethylthio [C25]	1	1	P21964	374.4	295.9	352	283.2	249.8	248.3
High	[K].CFSIDNPGYEPEVVAVHPGGDTVAIGGVDGNVR.[L]	1xTMT6plex [N-Term]; 1xMethylthio [C1]	1	1	O75083	111	90.7	91.6	68.3	72.3	69.7
High	[K].QFAPIHAEAPEFMEMSVEQEILVTGIK.[V]	2xTMT6plex [N-Term; K27]; 1xOxidation [M]	1	1	P06576	419.4	329	364.7	360.6	312.8	261.3
High	[K].VVAEGFDSANGINISPDDKYIYVADILAHEIHVLEK.[H]	3xTMT6plex [N-Term; K19; K36]; 1xDeamidated [N]	1	1	Q15165	94.7	57.7	75.5	58.5	39.9	51.4
High	[K].EFEQLAPVLDGFSLMTYDYSTAHQPGPNAPLSWVR.[A]	1xTMT6plex [N-Term]	1	1	Q9BWS9	72.3	58.6	61.6	54	56.5	40.7
High	[K].TLLIVSHDQGFLDDVCTDIIHLDAQR.[L]	1xTMT6plex [N-Term]; 1xMethylthio [C16]	1	1	Q8NE71	270.3	224.8	244.1	212.6	197	181.6
High	[K].GFQQILAGEYDHLPEQAFYMVGPIEEAVAK.[A]	2xTMT6plex [N-Term; K30]	1	1	P06576	617.6	444.7	508.1	464.6	376.4	372.5
High	[K].SGTIFDNFLITNDEAYAEEFGNETWGVTK.[A]	2xTMT6plex [N-Term; K29]; 2xDeamidated [N12; N]	1	1	P27797	109.9	94.7	99.8	90.4	91.1	67
High	[R].LNLSVTTPYNADFDGDEMNLHLPQSLETR.[A]	1xTMT6plex [N-Term]	1	1	P24928	7.4	3.7	5	4.8	4.4	3.9
High	[R].YGPQYGHPPPPPPPPEYGPHADSPVLMVYGLDQSK.[M]	2xTMT6plex [N-Term; K35]; 1xDeamidated [Q]	1	1	P14866	177.6	144.9	158.2	137.3	131.5	111.2
High	[R].DNGPDGMEPEGVIESNWNEIVDSFDDMNLSESLLR.[G]	1xTMT6plex [N-Term]; 1xDeamidated [N]	1	1	P60842	54.9	50.4	59.5	37.6	46.7	39
High	[K].FWEVISDEHGIDPSGNYVGDSDLQLER.[I]	1xTMT6plex [N-Term]	1	1	Q13509	207.7	163.3	215	125.2	142	135.8
High	[K].LDSTQLQQLHNQVLLEQHQLQNPPPSSPK.[E]	2xTMT6plex [N-Term; K29]	1	1	Q86TC9	131.8	116	127.3	108.7	101.8	87.9
High	[K].SSISETLSGTDTFSSSNNHEK.[I]	2xTMT6plex [N-Term; K21]	1	1	Q69YH5	34.1	25.4	34.5	30.2	22.4	17.6
High	[K].NDYEMTFNNETSVMPCEDDHHLPTVQFDFTGIDDLENK.[S]	2xTMT6plex [N-Term; K38]; 1xMethylthio [C16]; 2xDeamidated [N/Q]	1	1	P27694	8.8	5.8	8.6	6.3	8.2	4.3
High	[K].QQEVEAITLELEELKR.[E]	2xTMT6plex [N-Term; K15]	1	1	O95347	92.8	78.4	91.2	58	66.9	57.9
High	[R].LLEDGEDFNLGDALDSSNSMQTIQK.[T]	2xTMT6plex [N-Term; K25]; 1xOxidation [M20]; 1xDeamidated [N/Q]	1	1	P05783	165.7	145.5	167.9	158.4	101.9	117.3
High	[K].ETGANLAICQWGFDDEANHLLLQNNLPAVR.[W]	1xTMT6plex [N-Term]; 1xMethylthio [C9]; 2xDeamidated [N/Q]	1	1	P48643	14	11.4	12.4	7.3	12.7	8.4
High	[R].SPDEALPGGLSGCSSGSGHSPYALER.[A]	1xTMT6plex [N-Term]; 1xMethylthio [C13]	1	1	Q5JSZ5	58.7	39.9	55.8	45	37.1	39.2
High	[R].GNFGGSFAGSFGGAGGHAPGVAR.[K]	1xTMT6plex [N-Term]	1	1	P52272	109	96.7	94.4	96.7	78.2	72.2
High	[R].DWALNGNTLSLDEETVIDVPEPYNHVSK.[Y]	2xTMT6plex [N-Term; K28]; 1xDeamidated [N]	1	1	Q8WTS6	75.6	75.1	83.9	54.3	63.5	56.4
High	[K].TAVIDHHNYDISDLGQHTLIVADTENLLK.[A]	2xTMT6plex [N-Term; K29]	1	1	P39656	365.7	289	329.4	322.3	251.4	241.3
High	[K].VSTLAGPSSDDENEEESKPEKEDEPQEDAK.[E]	4xTMT6plex [N-Term; K18; K21; K30]; 1xDeamidated [N/Q]	1	1	Q9ULT8	229.2	190.7	226.8	142.6	160.1	144.7
High	[K].QFLQAAEAIDDIPFGITSNSDVFSK.[Y]	2xTMT6plex [N-Term; K25]	1	1	P07237	935.3	829.2	971.3	864.9	831.1	674.5
High	[K].LFQLMVEHTPDEESIDWTK.[I]	2xTMT6plex [N-Term; K19]	1	1	Q12907	246	179.2	202.5	176.2	158	148.4
High	[K].LYAVGDNPMSDVYGANLFHQYLQK.[A]	2xTMT6plex [N-Term; K24]	1	1	Q9BXW7	416.8	297.5	328.1	314.1	254.1	224.6
High	[K].GEGESPPVNGTDEAAGATGDAIEPAPPSQGAEAK.[G]	2xTMT6plex [N-Term; K34]	1	1	P49006	180.9	165.9	188.8	156.7	164.4	142.4
High	[K].KPSVPETEADGFVLLGDTTDEQR.[M]	2xTMT6plex [N-Term; K1]	1	1	C9J7I0	172.1	175.2	209.8	139.6	164.7	143.1
High	[K].HISQISVAEDDDESLLGHLMIVGK.[K]	2xTMT6plex [N-Term; K24]	1	1	P49773	474.1	412.9	516.4	315.8	337.3	330.8
High	[R].SVYAHFPINVVIQENGSLVEIR.[N]	1xTMT6plex [N-Term]; 1xDeamidated [Q/N]	1	1	P32969	1134.5	906.1	1043.5	832.8	769.4	741.6
High	[R].DQSSWQNSDASQEVGGHQER.[Q]	1xTMT6plex [N-Term]	1	1	Q9C0C2	169.7	164	194.9	146.8	165.5	134
High	[R].AINVLLEGNPDTHSWEMVGK.[K]	2xTMT6plex [N-Term; K20]	1	1	Q14157	308.1	293.1	332.3	238.3	286.1	230.2
High	[K].SEEMQTVQQEQLLQETQALQQSFLSEK.[D]	2xTMT6plex [N-Term; K27]	1	1	Q15149	287	256.7	276	244.7	190.3	180.7
High	[K].LPDLSLDNMIGQSAIAGEEHPR.[G]	1xTMT6plex [N-Term]	1	1	Q9BZH6	13.2	11.7	13.6	10.2	5.9	11
High	[R].KIEIDNGDELTADFLYEEVHPK.[Q]	3xTMT6plex [N-Term; K1; K22]; 1xDeamidated [N6]	1	1	Q12792	548.7	444.7	490.4	357.2	353	354.9
High	[K].GGQIGLQAPGLSVSGPQGHLESGSGK.[V]	2xTMT6plex [N-Term; K26]; 1xDeamidated [Q]	1	1	Q09666	163.2	163.7	201.5	179.4	148	147.2
High	[K].DFELDVLEEAYTTEHWLVR.[I]	1xTMT6plex [N-Term]	1	1	P46977	156.6	119.4	145.7	133.5	112.2	113.8
High	[K].EGGVQLLLTIVDTPGFGDAVDNSNCWQPVIDYIDSK.[F]	2xTMT6plex [N-Term; K36]; 1xMethylthio [C25]	1	1	Q16181	22.7	17.4	16.2	9.2	10.7	13.1
High	[K].FVPAENDSILMNPAQDGEVQLSQNDDK.[T]	2xTMT6plex [N-Term; K27]	1	1	Q12888	128.4	134.8	157.5	135.5	123.2	110.1
High	[R].KTQTVCNFTDGALVQHQEWDGK.[E]	3xTMT6plex [N-Term; K1; K22]; 1xMethylthio [C6]	1	1	Q01469	162.9	130.3	160.9	70.9	88.6	85
High	[K].RPTPQDNLTDAENGNIQLQAQR.[A]	1xTMT6plex [N-Term]	1	1	P46934	65.3	46.1	57	45.6	50.5	39.3
High	[R].NTASQEDKDDSVVLPLGADTLTHNLGIPVLVVCTK.[C]	3xTMT6plex [N-Term; K8; K35]; 1xMethylthio [C33]	1	1	Q9Y6G9	149.7	131.2	140.2	94.3	104.7	104.1
High	[K].NLSFKPINGEEEAESIEEELNIDSHSDLK.[S]	3xTMT6plex [N-Term; K5; K29]	1	1	Q08AD1	41.2	33.4	47.5	23.8	34.3	30.5
High	[K].DKPELQFPFLQDEDTVATLLECK.[T]	3xTMT6plex [N-Term; K2; K23]; 1xMethylthio [C22]	1	1	P09543	453	331.6	367.1	347.4	270.7	280.8
High	[K].SSLTIQFVEGQFVDSYDPTIENTFTK.[L]	2xTMT6plex [N-Term; K26]	1	1	Q15382	195.5	148.2	176.6	129.4	130.9	118
High	[K].VLIISTSTTNDYTPQVSAITDVEGGLSDALR.[T]	1xTMT6plex [N-Term]; 1xDeamidated [N/Q]	1	1	Q8NFC6
High	[K].GQFHEYQESTIGAAFLTQSVCLDDTTVK.[F]	2xTMT6plex [N-Term; K28]; 1xMethylthio [C21]	1	1	P61020	31.2	21.6	28.4	25.5	18.3	25.6
High	[K].DGTVTAGNASGVADGAGAVIIASEDAVK.[K]	2xTMT6plex [N-Term; K28]	1	1	P42765	197	158.6	185.1	173.1	141.4	133.6
High	[R].IQDLTGLDVSTAEELQVANYGVGGQYEPHFDFAR.[K]	1xTMT6plex [N-Term]; 1xDeamidated [Q25]	1	1	P13674	6.9	4.4	6.6	3.1	2.1	6.8
High	[R].SDGEQDGAAGSMDASTQGLLEGIGLDGDTLAPMETDEPTASDSK.[G]	2xTMT6plex [N-Term; K44]	1	1	Q7Z6Z7	43.9	33.5	37.9	25.2	25.1	25.6
High	[K].TVLSANADHMAQIEGLMDDVDFK.[A]	2xTMT6plex [N-Term; K23]	1	1	Q9Y4L1	278.4	233.1	257.3	235.1	213.8	204.6
High	[K].FQEMIETTLDMDQVENHEFLVKPSFDPNLSELR.[E]	2xTMT6plex [N-Term; K22]	1	1	P43246	65	61.2	67.8	36.2	36.7	37.2
High	[R].QDSIDLFLGNYSVDELESHSPLSVPR.[D]	1xTMT6plex [N-Term]	1	1	Q9NTJ5	160.7	144.2	150.5	151.8	123.9	119.2
High	[R].KPPVPLDWAEVQSQGEETNASDQQNEPQLGLK.[D]	3xTMT6plex [N-Term; K1; K32]	1	1	Q9UBT2	148.3	108.4	149.4	83.6	98	101.4
High	[R].SPDVGLYGVIPECGETYHSDLAEAK.[K]	2xTMT6plex [N-Term; K25]; 1xMethylthio [C13]	1	1	P46940	390.2	318	365.4	250.5	281	247.6
High	[K].GTEAPAVVTEEEDDDEETAPPVIAPRPDHTK.[S]	2xTMT6plex [N-Term; K31]	1	1	Q13177	391.7	321	360.3	210.5	213.5	215.3
High	[K].SAAHPGLVEPADGAMPSFLLEQGSMILALSDTEQR.[L]	1xTMT6plex [N-Term]	1	1	Q96ER9	92.8	86	100.9	86.1	74.3	73.8
High	[R].AWTVGWCVELLQAFFLVADDIMDSSLTR.[R]	1xTMT6plex [N-Term]; 1xMethylthio [C7]	1	1	P14324	16.2	13.9	13.4	9	10.5	10.2
High	[K].VAVLGASGGIGQPLSLLLK.[N]	2xTMT6plex [N-Term; K19]	1	1	P40926	506.7	384.3	434.2	369.5	322.3	314.2
High	[K].LKLEAELGNMQGLVEDFK.[N]	3xTMT6plex [N-Term; K2; K18]	1	1	P05787	2599.7	2049.5	2463.9	1891.5	1399.3	1555.4
High	[R].MITEGGVSINHQQVTNPESVLIVGQHILK.[N]	2xTMT6plex [N-Term; K29]	1	1	Q9Y2Z4	13.6	11.8	10.3	6	8.9	9.4
High	[R].NADIDQVASLAGPGGQVEIEQNFLNNK.[L]	2xTMT6plex [N-Term; K27]	1	1	Q96RS0	33.1	33.7	33.7	30.6	27.5	23.9
High	[K].ASGATILSTLANLEGEETFEAAMLGQAEEVVQER.[I]	1xTMT6plex [N-Term]; 1xOxidation [M23]	1	1	P17987	133.4	121.6	113.1	84.6	92	89.8
High	[K].NDPPMEAAGFTAQVIILNHPGQISAGYAPVLDCHTAHIACK.[F]	2xTMT6plex [N-Term; K41]; 2xMethylthio [C33; C40]; 1xDeamidated [Q/N]	1	1	P68104	422.2	337.5	410.5	253.5	273.8	268.6
High	[R].DAQIGWIQTVEDLHER.[V]	1xTMT6plex [N-Term]	1	1	Q9H2M9	100.2	80.2	85.3	60.1	60.8	68.8
High	[R].ISGETIFVTAPHEATAGIIGVNR.[K]	1xTMT6plex [N-Term]	1	1	Q00610	496.5	399.5	458.4	380.2	354.6	326
High	[R].VAESCKPGAGLLLVETLLDEEK.[R]	3xTMT6plex [N-Term; K6; K22]; 1xMethylthio [C5]	1	1	O95671	301.3	207.5	205.2	134.3	151.6	128.3
High	[K].EESLHSILAGSDMTVSQILLTQHGIPVMNLSDGK.[A]	2xTMT6plex [N-Term; K34]	1	1	P54198	43.8	40.5	38.4	34.3	26.3	25.1
High	[K].EKEFEETMDALQADIDQLEAEK.[A]	3xTMT6plex [N-Term; K2; K22]	1	1	Q14203	195.9	159.2	187.1	128.7	158.1	129.1
High	[K].DLNLDGFNDIVIGAPLEDDHGGAVYIYHGSGK.[T]	2xTMT6plex [N-Term; K32]	1	1	P56199	293.7	205.2	226	196.5	202.2	167.8
High	[K].EIYLEVIHNLPDFELLSANTLEDR.[L]	1xTMT6plex [N-Term]	1	1	Q8IXB1	165.9	117.5	142.1	135.3	115.2	110.4
High	[K].MQVDQEEPHVEEQQQQTPAENK.[A]	2xTMT6plex [N-Term; K22]; 1xDeamidated [Q/N]	1	1	P34932	17.6	13.2	11.9	14.1	12.2	17.6
High	[R].SEANAVFDILAVLQSEDQEEIQEAVR.[T]	1xTMT6plex [N-Term]	1	1	Q9BVI4	39.6	34.5	32	28	22.7	27.9
High	[K].CFSIDNPGYEPEVVAVHPGGDTVAIGGVDGNVR.[L]	1xTMT6plex [N-Term]; 1xMethylthio [C1]; 1xDeamidated [N]	1	1	O75083	8.9	5.6	7	4.9	5	6.6
High	[R].GGMGSGGLATGIAGGLAGMGGIQNEK.[E]	2xTMT6plex [N-Term; K26]; 1xOxidation [M]; 1xDeamidated [Q/N]	1	1	P05783	765.1	656.9	814.3	740.2	503.6	573.9
High	[K].KLDSLTTSFGFPVGAATLVDEVGVDVAK.[H]	3xTMT6plex [N-Term; K1; K28]	1	1	P40939	1161.7	880	1063.9	985.7	759.1	779.9
High	[K].GDINIEGPSMNIEGPDLNVEGPEGGLK.[G]	2xTMT6plex [N-Term; K27]; 1xDeamidated [N]	1	1	Q09666	19.8	23.7	26.9	24.2	23.1	22.4
High	[R].MEVNETQYNEMFGMVLAPAEGTHPGIAPQSRPPEGK.[H]	2xTMT6plex [N-Term; K36]; 1xDeamidated [Q29]	1	1	Q04721	19.3	12.9	17.9	14.4	13.8	12
High	[K].QNALQGVVPSETEDLNVEHLQMLLLIFHNFTETGR.[R]	1xTMT6plex [N-Term]	1	1	Q5T4S7	52.3	41	51.6	30.2	39	33.8
High	[K].KDEPPLDFPDTLEGFEYAFNEK.[G]	3xTMT6plex [N-Term; K1; K22]; 1xDeamidated [N20]	1	1	Q8WUF8	54.3	50.7	48.3	45.6	37.9	37.3
High	[K].LASTGTSEYAAYDQNITPLHTDFSGSSTER.[I]	1xTMT6plex [N-Term]	1	1	Q96SY0
High	[K].KYETVIMPVFGIATPFHIATIK.[N]	3xTMT6plex [N-Term; K1; K22]	1	1	Q9Y5B9	181.7	125.7	153.1	106.6	85.3	88.5
High	[K].QVEHPLLSGLLYPGLQALDEEYLK.[V]	2xTMT6plex [N-Term; K24]	1	1	P54577	310.6	235.1	275.8	164.2	185.3	171.9
High	[K].SALGAMGQWQLEVGDPAPLGAGNLGPELIK.[E]	2xTMT6plex [N-Term; K30]	1	1	Q9BVM2	83.5	69	83.7	55.9	48.3	55.9
High	[K].GDSTLQVSSGLNENLTVNGGGWNEK.[S]	2xTMT6plex [N-Term; K25]	1	1	Q86UE4	67.1	61.5	73.7	53.4	49.8	54.6
High	[R].TEEVQDDNWGETTTAITGTSEHSISQEDIAR.[I]	1xTMT6plex [N-Term]	1	1	Q8TAA9	11.2	8	7	4	6.8	4.9
High	[K].QTQAASASQGSASAAEVLLR.[T]	1xTMT6plex [N-Term]	1	1	Q969V3	91.2	63	79.9	63.4	59.6	53.6
High	[K].DATNVGDEGGFAPNILENKEGLELLK.[T]	3xTMT6plex [N-Term; K19; K26]	1	1	P06733	20.6	17.7	16.8	10.3	10.7	8
High	[K].LFVGGLNFNTDEQALEDHFSSFGPISEVVVVKDR.[E]	2xTMT6plex [N-Term; K32]; 1xDeamidated [Q13]	1	1	P98179
High	[K].TIVAINKDPEAPIFQVADYGIVADLFK.[V]	3xTMT6plex [N-Term; K7; K27]	1	1	P13804	1142.9	784.7	880.5	603.9	497.9	520.3
High	[R].VTMPGEPVDVACGVDHMVTLAK.[S]	2xTMT6plex [N-Term; K22]; 1xMethylthio [C12]	1	1	Q96I51	90	72.6	79.9	70.3	55.1	65.8
High	[K].GIMQLVGQAEPESVLLVHGEAK.[K]	2xTMT6plex [N-Term; K22]; 1xDeamidated [Q]	1	1	Q5TA45	70.5	54.1	62.4	52.2	46.6	46.9
High	[R].GLAPLHWADDDGNPTEQYPLNPNGSPGGVAGICSCDGR.[H]	1xTMT6plex [N-Term]; 2xMethylthio [C33; C35]	1	1	O15067	38.5	24.4	28.5	21.1	25.4	19.3
High	[K].LMSDPDSSIIDFYPEDFAIDLNGK.[K]	2xTMT6plex [N-Term; K24]	1	1	Q9H0D6	58.1	38.9	51.6	45.8	43.1	40.3
High	[R].ALPILNVALASLHPMTDEQIFQAINAGHIQGEQGWEDFQQR.[M]	1xTMT6plex [N-Term]; 1xDeamidated [Q/N]	1	1	Q9C0D5
High	[K].MDVLQFLEGIPVDENAVHVLVDNNGQGLGQALVQFK.[N]	2xTMT6plex [N-Term; K36]; 2xDeamidated [Q/N]	1	1	Q9NTZ6	7.2	6.4	8.5	5.3	5.4	6.9
High	[K].VADNLAIQLAAVTEDKYEILQSVDDAAIVIK.[N]	3xTMT6plex [N-Term; K16; K31]; 1xDeamidated [Q/N]	1	1	Q12906	13.7	14.7	17.8	14.5	14.2	8.2
High	[K].TYNTDVPLVLMNSFNTDEDTKK.[I]	3xTMT6plex [N-Term; K21; K22]	1	1	Q16851	1105	848.9	960.1	614.7	635.6	631.2
High	[R].EAAVSASDILQESAIHSPGTVEK.[E]	2xTMT6plex [N-Term; K23]	1	1	Q96C57	290	266.9	309.5	286.9	252.5	218.6
High	[R].ESELSSNPAASAGASLEPPAAPAPGEDNPAGAGGAAVAGAAGGAR.[R]	1xTMT6plex [N-Term]; 1xDeamidated [N28]	1	1	O60502
High	[R].QMVQVSDQDMNTHLAEISR.[A]	1xTMT6plex [N-Term]	1	1	O15031	71.2	59.5	76.4	67.5	58.7	56.4
High	[K].LQESPEDMPAGQTPHTVILFAHNDLVDK.[V]	2xTMT6plex [N-Term; K28]	1	1	P33991	42.5	30.5	39.3	22.5	18.6	22.9
High	[K].DLGLSESGEDVNAAILDESGK.[K]	2xTMT6plex [N-Term; K21]	1	1	P13667	355.8	333.1	344.6	304	313.9	247.6
High	[R].GSGFGHNGVDGNGVGQSQAGSGSTPSEPHPVLEK.[L]	2xTMT6plex [N-Term; K34]; 1xDeamidated [N]	1	1	Q9Y5A9	82.4	68.3	76.2	60.8	54.7	55.9
High	[K].LWSLDSDEPVADIEGHTVR.[V]	1xTMT6plex [N-Term]	1	1	O43172	47.1	36.1	43.9	45.7	37	24
High	[R].VEAVNMAEGIIHDTETK.[M]	2xTMT6plex [N-Term; K17]	1	1	P38646	749	704.5	769.1	714.5	667.4	593.4
High	[K].NGQESGLEIGTDTIQFGAPASNGNENEVVPVLSEK.[S]	2xTMT6plex [N-Term; K35]	1	1	Q9Y520	66.7	72.7	78.2	58.1	62.2	51.6
High	[K].ASGATILSTLANLEGEETFEAAMLGQAEEVVQER.[I]	1xTMT6plex [N-Term]	1	1	P17987	410.1	350.6	393.3	278.3	268.8	253.7
High	[K].DLQSEFGITGDPQPSSFSPSSWCQGASQDYGLGGASPR.[G]	1xTMT6plex [N-Term]; 1xMethylthio [C23]	1	1	Q9C0C2	25.6	25.5	31.7	23.6	28.6	22.8
High	[K].QNQDAFDVIITDSSDPMGPAESLFK.[E]	2xTMT6plex [N-Term; K25]	1	1	P19623	125.3	95.5	95.6	62.3	66	66.1
High	[K].DKYPNLQVIGGNVVTAAQAK.[N]	3xTMT6plex [N-Term; K2; K20]	1	1	P12268	661.9	538.2	563.9	425.2	438.1	393.7
High	[R].VIDVFAMPQSGTGVSVEAVDPVFQAK.[M]	2xTMT6plex [N-Term; K26]	1	1	O00487	332.8	250.6	270.4	190.1	168.2	165.9
High	[R].GLPGDVTNQEVHDLLSDYELK.[Y]	2xTMT6plex [N-Term; K21]	1	1	Q8IY67	246.2	187.7	202.4	165.8	156.9	154.8
High	[R].GVMGGQSAGPQHTEAETIQK.[L]	2xTMT6plex [N-Term; K20]	1	1	O60763	319.4	251.4	265.4	224.7	223.4	202.1
High	[K].IVQTYHVNMAGTNPYTTITPQEINGK.[W]	2xTMT6plex [N-Term; K26]; 1xDeamidated [Q/N]	1	1	P12814	350.3	244.2	293	190.5	148.5	167.8
High	[R].TVQPVAMGPDGLPVDASSVSNNYIQTLGR.[D]	1xTMT6plex [N-Term]	1	1	O60716	242.5	197.1	250.8	167.5	184.9	155.5
High	[R].VAEELIFGTDHITTGASSDFDNATK.[I]	2xTMT6plex [N-Term; K25]	1	1	Q96TA2	156	145.3	154.3	162.3	119.6	117.2
High	[R].ILASEPDNAEGIHNFAPLGTITSSSPTAQPAEVLLQATPPHR.[R]	1xTMT6plex [N-Term]; 1xDeamidated [N14]	1	1	Q9NR09
High	[K].QGLYELSASNFELHVAQGDHFIK.[F]	2xTMT6plex [N-Term; K23]	1	1	Q8NBS9	975.6	809.7	952.5	799.8	762.1	675.1
High	[R].YVAQAGLEPLASGDPSASASHAAGITGSR.[H]	1xTMT6plex [N-Term]; 1xDeamidated [Q4]	1	1	O94966	26.6	23.8	28.6	21.4	22.6	20.5
High	[K].QNENEEENLDKEQTGNLK.[Q]	3xTMT6plex [N-Term; K11; K18]	1	1	Q9GZR7	419	327.8	345.3	300.9	257.2	236.4
High	[K].LEGELQAPDLELSLPAIHVEGLDIK.[A]	2xTMT6plex [N-Term; K25]	1	1	Q09666	312.7	334.5	370.9	339.7	308.9	282.9
High	[K].KPAEQAEETAPIEATATKEEEGSS.[-]	3xTMT6plex [N-Term; K1; K18]	1	1	Q8N4Q1	148.9	130.3	153	119.4	117.8	98.9
High	[K].VEGSPTEEANLPTELQDNSLSPAASEAGEK.[L]	2xTMT6plex [N-Term; K30]	1	1	P50851	73.6	60.3	69.7	52.6	46.4	54
High	[K].QATTNVYQVQTGSEYTDTSNHSSLK.[R]	2xTMT6plex [N-Term; K25]; 1xDeamidated [N/Q]	1	1	Q14161
High	[R].GKPAVAALGDLTDLPTYEHIQTALSSK.[D]	3xTMT6plex [N-Term; K2; K27]; 1xDeamidated [Q21]	1	1	Q10713
High	[K].MASTFIGNSTAIQELFKR.[I]	2xTMT6plex [N-Term; K17]	1	1	Q9BUF5	91.9	60.4	70	46.2	29.8	51.3
High	[R].TFFPEYTHQLFGDDETAFGYK.[G]	2xTMT6plex [N-Term; K21]	1	1	O14929	174.8	156	188.1	123.4	144.6	135.7
High	[K].MADHYVPVPGGPNNNNYANVELILDIAK.[R]	2xTMT6plex [N-Term; K28]; 1xDeamidated [N]	1	1	Q13085	20.2	15.8	18.3	12.7	15.4	12.6
High	[K].QLQQAQAAGAEQEVEK.[F]	2xTMT6plex [N-Term; K16]	1	1	P39748	161.5	115.3	141.7	91.2	113.8	115.2
High	[R].IRPLEVPTTAGPASASTPTDGAK.[K]	2xTMT6plex [N-Term; K23]	1	1	Q9ULL5	52.4	41.3	50	45.1	34.5	35.7
High	[K].QSKPVTTPEEIAQVATISANGDK.[E]	3xTMT6plex [N-Term; K3; K23]; 1xDeamidated [N/Q]	1	1	P10809	1466.9	1262.9	1296.2	1265.2	1114.3	949.5
High	[R].SVIDPVPAPVGDSHVDGAAK.[S]	2xTMT6plex [N-Term; K20]	1	1	Q13177	624.5	495.2	551.5	357.7	393.6	342.1
High	[K].LDDQSEDEALELEGPLITPGSGSIYSSPGLYSK.[T]	2xTMT6plex [N-Term; K33]	1	1	Q96AC1	38.7	34.9	38.1	29.2	33.5	29.9
High	[R].EPNQAFGSGNNSYSGSNSGAAIGWGSASNAGSGSGFNGGFGSSMDSK.[S]	2xTMT6plex [N-Term; K47]; 2xDeamidated [N/Q]	1	1	Q13148	21.7	13.4	20.5	13.8	12	11.3
High	[K].MADPQSIQESQNLSMFLANHNK.[I]	2xTMT6plex [N-Term; K22]; 1xDeamidated [N/Q]	1	1	Q7L576	119.8	84.3	111.8	85.2	69.9	74.7
High	[K].DATLLIHEATLEDGLEEEAVEK.[T]	2xTMT6plex [N-Term; K22]	1	1	Q9BQ52	145.2	107.1	130	86.7	88.1	89.9
High	[R].EDTIPIPSLTSCTETSDPLPTNENDDDICK.[K]	2xTMT6plex [N-Term; K30]; 2xMethylthio [C12; C29]; 1xDeamidated [N]	1	1	O43432	51	45.8	49.5	30.9	35.6	32.6
High	[R].SEHEISEIIDGLSEQENNEK.[Q]	2xTMT6plex [N-Term; K20]	1	1	O75376	97.7	94.1	94.7	108.9	80.1	77.9
High	[K].GATGATTTIYAVEADGDPNAGFEK.[N]	2xTMT6plex [N-Term; K24]	1	1	O14646	361.8	270.5	319	285.6	243.9	242.8
High	[K].ASSEGGTAAGAGLDSLHK.[N]	2xTMT6plex [N-Term; K18]	1	1	O15143	447.2	362.5	446.7	308.7	305.8	285.2
High	[R].TEYFAQHEQGAAAGAADISTLDQK.[L]	2xTMT6plex [N-Term; K24]; 1xDeamidated [Q23]	1	1	Q99871	9.6	11.5	12.8	8.2	8.8	5.9
High	[K].NASPEDVEYYNCQQELTDDLHK.[Q]	2xTMT6plex [N-Term; K22]; 1xMethylthio [C12]	1	1	O14646	313.1	237.9	262.1	246.6	198.3	176.1
High	[K].VDEFPLCGHMVSDEYEQLSSEALEAAR.[I]	1xTMT6plex [N-Term]; 1xMethylthio [C7]; 1xOxidation [M10]	1	1	P27635	297.3	223.3	240.7	166.2	169	170.7
High	[R].LEESLEYQQFVANVEEEEAWINEK.[M]	2xTMT6plex [N-Term; K24]	1	1	Q13813	504.8	474.2	553.5	484	453.5	384.1
High	[K].ETIMAHQPTDVESTLLQLQEQNTAIR.[E]	1xTMT6plex [N-Term]	1	1	Q69YQ0	116.2	110	116.7	118.4	105	103.1
High	[R].SVDNRPQAPLVSASAVNEEVSK.[I]	2xTMT6plex [N-Term; K22]	1	1	Q9Y6D6	47.7	31.3	37.6	23.3	25.3	22
High	[K].TLSYLLPAIVHINHQPFLER.[G]	1xTMT6plex [N-Term]	1	1	P17844	381.4	277.4	302.9	270.4	232	248.1
High	[R].FGNPLLVQDVESYDPVLNPVLNR.[E]	1xTMT6plex [N-Term]	1	1	Q14204	265.1	205.9	237.1	152	167.4	158
High	[K].FHSGWEPPVDVLQEAPWEVEGLASAPIEEVSPVSR.[Q]	1xTMT6plex [N-Term]	1	1	Q9H6S3	58.6	59.5	66.6	45.6	50.6	49.8
High	[R].KEETFTPMPSPYYMELTK.[L]	3xTMT6plex [N-Term; K1; K18]	1	1	Q9Y248	136.7	104.6	131.5	71.6	80.2	65.7
High	[R].LVNACLAEELPHIHAFEQK.[T]	2xTMT6plex [N-Term; K19]; 1xMethylthio [C5]	1	1	Q9H3K6	482.4	411.3	488.3	244.6	314.8	295.4
High	[K].ASGATILSTLANLEGEETFEAAMLGQAEEVVQER.[I]	1xTMT6plex [N-Term]; 1xDeamidated [Q/N]	1	1	P17987
High	[R].AVEYLLTGIPGSPEPEHGSVQESQVSEQPATEAAGENPLEFLR.[D]	1xTMT6plex [N-Term]	1	1	P54725	31.2	29.8	28.6	22.4	22.4	19.2
High	[R].LQLNGNLQLELAQVLAQERPK.[L]	2xTMT6plex [N-Term; K21]; 2xDeamidated [Q/N]	1	1	P49327	22.9	13.6	12	8.2	13.9	10
High	[R].RNPETSVTQSSSAQDEPATK.[K]	2xTMT6plex [N-Term; K20]	1	1	Q9HCG8	125.4	96.1	106.9	85	71.2	70.4
High	[K].IIEEAPATIATPAVFEHMEQCAVK.[L]	2xTMT6plex [N-Term; K24]; 1xMethylthio [C21]	1	1	Q13085	131.8	103.7	119.9	80.9	89.4	86.8
High	[R].DDEAAAVALSSLIHALDDLDMVAIVR.[Y]	1xTMT6plex [N-Term]; 1xOxidation [M21]	1	1	P13010	128.6	119.5	133.1	104.9	98.1	100.8
High	[R].YMNPAIVAPDAFDIIDLSAGGQLTTDQR.[R]	1xTMT6plex [N-Term]	1	1	P46940	436.8	346.1	410.6	291.9	283.3	283.5
High	[R].HGGFILDEADVDDEYEDEDQWEDGAEDILEK.[E]	2xTMT6plex [N-Term; K31]; 1xDeamidated [Q20]	1	1	O00267
High	[K].ILQEYVEHQVDDAMMANAAQK.[F]	2xTMT6plex [N-Term; K21]	1	1	P08243	387.3	255	298.2	210	194.9	185.5
High	[K].LGGSLADSYLDEGFLLDKK.[I]	3xTMT6plex [N-Term; K18; K19]	1	1	P78371	487.1	276.8	323	145.5	125.6	135.6
High	[K].YIAENGTDPINNQPLSEEQLIDIK.[V]	2xTMT6plex [N-Term; K24]; 1xDeamidated [N/Q]	1	1	Q9UMS4	562.7	415.9	467.3	440.7	359.3	341.9
High	[R].VLQQAFNYLNQGVVHSITWK.[Q]	2xTMT6plex [N-Term; K20]	1	1	O15397	67.4	54.4	55.9	45.6	39.7	44
High	[R].EQVALYVDLDDVAEDDPELVDSICENAR.[R]	1xTMT6plex [N-Term]; 1xMethylthio [C24]	1	1	P33993	192.8	146.5	187.3	141.5	141.6	125.9
High	[R].RPMANGLAAAGSPVFLCALSPLGQLLQDR.[Y]	1xTMT6plex [N-Term]; 1xMethylthio [C17]; 1xDeamidated [N5]	1	1	O15427	227.2	189.6	203.3	213.8	179.7	168.4
High	[K].YDDIPVEATGNNCPPHIESFSDVEMGEIIMGNIELTR.[Y]	1xTMT6plex [N-Term]; 1xMethylthio [C13]; 1xDeamidated [N]	1	1	O00571	14.7	9.2	10.2	5	7.8	6.4
High	[K].LNLIHSEISNLAGFEVEAIINPTNADIDLKDDLGNTLEK.[K]	3xTMT6plex [N-Term; K30; K39]; 1xDeamidated [N]	1	1	O75367	176.2	132.4	141.7	124.7	91	94.1
High	[K].SLTSATSTSNIQSSASQPPRPQQGQVK.[L]	2xTMT6plex [N-Term; K27]	1	1	Q12830	55.6	36.1	56	40.6	33.7	31.1
High	[K].DGELLFVHSAEGSEFWSALLEK.[A]	2xTMT6plex [N-Term; K22]	1	1	P17655	732.8	606.1	654.5	430.4	460.9	424.6
High	[R].FQSSAVMALQEASEAYLVGLFEDTNLCAIHAK.[R]	2xTMT6plex [N-Term; K32]; 1xMethylthio [C27]; 1xOxidation [M7]	1	1	Q71DI3	484	417.9	451.6	409.8	333.5	350
High	[K].EEPPKELPAAEPVLSPLEGTK.[M]	3xTMT6plex [N-Term; K5; K21]	1	1	Q9BY77	343.3	255.5	291	242.7	193.3	194.8
High	[K].KENALVQMADGNQAQLAMSHLNGHK.[L]	3xTMT6plex [N-Term; K1; K25]; 1xDeamidated [N/Q]	1	1	P26599	183.7	151.9	168.3	158.9	132.5	115.3
High	[R].KSLPEEDVAEIQHAEEFLIKPESK.[V]	4xTMT6plex [N-Term; K1; K20; K24]	1	1	O60832	261.1	150.6	188	105.9	76.2	85.8
High	[K].EIEELKQELIQAEIQNGVK.[Q]	3xTMT6plex [N-Term; K6; K19]	1	1	Q12904	443.3	318.1	413.8	265.4	260.1	247.9
High	[R].GSDSPAADVEIEYVTEEPEIYEPNFIFFK.[R]	2xTMT6plex [N-Term; K29]	1	1	Q13435	85	73.8	87	75.9	65.3	58.3
High	[K].EEAAWASSSAGNPADGLATEPESVFALDVLR.[Q]	1xTMT6plex [N-Term]	1	1	O75683	211.9	174	172.3	177.9	145.6	136.4
High	[K].YDMLQMDYATNTQDEEETKKEESLK.[S]	4xTMT6plex [N-Term; K19; K20; K25]; 1xDeamidated [Q5]	1	1	Q9UGN5	43.7	28.5	42.5	29.9	24.2	21.6
High	[K].VEQVPIVDIMFNDFGEASQK.[F]	2xTMT6plex [N-Term; K20]; 2xDeamidated [Q3; Q19]	1	1	P20908	44.4	47.2	66.3	57.6	49	54.6
High	[R].GSWEQDFGHPVSQESSWSQEYSFGPSAVLGDFGSSR.[L]	1xTMT6plex [N-Term]; 1xDeamidated [Q]	1	1	Q8IX01	38.4	32.4	40.9	31.8	28.4	26.4
High	[R].LLLEVTYEAIVDGGINPDSLR.[G]	1xTMT6plex [N-Term]	1	1	P49327	796.2	503	508.1	358.9	429.9	327.2
High	[K].QVYEEEYGSSLEDDVVGDTSGYYQR.[M]	1xTMT6plex [N-Term]	1	1	P08758	328.7	265	316	210.5	228.1	219.1
High	[K].AQPARPPPPAQPGEIGEAIAK.[Y]	2xTMT6plex [N-Term; K21]; 1xDeamidated [Q]	1	1	O94875	158.9	99.9	101.4	99	85.5	80.2
High	[R].YNQAQLEELDDETLDDDQQTEWQR.[Y]	1xTMT6plex [N-Term]; 1xDeamidated [Q]	1	1	Q96QU8	42.3	28.4	41.2	26.4	28.2	24.7
High	[R].AAAMLPTVGEGYGYGPESELSQASAATR.[N]	1xTMT6plex [N-Term]	1	1	Q9BQ04	49.5	41.9	43.8	47.2	49.9	33.1
High	[K].EPIIEDILNLESSPTASGSSVSPGLYSK.[T]	2xTMT6plex [N-Term; K28]	1	1	Q9BQL6	138.4	114.7	142.2	92.1	95.7	89
High	[R].NIAPHTVVDSIMTALSPYASLAVNNIR.[L]	1xTMT6plex [N-Term]; 1xDeamidated [N]	1	1	P52756	46.1	35.1	39.5	35.6	27	29.8
High	[R].EGISQEALHTQMLTAVQEISHLIEPLANAAR.[A]	1xTMT6plex [N-Term]	1	1	Q9Y490	188.7	167.8	187.9	147.4	145.5	126.9
High	[K].GESASPANEEITEEQNGTANGFSEINSK.[E]	2xTMT6plex [N-Term; K28]; 2xDeamidated [N/Q]	1	1	Q15022	20.9	17.3	20.7	20	16.3	10.9
High	[R].LSGPQAFDKNEINSLQSSEGLLEK.[I]	3xTMT6plex [N-Term; K9; K24]	1	1	Q9NVC6	31.8	30.1	30.1	20.9	19.7	18.5
High	[K].MEYDGILIAGGPGNPALAEPLIQNVR.[K]	1xTMT6plex [N-Term]	1	1	P31327	154.4	111.1	125.1	116.9	98.3	94.7
High	[K].KAIEDEGGNPDEIEITSEGNK.[K]	3xTMT6plex [N-Term; K1; K21]	1	1	Q15424	256	233.4	264.1	224.3	205.2	174.4
High	[R].TIESILEPVAQQISHLVIMHEEGEVDGK.[A]	2xTMT6plex [N-Term; K28]; 1xDeamidated [Q]	1	1	P18206	62.3	62.1	70.5	41.7	42.8	38.1
High	[K].LTISPDYAYGATGHPGIIPPHATLVFDVELLK.[L]	2xTMT6plex [N-Term; K32]	1	1	P62942	89.6	103.9	113.9	61.1	75.3	73.7
High	[K].EGQDVPLKPDAEYPEWLFEMNLGPPK.[T]	3xTMT6plex [N-Term; K8; K26]	1	1	Q6P161	148.2	143.1	162.9	153.2	116.8	111.7
High	[K].LVFFEVSPVSFHQVSEVLSEEK.[S]	2xTMT6plex [N-Term; K22]	1	1	Q8N543	361.5	305.6	364.6	232.8	264.2	252.6
High	[R].EVPENETPVDTNLIELDTNDDDIVFEDFAR.[Q]	1xTMT6plex [N-Term]; 1xDeamidated [N]	1	1	P49407
High	[R].VELDDSDVFHGEPEPEELPGGTGSQQR.[V]	1xTMT6plex [N-Term]	1	1	O15085	105.6	80.7	92.5	68.4	72.1	65.9
High	[K].GAEAANVTGPGGVPVQGSK.[Y]	2xTMT6plex [N-Term; K19]; 1xDeamidated [Q/N]	1	1	P67809	169.6	153.3	166.8	129.1	133.9	102.5
High	[R].HQQEQEAEGVAAPADPEMVTLPLQPSSTMGQVGR.[Q]	1xTMT6plex [N-Term]	1	1	Q16611	54.4	36.1	49.5	43.4	37.4	39.7
High	[R].GGGGYGGSGDGYNGFGNDGGYGGGGPGYSGGSR.[G]	1xTMT6plex [N-Term]	1	1	P09651	10.5	7.2	11.9	12.1	8.3	4.9
High	[K].SEKPLENGTGFQAQDISGQK.[N]	3xTMT6plex [N-Term; K3; K20]; 1xDeamidated [N/Q]	1	1	P49792	137.7	100.3	129.9	113.1	97.3	101.7
High	[K].MAATFIGNSTAIQELFKR.[I]	2xTMT6plex [N-Term; K17]; 1xOxidation [M1]	1	1	P04350	95.5	54.1	76.9	42.7	32.9	50.7
High	[R].VTGEADVEFATHEDAVAAMSK.[D]	2xTMT6plex [N-Term; K21]	1	1	P31943	6681.3	5477.1	6188.5	5570.7	4619.6	4414.1
High	[R].SSECMKDDPITLFVALSPQGTAQGELFLDDGHTFNYQTR.[Q]	2xTMT6plex [N-Term; K6]; 1xMethylthio [C4]	1	1	Q14697	209.4	142.3	146.8	124.6	94	97.3
High	[R].LTEELQTVENGYHDNPTLEVMETSSEMQEK.[K]	2xTMT6plex [N-Term; K30]; 1xDeamidated [Q/N]	1	1	O00592	148.9	138.8	179.9	153.7	120.4	127.1
High	[R].LLVQFQDEGGQLLGSPFDVPVDITPDR.[L]	1xTMT6plex [N-Term]	1	1	Q9NVX2	43.1	35.8	34.6	26.4	26.7	27
High	[K].LTEPSYLEDSPEENLFETNDLTIVESK.[E]	2xTMT6plex [N-Term; K27]	1	1	Q6P4F7	35	26.1	25.9	32.8	25.8	17.7
High	[K].ELEQVCNPIISGLYQGAGGPGPGGFGAQGPK.[G]	2xTMT6plex [N-Term; K31]; 1xMethylthio [C6]	1	1	P0DMV9	780.8	639.9	749.8	534.2	569.2	489.9
High	[K].VGIPQENADHDDFDANQLLNK.[I]	2xTMT6plex [N-Term; K21]	1	1	P98082	286.4	314.1	390.5	303.7	293.4	276.3
High	[R].IASHYYITNDTVQTYNQLLKPTLSEIELFR.[V]	2xTMT6plex [N-Term; K20]	1	1	O75643	137	101.8	124.2	98.9	93.7	86.1
High	[R].LYQVEYAMEAIGHAGTCLGILANDGVLLAAER.[R]	1xTMT6plex [N-Term]; 1xMethylthio [C17]; 1xDeamidated [N/Q]	1	1	P25789
High	[R].TFDETVSTYVPLAQQVEDFHK.[R]	2xTMT6plex [N-Term; K21]	1	1	Q9ULW0	168.3	144.2	173.8	165.9	131.8	129.6
High	[K].AHIANPSGASTECFVTDNADGTYQVEYTPFEK.[G]	2xTMT6plex [N-Term; K32]; 1xMethylthio [C13]; 3xDeamidated [N5; N18; Q24]	1	1	O75369
High	[R].VMECLASGILLPGGPGLHDPCERDPTDALSYMTIQQK.[E]	2xTMT6plex [N-Term; K37]; 2xMethylthio [C4; C21]	1	1	Q96SI9	25.6	19	20.6	18.4	16.7	10.7
High	[K].DSGTLTLGLLLRPEGLTSVLELGPEADQPEAAK.[F]	2xTMT6plex [N-Term; K33]	1	1	Q9H6R4	40.4	26.5	31.8	25.5	25.9	21.8
High	[K].GLDDLDADADDGWAGLHEEVDYSEK.[L]	2xTMT6plex [N-Term; K25]	1	1	Q5JSZ5	119.8	107.2	136.5	116.4	107.8	96.9
High	[K].IYYSEETSSDQGNEDEEEPKEVSSSTELHSNEK.[W]	3xTMT6plex [N-Term; K20; K33]	1	1	P19174	54.2	41	45.7	24	31.2	29.1
High	[K].GEGESPPVNGTDEAAGATGDAIEPAPPSQGAEAK.[G]	2xTMT6plex [N-Term; K34]; 1xDeamidated [N/Q]	1	1	P49006	305.4	224.1	250.4	218.4	206	173.1
High	[K].KVWYEWAVTAPVCSAIHNPTGR.[S]	2xTMT6plex [N-Term; K1]; 1xMethylthio [C13]	1	1	O14744	128.5	107.6	131.8	89.6	91.8	75.2
High	[R].SSTSPSIINEDVIINGHSHEDDNPFAEYMWMENEEEFNR.[Q]	1xTMT6plex [N-Term]; 2xDeamidated [N15; N]	1	1	Q9BPZ3	26	19.1	23.5	19.6	17.3	13.7
High	[K].EIEELKQELIQAEIQNGVK.[Q]	3xTMT6plex [N-Term; K6; K19]; 1xDeamidated [Q/N]	1	1	Q12904	1336.2	965.5	1073.5	760.9	668.8	645.6
High	[R].LFDHPESPTPNPTEPLFLAQAEVYK.[E]	2xTMT6plex [N-Term; K25]; 1xDeamidated [Q20]	1	1	P49327	123.2	87.4	81.5	59	60.4	56.1
High	[K].EDLDKVEPAVIEAQNAVK.[S]	3xTMT6plex [N-Term; K5; K18]	1	1	Q14204	742.6	562.2	642	415.7	394.9	401.2
High	[R].GLEDVRPSVESLLDELESSVPSPVPAITVNQGEMSSPQR.[V]	1xTMT6plex [N-Term]	1	1	P49023	43.9	49.8	49	33.6	44.7	31.9
High	[K].VEQPVPDHSELVEDSSPDSEPVDLFSDDSIPDVPQK.[Q]	2xTMT6plex [N-Term; K36]; 2xDeamidated [Q3; Q35]	1	1	Q9NQC3	8.7	4.2	7.6	6	9.8	6.7
High	[K].IQGMEHLENGPSVSVDYNTSDPLIR.[W]	1xTMT6plex [N-Term]	1	1	Q9HBL0	41.2	26.3	38.8	28.3	25.8	27.7
High	[K].QVPLNPDLNQTKPGNFPSLAVSSNEFEPSNSHMVK.[S]	3xTMT6plex [N-Term; K12; K35]; 1xDeamidated [N/Q]	1	1	Q15022	8	1.9	8.9	2.5	5.2	2.9
High	[R].LAEAPSPAPTPSPTPVEDLGPQTSTSPGR.[L]	1xTMT6plex [N-Term]	1	1	Q14160	54.8	50.4	55.8	47.3	45.9	32.8
High	[R].TNVANFPGHSGPITSIAFSENGYYLATAADDSSVK.[L]	2xTMT6plex [N-Term; K35]; 1xDeamidated [N]	1	1	Q9UMS4	87	79	91.3	77.1	71.4	63.9
High	[K].AQELSALLGCEVDADQVILSHSPMK.[L]	2xTMT6plex [N-Term; K25]; 1xMethylthio [C10]	1	1	Q9BXW7	285.9	238.1	233.6	216.6	194.8	163.2
High	[K].TFSDEPLEAGMIVTDEPGYYEDGAFGIR.[I]	1xTMT6plex [N-Term]	1	1	Q9NQW7	150.6	114.8	132	80.4	85.8	87.8
High	[R].KEPPPAVLEADLTEGDLANSHLPSEVLYMLK.[N]	3xTMT6plex [N-Term; K1; K31]; 1xDeamidated [N19]	1	1	Q8IY17	33.5	22.5	35.2	24.2	16.8	23.1
High	[K].GILGYTEHQVVSSDFNSDTHSSTFDAGAGIALNDHFVK.[L]	2xTMT6plex [N-Term; K38]; 3xDeamidated [Q9; N16; N33]	1	1	P04406	85.3	64	77.9	53.8	55.8	56
High	[R].MAAISESNINLCGSHCGVSIGEDGPSQMALEDLAMFR.[S]	1xTMT6plex [N-Term]; 2xMethylthio [C12; C16]	1	1	P29401	173.9	151.5	168.3	105.6	128.8	112
High	[K].VIHDNFGIVEGLMTTVHAITATQK.[T]	2xTMT6plex [N-Term; K24]; 2xDeamidated [N5; Q23]	1	1	P04406
High	[K].VLGETANILETGETLEPAGAHLVLEEK.[S]	2xTMT6plex [N-Term; K27]; 1xDeamidated [N7]	1	1	Q02952	171.1	129.7	145.2	106.1	127.8	93.9
High	[K].AMQAAGQIPATALLPTMTPDGLAVTPTPVPVVGSQMTR.[Q]	1xTMT6plex [N-Term]; 2xDeamidated [Q7; Q35]	1	1	P26368	75.4	61.8	73.2	66.3	50	53.5
High	[R].KLSSSDAPAQDTGSSAAAVETDASR.[T]	2xTMT6plex [N-Term; K1]	1	1	Q7Z4S6	35.7	27.2	31.4	20.4	16.5	16.3
High	[K].ALELEEFQYIGESQGYDIMEPAAK.[K]	2xTMT6plex [N-Term; K24]	1	1	P43246	286.6	228.5	261.5	191.8	209.2	180.6
High	[R].SQLSVFEVVPGTDQVDHAAAVK.[E]	2xTMT6plex [N-Term; K22]	1	1	O60318	39.8	30.8	35.6	39.6	27.7	32
High	[R].VLLLDGEVTPYANTNNNAVDCNQVQLPQSDSSLQSLETSV.[-]	1xTMT6plex [N-Term]; 1xMethylthio [C21]; 1xDeamidated [Q]	1	1	P23634	23.7	19.7	21	14.2	13.2	13.5
High	[R].INEGIGQGDLSELPELHALTAGLK.[A]	2xTMT6plex [N-Term; K24]	1	1	Q15067	56	45.8	48.8	36.6	36.9	36.4
High	[K].LLESLQENHFQEDEQFLGAVMPR.[L]	1xTMT6plex [N-Term]	1	1	P49903	123.5	95.7	127.8	81.1	98.8	85.7
High	[R].SIVSESDVSSFEIQHSGFVK.[Q]	2xTMT6plex [N-Term; K20]	1	1	Q14669	129.9	97.6	121.7	118.4	104.1	97.5
High	[K].ENPETEEDVGPVVQHIYELR.[N]	1xTMT6plex [N-Term]	1	1	P06756	58.1	57	64.7	55.6	46.4	41.5
High	[K].NNPAIVIIGNNGQIHYDHQNDGASQALASCQR.[D]	1xTMT6plex [N-Term]; 1xMethylthio [C30]	1	1	P49257	68.1	48.5	50.9	38.9	40.8	31.9
High	[K].DVLQAAAAEHQDQGQEVNGEVR.[S]	1xTMT6plex [N-Term]; 1xDeamidated [N/Q]	1	1	Q08378	52.8	50.4	55.6	44.9	38.1	43.6
High	[K].VDATRPEATTEVGPQIGVK.[E]	2xTMT6plex [N-Term; K19]	1	1	Q96T58	141.8	124.1	147.8	130.4	111.4	104.5
High	[K].ELLELEALSMAVESTGTAK.[A]	2xTMT6plex [N-Term; K19]	1	1	Q14764	150.5	124.6	151.4	106.8	102.1	98.1
High	[K].EANTGFGGPVISSLYHEETIR.[E]	1xTMT6plex [N-Term]	1	1	Q9BR61	81.4	62.8	67.1	63.3	61.5	51.6
High	[R].GHQLLEEVTQGDMSAADTFLSDLPR.[D]	1xTMT6plex [N-Term]	1	1	Q8IY81	149.2	123.7	132	127.3	103.7	100
High	[K].DGQMLPGEDEPLHALVTANTMENVK.[K]	2xTMT6plex [N-Term; K25]	1	1	Q15637	273.8	237.4	269.5	183.8	190.9	177.8
High	[R].DFVDHIDLVDPVDGVVLVDPEYLK.[E]	2xTMT6plex [N-Term; K24]	1	1	P49407	487.2	384.9	469.7	308.3	328.3	307
High	[K].FVHFIDAPSLALIMPIVQR.[A]	1xTMT6plex [N-Term]; 1xOxidation [M14]	1	1	Q92616	40.5	29.9	38.4	30.2	26.9	26.2
High	[K].LQLALQALGSEEETNHGK.[L]	2xTMT6plex [N-Term; K18]	1	1	Q86W92	312.5	285	329.6	271.8	242.4	236
High	[K].SIVGMTMYNQATQEIAKPSELLTSVR.[A]	2xTMT6plex [N-Term; K17]	1	1	Q9Y2A7	14.4	10.1	14	9	10.6	8.3
High	[R].GGGGPGGGGPGGGSAGGPSQPPGGGGPGIR.[K]	1xTMT6plex [N-Term]; 1xDeamidated [Q20]	1	1	Q92945	16.4	13.6	14.5	15.8	13.1	11
High	[R].SVYAHFPINVVIQENGSLVEIR.[N]	1xTMT6plex [N-Term]; 2xDeamidated [N15; N/Q]	1	1	P32969	99.7	82.2	89.9	70.9	78.6	73.6
High	[K].TYPEWHVATEPVATWQNIQAAGTQK.[A]	2xTMT6plex [N-Term; K25]; 1xDeamidated [Q/N]	1	1	Q16854	23.7	20.6	22.9	24	19.4	17
High	[K].TVASPGVTVEEAVEQIDIGGVTLLR.[A]	1xTMT6plex [N-Term]; 1xDeamidated [Q15]	1	1	P31939	24.1	14.6	21.8	16	17.7	17.6
High	[K].SPDLEASLDTLENNCHVGSDIDFRPK.[L]	2xTMT6plex [N-Term; K26]; 1xMethylthio [C15]	1	1	Q13111	57.8	41.4	58	51.8	38.7	42.2
High	[K].DGAGFLINLIDSPGHVDFSSEVTAALR.[V]	1xTMT6plex [N-Term]	1	1	P13639	1817.4	1555.3	1765.4	1179.3	1238.7	1219.5
High	[R].EDRPISFYQLGSNQLQSNAVSLAR.[D]	1xTMT6plex [N-Term]	1	1	O43150	10.7	10.6	13.2	9.5	7.3	8.3
High	[K].EQPQQTVIADHSLSASHMETTMK.[L]	2xTMT6plex [N-Term; K23]	1	1	Q13769	62.8	55.6	68.6	55.2	45.1	45.6
High	[R].SKPTVDIVNQAGETALDIAK.[R]	3xTMT6plex [N-Term; K2; K20]	1	1	Q9ULH1	97.2	61.8	75	54.1	47.3	47
High	[K].VILNPVNAGQPLHASNYELSDNAGCK.[E]	2xTMT6plex [N-Term; K26]; 1xMethylthio [C25]	1	1	Q14573	118.8	82.1	117.3	84.2	87.9	82.3
High	[R].AIAQPGPILPSHLNSFIDENPSGLPIGEALDR.[I]	1xTMT6plex [N-Term]	1	1	P42694	17.9	10	19.8	16.2	11.2	10
High	[R].QFFMEDIVLANHPDIFNPDNPK.[V]	2xTMT6plex [N-Term; K22]	1	1	P49959	231.9	193.4	197.9	175.7	161.9	141.8
High	[K].QAVDFLSNEGHIYSTVDDDHFK.[S]	2xTMT6plex [N-Term; K22]	1	1	P15927	530.2	450.2	529.7	357	404.2	360.7
High	[R].QVCQLPGLFSYAQHIASIDGR.[R]	1xTMT6plex [N-Term]; 1xMethylthio [C3]	1	1	Q9Y6C9	74.3	46.8	48.9	50.2	34.8	34
High	[R].GLSASYLEPDRYDEEEEGEESISLAAIK.[N]	2xTMT6plex [N-Term; K28]	1	1	Q8WVC0	63.8	53.9	58.3	55	53.2	40.2
High	[R].IEGCIIGFDEYMNLVLDDAEEIHSK.[T]	2xTMT6plex [N-Term; K25]; 1xMethylthio [C4]	1	1	P62304	325.4	277.8	304.9	258	241	236.1
High	[K].LDQEGDDVQTAAEEVLADGDTLDFEDDTVQSSGPR.[A]	1xTMT6plex [N-Term]	1	1	Q32MZ4	74.1	76.5	92.6	70.4	75.5	63.5
High	[R].NEEDIGAGDQGLMFGYATDETEECMPLTIVLAHK.[L]	2xTMT6plex [N-Term; K34]; 1xMethylthio [C24]; 1xOxidation [M]	1	1	P31153	224.8	167.6	191	130.1	138.8	144.3
High	[K].DGSTEDTASSLCGEEDTEDEELEAAASHLNK.[D]	2xTMT6plex [N-Term; K31]; 1xMethylthio [C12]	1	1	Q92994
High	[R].LQQELDDLTVDLDHQR.[Q]	1xTMT6plex [N-Term]	1	1	P35580	162.7	149.9	151.8	115.2	138.5	104.5
High	[R].NFSSVAASSGNTTLNGEDGVEQTAIK.[V]	2xTMT6plex [N-Term; K26]	1	1	Q9ULJ6	52	39.9	47.6	33.8	36.2	39.7
High	[K].SSPGQPEAGPEGAQERPSQAAPAVEAEGPGSSQAPR.[K]	1xTMT6plex [N-Term]	1	1	P40222	68.8	62.4	66.5	40.7	41.1	44.6
High	[K].RPSTSQTVSTPAPVPVIESTEAIEAK.[A]	2xTMT6plex [N-Term; K26]	1	1	P12270	234.9	221.5	253.7	200.4	196.7	174.9
High	[K].TVGTQDTPYMVNGQEIPADTLGQFPSIK.[D]	2xTMT6plex [N-Term; K28]; 1xDeamidated [N/Q]	1	1	Q08378	21.6	19.1	26.9	11.9	21.5	20
High	[R].LLAETHYQLGLAYGYNSQYDEAVAQFSK.[S]	2xTMT6plex [N-Term; K28]	1	1	P49321	211.3	206	247.6	154.5	193.2	166
High	[K].ATPPQIVNGDQYCGDYELFVEAVEQNTLQEFLK.[L]	2xTMT6plex [N-Term; K33]; 1xMethylthio [C13]; 1xDeamidated [Q/N]	1	1	Q9H299	14.4	13.8	14.8	7.2	12.8	10
High	[K].EFFVTSAPWSVIDQQAIHPELNGATYR.[Y]	1xTMT6plex [N-Term]; 1xDeamidated [Q/N]	1	1	P56545	150.4	118.5	137.4	112.8	103.9	102.4
High	[R].AAELFGLTAEEVYLVHDELDKPLGR.[L]	2xTMT6plex [N-Term; K21]	1	1	Q86Y79	31.9	36.3	39.9	34.2	31.9	25.4
High	[K].VLELDTLVDNLSIDPSSGDIWVGCHPNGQK.[L]	2xTMT6plex [N-Term; K30]; 1xMethylthio [C24]	1	1	Q15165	242.5	180.2	209.5	183.2	165.1	157.3
High	[K].DSFIENSSSNCTSGSSKPNSPSISPSILSNTEHK.[R]	3xTMT6plex [N-Term; K17; K34]; 1xMethylthio [C11]; 1xDeamidated [N]	1	1	Q99700	10.6	12.8	10.9	7.7	8.9	9.3
High	[K].KDEPPLDFPDTLEGFEYAFNEK.[G]	3xTMT6plex [N-Term; K1; K22]	1	1	Q8WUF8	117.4	77.6	103.3	80	75.4	66
High	[K].SGAWDESGVFIYTTSNHIK.[Y]	2xTMT6plex [N-Term; K19]	1	1	P53621	60.4	53.3	57.9	34.1	35.7	34.7
High	[K].GAEISEENSEGGLHVDLAQIIEACDVCLK.[E]	2xTMT6plex [N-Term; K29]; 2xMethylthio [C24; C27]	1	1	Q7L2H7	70.2	61.8	76.6	57.6	51.3	50.7
High	[K].VAHILNISPPLNLNPVWFK.[Q]	2xTMT6plex [N-Term; K19]; 1xDeamidated [N]	1	1	Q6YN16	44	31.7	37	38.2	32	27.4
High	[R].DLSIEEQSECAQDFYHNVAER.[M]	1xTMT6plex [N-Term]; 1xMethylthio [C10]	1	1	Q9UJ41	81.4	58.6	63.8	51.1	46.9	50.8
High	[R].NTTGIEESTDGMILGPEDLSYQIYDVSGESNSAVSTEDLK.[E]	2xTMT6plex [N-Term; K40]	1	1	Q71RC2	49.3	42.1	44	32.5	34.4	31.1
High	[K].NDPQSITADDLHQLLVVAR.[C]	1xTMT6plex [N-Term]	1	1	Q9BTE3	62.1	51.1	60.4	34.6	45	38.6
High	[R].KVDVDEYDENKFVDEEDGGDGQAGPDEGEVDSCLR.[Q]	3xTMT6plex [N-Term; K1; K11]; 1xMethylthio [C33]	1	1	O15511	38.8	34.9	32.5	30.6	23.6	20.9
High	[R].LQSGQFGDVGFNPYEPAVDFFSGDVMIHPVTNRPADK.[R]	2xTMT6plex [N-Term; K37]; 1xOxidation [M26]; 1xDeamidated [Q/N]	1	1	Q14137	16.2	16	13.6	12.2	11.1	13.9
High	[K].DAASLESQLQDTQELLQEETR.[Q]	1xTMT6plex [N-Term]	1	1	P35580	246.1	200.8	220.9	184	170.3	146.4
High	[R].MATEVAADALGEEWKGYVVR.[I]	2xTMT6plex [N-Term; K15]	1	1	P62753	155.7	121	117.7	90.4	97.3	65.9
High	[K].GGGPAASLQNDLNQGGPGSTNSK.[R]	2xTMT6plex [N-Term; K23]	1	1	Q96K21	29.1	22.7	28.2	17.9	21.6	23.9
High	[K].KFYPLEIDYGQDEEAVKK.[L]	4xTMT6plex [N-Term; K1; K17; K18]	1	1	P09874	299.1	206.2	223.2	137.5	127.4	132.4
High	[K].DAAAICQPSAGVHIVMPGYYSPESMGLLDPATSDGR.[V]	1xTMT6plex [N-Term]; 1xMethylthio [C6]	1	1	P43304	109.6	85.1	99.3	81.7	59.4	63.8
High	[R].VMYDFAAEPGNNELTVNEGEIITITNPDVGGGWLEGR.[N]	1xTMT6plex [N-Term]	1	1	Q9Y5X1	121.4	94.1	111.8	85.1	92.2	77.3
High	[K].AINSSGLAHVENEEQYTQALEK.[F]	2xTMT6plex [N-Term; K22]	1	1	O43150	17	16.7	14.9	10.9	10.9	13.4
High	[K].NNQSIIFENNQADLENATEVLSGYLER.[D]	1xTMT6plex [N-Term]	1	1	Q9Y4X5	44.3	34.6	43	28	30.6	28.7
High	[R].AAFAHFPELYDFALSNVAEVDTR.[E]	1xTMT6plex [N-Term]	1	1	O60306	270.2	215.7	227.7	201.4	185.3	167.4
High	[K].ATVPVAAATAAEGEGSPPAVAAVAGPPAAAEVGGGVGGSSR.[A]	1xTMT6plex [N-Term]	1	1	O75179	29.4	25.4	27.2	16.4	24.8	19.4
High	[K].FWEVISDEHGIDPTGTYHGDSDLQLDR.[I]	1xTMT6plex [N-Term]	1	1	P07437	478.7	412.5	494.3	299.4	332.2	317.8
High	[K].NAQAPLALTESHLATLASSSQSPEAIK.[Q]	2xTMT6plex [N-Term; K27]	1	1	Q9NR09	31.2	25.8	29.6	18.8	18	21.8
High	[K].KGIVDQSQQAYQEAFEISK.[K]	3xTMT6plex [N-Term; K1; K19]	1	1	P63104	357	267.9	332.2	152.5	195.9	188.1
High	[K].DLTKPVVTISDEPDILYK.[R]	3xTMT6plex [N-Term; K4; K18]	1	1	P82664	233.1	170.8	205.5	183.4	147.9	139.1
High	[K].ELFQTPGHTEESMTDDKITEVSCK.[S]	3xTMT6plex [N-Term; K17; K24]; 1xMethylthio [C23]	1	1	P46013	166.3	135.9	169.8	134.8	110.8	95.7
High	[R].NQMQEQLDHLGEVQTESAGIQR.[A]	1xTMT6plex [N-Term]; 1xDeamidated [Q14]	1	1	Q9HAU0	163	138.3	136.2	111.4	101.1	112.2
High	[K].ISELGSQLSDEAVEDGLFHEFK.[R]	2xTMT6plex [N-Term; K22]; 1xDeamidated [Q7]	1	1	Q96T37	81	59.5	64	63.2	51.3	44.8
High	[R].TLEEGHDFIQEFPGSPAFAALTSIAQK.[I]	2xTMT6plex [N-Term; K27]	1	1	Q9Y5Y2	293.5	236.2	272.1	164.3	193.5	175.9
High	[R].VISHAISEHVEDAGVHSGDATLMLPTQTISQGAIEK.[V]	2xTMT6plex [N-Term; K36]; 1xDeamidated [Q]	1	1	P31327	57.6	50.1	56.5	44	47.7	33
High	[K].DFSALESQLQDTQELLQEENR.[Q]	1xTMT6plex [N-Term]	1	1	P35579	686.7	679.7	768.3	535.2	597	521.8
High	[K].FVHLLDQSDQDFQEELDLMK.[M]	2xTMT6plex [N-Term; K20]	1	1	P46940	308.8	258.8	292.8	227	228	219.6
High	[K].IANEVIGEMNLKPEEVFLAQGTLRPDLIESASLVASGK.[A]	3xTMT6plex [N-Term; K12; K38]	1	1	P49915	464.7	371.1	438.6	267.1	311.3	285.9
High	[R].YESGDHVAVYPANDSALVNQLGK.[I]	2xTMT6plex [N-Term; K23]	1	1	P16435	494.3	397.4	474.1	439.1	355.7	334.4
High	[K].GDFFPPERPQQLPHGLGGIGMGLGPGGQPIDANHLNK.[G]	2xTMT6plex [N-Term; K37]	1	1	P52272	1113.1	850.2	998.3	831.1	722	683.9
High	[K].GALSPITDNTEVDTGIHVPSEDIPETMDEDSSLR.[D]	1xTMT6plex [N-Term]	1	1	Q08AD1	32.1	27.6	25.7	21.4	25	21.1
High	[K].DLLSTQPSETLASSDSFASTQPTHSWK.[V]	2xTMT6plex [N-Term; K27]	1	1	O75940	76.5	72.1	83	69.3	72.2	51.8
High	[K].EKPYFPIPEEYTFIQNVPLEDR.[V]	2xTMT6plex [N-Term; K2]	1	1	Q00839	809.2	598.1	735.9	630.6	551.1	500
High	[R].EDKSPSEESAPTTSPESVSGSVPSSGSSGR.[E]	2xTMT6plex [N-Term; K3]	1	1	P54725	116.9	100.4	106.9	67.6	64.5	70.7
High	[K].RLEENDDDAYLNSPWADNTALK.[R]	2xTMT6plex [N-Term; K22]	1	1	P57076	56.2	39.2	44.9	38.6	32.1	31.1
High	[R].GLEPVDFQPQAGFAAEGVESGTAFSDINLQEK.[D]	2xTMT6plex [N-Term; K32]	1	1	Q9NWV4	66.9	74.5	70.1	44.4	53.3	39.4
High	[K].LTETVVTEYLNSGNANEAVNGVR.[E]	1xTMT6plex [N-Term]	1	1	P78344	46.9	39.7	40.2	34.9	38.1	26.9
High	[K].NSMTFSGPVEDMFGYTVQQYENEEGK.[W]	2xTMT6plex [N-Term; K26]; 1xDeamidated [N1]	1	1	P56199	2.1	2.9	2.7	3.4	3.1	3.2
High	[R].HIDCAHVYQNENEVGVAIQEK.[L]	2xTMT6plex [N-Term; K21]; 1xMethylthio [C4]	1	1	P15121	534.5	446.7	583	321.2	370	389.2
High	[R].SHLGAENNIDLVLNVEDFDVESK.[F]	2xTMT6plex [N-Term; K23]; 1xDeamidated [N]	1	1	Q96KA5	56.9	45.4	56	46.6	30.7	38.1
High	[R].ELYLSHNGIEVIEGLENNNK.[L]	2xTMT6plex [N-Term; K20]	1	1	Q15435	173.9	137.5	170.1	115.7	124.8	115.5
High	[R].ELQGLATNQPFFWEAQAPVSTVEQLDQR.[Y]	1xTMT6plex [N-Term]	1	1	Q9Y6V7	147.9	116	126.9	97.6	92.8	86.8
High	[K].GDFFPPERPQQLPHGLGGIGMGLGPGGQPIDANHLNK.[G]	2xTMT6plex [N-Term; K37]; 1xOxidation [M21]	1	1	P52272	323	266.3	297.3	258.3	217.3	213.4
High	[K].QFAPIHAEAPEFMEMSVEQEILVTGIK.[V]	2xTMT6plex [N-Term; K27]	1	1	P06576	675.4	552.7	623.1	538.3	474.9	430
High	[K].ENSLILAGGDCQLHTMDLETGTFTR.[V]	1xTMT6plex [N-Term]; 1xMethylthio [C11]	1	1	Q86W42	26.7	23.9	21.3	17.4	22	20.3
High	[K].LPSTGEGTQFYLFENVDNAQQFK.[Q]	2xTMT6plex [N-Term; K23]	1	1	P30519	92.6	75.6	74.9	82.4	64.3	51.2
High	[R].NENTFLDLTVQQIEHLNK.[T]	2xTMT6plex [N-Term; K18]	1	1	Q16851	1210.7	904.6	1076.3	703	730.1	713.7
High	[K].LPELQGVETELCYNVNWTAEALPSAEETKK.[L]	3xTMT6plex [N-Term; K29; K30]; 1xMethylthio [C12]	1	1	O15067	205.6	141.4	169.8	93.5	93.2	111.5
High	[K].TIPGDTAWLLYDTYGFPVDLTGLIAEEK.[G]	2xTMT6plex [N-Term; K28]	1	1	P49588	106.8	70.6	87.6	51.8	53.7	49.7
High	[K].TITQIEEFSDVNEGEKEVMK.[L]	3xTMT6plex [N-Term; K16; K20]	1	1	Q15022	44.6	28.9	34.2	26.4	18	26.9
High	[K].ISATEDTPEAEGEVPELYHQR.[K]	1xTMT6plex [N-Term]	1	1	Q96EK5	104.1	89.7	96.1	71.9	63.7	69.1
High	[K].DTTLFDLSQFGSSNTSHENLQK.[T]	2xTMT6plex [N-Term; K22]; 1xDeamidated [Q9]	1	1	P20585	53.3	45.2	53.4	43.3	33.6	38.5
High	[K].EILASFISGLFNFYEDLYFTYLEINPLVVTK.[D]	2xTMT6plex [N-Term; K31]	1	1	P53396	3.9	8.2	5.5	2.1	6.4	4.7
High	[R].EEAVPEASPVTQAGASVITVETVIQENVGAQK.[I]	2xTMT6plex [N-Term; K32]; 1xDeamidated [Q/N]	1	1	O43491	58	56.8	68.7	67.9	56	56.6
High	[K].LTETVVTEYLNSGNANEAVNGVR.[E]	1xTMT6plex [N-Term]; 1xDeamidated [N]	1	1	P78344	190.4	145.1	138.8	122.8	116.7	113.6
High	[K].ASLNPSDTPPSVVNEDFLHDLK.[E]	2xTMT6plex [N-Term; K22]	1	1	O00116	512.9	390.4	434.4	380.4	330.9	312.4
High	[K].ISIENEQLVIGSYSQPSDSWDK.[D]	2xTMT6plex [N-Term; K22]	1	1	Q12792	100.3	83.2	88.3	68.4	81.3	67
High	[R].IITGGAPELAVEGNGPVESNAVLTK.[A]	2xTMT6plex [N-Term; K25]; 1xDeamidated [N14]	1	1	Q12996	44.6	32.5	35.8	38.9	21.6	29.1
High	[K].GQILTMANPIIGNGGAPDTTALDELGLSK.[Y]	2xTMT6plex [N-Term; K29]; 1xDeamidated [N]	1	1	P31327	600.1	435.2	438.3	442.7	367.5	332.2
High	[R].LPEEWSQWLGGSSWPGYVRPLPPAAIESPAVAAPAYSR.[A]	1xTMT6plex [N-Term]; 1xDeamidated [Q7]	1	1	P04792	16.6	16.2	17.1	11.4	8.6	12.5
High	[R].YALQMEQLNGILLHLESELAQTR.[A]	1xTMT6plex [N-Term]; 1xOxidation [M5]; 1xDeamidated [Q/N]	1	1	P05783	572.5	515.8	616	524.4	394.4	435.5
High	[R].RVEDEVNSGVGQDGSLLSSPFLK.[G]	2xTMT6plex [N-Term; K23]	1	1	L0R6Q1	45.6	40.9	44.8	37.2	27.7	36.1
High	[K].VWGNVVTVEWADPVEEPDPEVMAK.[V]	2xTMT6plex [N-Term; K24]	1	1	O43390	337.8	300.6	324.8	317.3	248.8	255.8
High	[K].DGYVQVEEYIADLYSAEPGEEEPAWVQTER.[Q]	1xTMT6plex [N-Term]	1	1	Q96D15	125.4	80.7	77.2	80.4	89.5	51.2
High	[R].EAGAEVLSAGDGPGAEEDFLR.[Q]	1xTMT6plex [N-Term]	1	1	Q17RN3	69.1	70.4	74.5	56.3	60.1	51.2
High	[R].LQQELDDLLVDLDHQR.[Q]	1xTMT6plex [N-Term]	1	1	P35579	464	418.6	507	372.3	415.6	366.3
High	[K].FETNPEDSPADQTLIVQSQPVEVIYDAK.[T]	2xTMT6plex [N-Term; K28]; 1xDeamidated [N/Q]	1	1	Q709C8	19.6	18	25.3	18.7	17.5	20.6
High	[K].MAVESPSDSAENGQQIMDEPMGEEEINPQTEEVSIK.[E]	2xTMT6plex [N-Term; K36]	1	1	P51812	11.1	8.3	8.3	6.7	7.5	6.7
High	[R].TATYNGPPASPSLSHEATPLSQTR.[S]	1xTMT6plex [N-Term]	1	1	P27448	23	11.2	20.5	13.3	11.6	10.6
High	[K].EPGEYAVHIMCDDEDIKDSPYMAFIHPATGGYNPDLVR.[A]	2xTMT6plex [N-Term; K17]; 1xMethylthio [C11]	1	1	O75369	61.6	39.3	43	25.4	24.4	26.4
High	[R].FNLEEVLQEWEAEQGTQASNGDASTLGEETK.[S]	2xTMT6plex [N-Term; K31]; 1xDeamidated [N/Q]	1	1	Q9P2K3	29.1	17.5	19.5	17.7	16.8	17.5
High	[K].SENGLEFTSSGSANTETTK.[V]	2xTMT6plex [N-Term; K19]	1	1	P21796	188.1	144.1	166.5	146.7	108.5	111.2
High	[K].EMQLGLEEGLVPSLSSSCVPDSSSLSSLGDSSFYR.[A]	1xTMT6plex [N-Term]; 1xMethylthio [C18]	1	1	P49454	11.6	12.9	17.2	13.6	16.6	10.4
High	[R].EATADISDVWLNLAHIYVEQK.[Q]	2xTMT6plex [N-Term; K21]	1	1	Q6PD62	165.1	137	142.1	120.4	99.8	105.2
High	[R].RGPNYTSGYGTNSELSNPSETESER.[K]	1xTMT6plex [N-Term]	1	1	P51114	122.2	91.2	96.8	75.4	64.7	61.9
High	[R].ETVVEVPQVTWEDIGGLEDVKR.[E]	2xTMT6plex [N-Term; K21]	1	1	P55072	537.8	364	404.1	241.5	208	230.1
High	[R].ESPLSLYNEELVSMNVQGDYEPTDATGFININSLR.[L]	1xTMT6plex [N-Term]; 1xOxidation [M14]	1	1	P00966	144.1	97.6	99.1	62.8	69.1	64.5
High	[R].TVPPAVTGITFLSGGQSEEEASINLNAINK.[C]	2xTMT6plex [N-Term; K30]	1	1	P04075	5355.5	4455.8	5060.5	3232	3487.7	3288.6
High	[K].LSSSLAVSTHPDAMNQQLETAQK.[M]	2xTMT6plex [N-Term; K23]	1	1	Q03001	15	10.4	10	12.8	12.1	8.5
High	[K].LDEYLNSPLPDEIDENSMEDIK.[F]	2xTMT6plex [N-Term; K22]	1	1	Q9Y696	160.2	123.7	152.9	106.1	107.5	108.3
High	[R].LSEALAEDGSYNAVGFTYGSDYYDPSEPTEEEEPSK.[Q]	2xTMT6plex [N-Term; K36]	1	1	Q12872	86	73.1	85.5	70.7	63.7	53.4
High	[K].ADKDQANDGLSSALLILYLDSAR.[N]	2xTMT6plex [N-Term; K3]	1	1	A0FGR8	529.6	434.9	508	446.3	377.8	390.4
High	[K].SFAVGTLAETIQGLGAASAQFVSR.[L]	1xTMT6plex [N-Term]	1	1	Q8TEX9	105.4	82.4	81.5	43.5	52.7	48.1
High	[R].LTPPVLEEMGHCDSVYLSEVGDTQVVVFK.[H]	2xTMT6plex [N-Term; K29]; 1xMethylthio [C12]	1	1	P50990	629.4	507.9	573.4	383.4	403.7	369.6
High	[R].AHSPMIAVGSDDSSPNAMAK.[V]	2xTMT6plex [N-Term; K20]	1	1	Q96EE3	198.8	136.6	171.1	136.8	117	122.6
High	[R].LTSDATVHSIVIQDGGLLVFGDNK.[D]	2xTMT6plex [N-Term; K24]	1	1	Q9UHN6	106.6	66.2	82.9	79.2	64	65.1
High	[K].LSEEEILENPDLFLTSEATDYGR.[Q]	1xTMT6plex [N-Term]	1	1	Q14257	220.1	216.5	232.8	221.4	223.4	176
High	[K].TPSTMENDSSNLDPSQAPSLAQPLVFSNSK.[Q]	2xTMT6plex [N-Term; K30]; 3xDeamidated [Q16; N28; N/Q]	1	1	Q14157	14.3	16.8	14.8	14	15.7	8.9
High	[K].NDYEMTFNNETSVMPCEDDHHLPTVQFDFTGIDDLENK.[S]	2xTMT6plex [N-Term; K38]; 1xMethylthio [C16]	1	1	P27694	16.4	12.6	11.4	10.8	11.6	8.6
High	[R].NVNNEVHFFENNNFNTIANK.[L]	2xTMT6plex [N-Term; K20]; 2xDeamidated [N]	1	1	Q9BY44	40.9	36	31.2	31.9	24.2	28
High	[K].LNQQAEELQEIHEIQLQEK.[E]	2xTMT6plex [N-Term; K19]	1	1	Q13439	191.9	169.2	186.9	174.3	180.1	137.2
High	[R].NKEPPAPAQQLQPQPVAVQGPEPAR.[V]	2xTMT6plex [N-Term; K2]; 2xDeamidated [Q12; Q]	1	1	Q9HC07	223.4	172.7	187.1	162.6	128.7	138.9
High	[K].EKPSYDTETDPSEGLMNVLK.[K]	3xTMT6plex [N-Term; K2; K20]	1	1	Q9HB71	995.1	794.3	893.4	524.3	662.7	594
High	[R].NTTGIEESTDGMILGPEDLSYQIYDVSGESNSAVSTEDLK.[E]	2xTMT6plex [N-Term; K40]; 1xOxidation [M12]; 2xDeamidated [Q22; N31]	1	1	Q71RC2	21.7	14.5	18.4	18.8	13.6	8.3
High	[K].LADDVDLEQVANETHGHVGADLAALCSEAALQAIR.[K]	1xTMT6plex [N-Term]; 1xMethylthio [C26]	1	1	P55072	249.6	202	249	195.1	189.3	168.9
High	[R].GSDELFSTCVTNGPFIMSSNSASAANGNDSK.[K]	2xTMT6plex [N-Term; K31]; 1xMethylthio [C9]; 1xDeamidated [N]	1	1	P26599	274	192.8	222.6	160.9	148.3	135.2
High	[K].LFPNSLDQTDMHGDSEYNIMFGPDICGPGTK.[K]	2xTMT6plex [N-Term; K31]; 1xMethylthio [C26]; 1xDeamidated [N/Q]	1	1	P27797	256	212	268.2	205.4	174.6	167.4
High	[R].VEGDTCSLNEFTITGSTYAPIGEVHK.[D]	2xTMT6plex [N-Term; K26]; 1xMethylthio [C6]	1	1	P16615	85.1	82	77.8	81.1	64.3	57.5
High	[R].NTVTLSWQPNLNSGATPTSYIIEAFSHASGSSWQTVAENVK.[T]	2xTMT6plex [N-Term; K41]; 1xDeamidated [N/Q]	1	1	Q9Y6N7	7.4	8.3	6.5	5.7	3	4
High	[K].VDINAPDVEVHGPDWHLK.[M]	2xTMT6plex [N-Term; K18]	1	1	Q09666	655.7	722.7	878.9	742.2	716.7	606.9
High	[K].VDKGVVPLAGTNGETTTQGLDGLSER.[C]	2xTMT6plex [N-Term; K3]	1	1	P04075	30.1	23.9	26.8	11.2	17.6	8.5
High	[R].IETSIGQSTVIIDLTEDSNEQPDSLVDHNK.[L]	2xTMT6plex [N-Term; K30]; 1xDeamidated [Q/N]	1	1	Q13111	56.3	49.7	47	45.2	37.7	33
High	[K].YITEPEMVFEEHEVNEDIQPMTAFESEK.[E]	2xTMT6plex [N-Term; K28]	1	1	Q12849	281.8	243.6	276.2	229.6	200.9	186.1
High	[R].EEAVPEASPVTQAGASVITVETVIQENVGAQK.[I]	2xTMT6plex [N-Term; K32]	1	1	O43491	78.7	75.8	93.6	83.6	72.1	67.2
High	[K].ISDSVLVDIKDTEPLIQTAK.[T]	3xTMT6plex [N-Term; K10; K20]	1	1	P48643	1523.1	1036.3	1140.7	625.6	617.8	588.2
High	[K].VAHILNISPPLNLNPVWFK.[Q]	2xTMT6plex [N-Term; K19]	1	1	Q6YN16	48.3	38.2	39.7	38	27.1	28.4
High	[R].HYLSQWIESQAWDSVDLDNPQENIK.[A]	2xTMT6plex [N-Term; K25]	1	1	P51692	44.8	29.3	37.8	21.6	31.9	27.4
High	[K].LPAELQELPGLSHQYWSAPSDK.[E]	2xTMT6plex [N-Term; K22]	1	1	P27695	619.6	456.9	547.2	370.8	398.2	352.4
High	[K].NETVSSNSSNNTGNSTTETSSTLEVR.[T]	1xTMT6plex [N-Term]	1	1	Q96SI9	53.6	34.7	48.9	30.4	38.5	32.1
High	[K].FTLDCTHPVEDGIMDAANFEQFLQER.[I]	1xTMT6plex [N-Term]; 1xMethylthio [C5]; 1xOxidation [M14]	1	1	P35268	654.4	532.8	623.9	491.7	461.3	437.9
High	[K].AQGPAASAEEPKPVEAPAANSDQTVTVK.[E]	3xTMT6plex [N-Term; K12; K28]; 1xDeamidated [N/Q]	1	1	P80723	128.9	123.7	129.4	128.8	96	102
High	[K].MLETCGDAENQLALELSQHEVFVEK.[E]	2xTMT6plex [N-Term; K25]; 1xMethylthio [C5]	1	1	Q68EM7	209	168.3	232.3	149.7	158.2	137.2
High	[R].SSLPEFQAAPEAEPEPGEPLLQVTLVDCPGHASLIR.[T]	1xTMT6plex [N-Term]; 1xMethylthio [C28]	1	1	P57772	77.8	66.4	78.2	58.6	61.1	52
High	[R].LLEGDGGPNTGGMGAYCPAPQVSNDLLLK.[I]	2xTMT6plex [N-Term; K29]; 1xMethylthio [C17]	1	1	P22102	238.6	172	194.7	131.9	152.3	139
High	[R].AEGSDVANAVLDGADCIMLSGETAK.[G]	2xTMT6plex [N-Term; K25]; 1xMethylthio [C16]	1	1	P14618	3199.3	2672.9	3209.9	2016.9	2138.1	2027.7
High	[K].VNNSSLIGLGYTQTLKPGIK.[L]	3xTMT6plex [N-Term; K16; K20]	1	1	P21796	487.8	288.4	359.4	325.4	245.4	263.1
High	[K].VADNLAIQLAAVTEDKYEILQSVDDAAIVIK.[N]	3xTMT6plex [N-Term; K16; K31]	1	1	Q12906	664	498.5	601.8	488.2	430.5	408.4
High	[K].RNDFQLIGIQDGYLSLLQDSGEVR.[E]	1xTMT6plex [N-Term]; 1xDeamidated [N2]	1	1	P63241	95.5	89.6	86.4	64.8	68.5	68.2
High	[K].SNQELSEQGTSFSQTCLTQFLEDEYPDMPTEGIK.[N]	2xTMT6plex [N-Term; K34]; 1xMethylthio [C16]	1	1	Q9H9J2	57.3	45	50.2	52.5	45.7	40
High	[K].KAAAEDVNVTFEDQQK.[I]	3xTMT6plex [N-Term; K1; K16]	1	1	Q9NQP4	321.5	288.8	328.8	168.7	194.2	189.8
High	[K].VLSVDESIIKPEQEFFTAPFEK.[N]	3xTMT6plex [N-Term; K10; K22]	1	1	Q4KMQ2	453.2	352.5	432.1	372.9	316.4	324.3
High	[R].AQAALQAVNSVQSGNLALAASAAAVDAGMAMAGQSPVLR.[I]	1xTMT6plex [N-Term]; 1xDeamidated [N/Q]	1	1	P26599	43.1	34.8	32.8	41.4	27.9	31.3
High	[K].HLDSSAAAIIDAPMDIPGLNLSQQEYYPYVYYK.[I]	2xTMT6plex [N-Term; K33]; 1xDeamidated [N/Q]	1	1	P21283	14.2	5.6	8.8	5.1	5.4	5.1
High	[K].STSAPQMSPGSSDNQSSSPQPAQQK.[L]	2xTMT6plex [N-Term; K25]	1	1	Q14157	71.1	70.4	71.5	48.4	57.9	46.8
High	[K].YSNEDTLSVALPYFWEHFDK.[D]	2xTMT6plex [N-Term; K20]	1	1	P26641	893.6	642.9	900.1	618.4	864.5	514.2
High	[K].EVGDGTTSVVIIAAELLK.[N]	2xTMT6plex [N-Term; K18]	1	1	P17987	587.2	513.2	567.3	414.1	462.8	382.7
High	[R].DTGVQGVMSAEGNLHNPALFEGR.[S]	1xTMT6plex [N-Term]	1	1	Q6P1R4	47.9	45.2	42.5	34.1	33.4	26.8
High	[R].TVEFQHIIPISAVTGEGIEELK.[N]	2xTMT6plex [N-Term; K22]	1	1	A4D1E9	255.3	192.5	217.6	201.6	170.9	160.2
High	[K].QGLYELSASNFELHVAQGDHFIK.[F]	2xTMT6plex [N-Term; K23]; 1xDeamidated [N/Q]	1	1	Q8NBS9	58.5	49.6	57.3	50.2	50.5	41.2
High	[K].EESQQMVLDIEDLDNIQTPESVLLSAVSGEDTQDR.[T]	1xTMT6plex [N-Term]; 1xOxidation [M6]; 1xDeamidated [Q/N]	1	1	Q14152	26.2	21.8	28.4	17.1	21.1	22.8
High	[K].TKPPLAPGTILYEAELSQFSEDIKK.[W]	4xTMT6plex [N-Term; K2; K24; K25]	1	1	Q9BZQ8	282.2	211.8	291.8	187.5	147.6	191.9
High	[K].SEVFYPGETVVHGPGEATAVEWGPNTWMVEYGR.[G]	1xTMT6plex [N-Term]; 1xDeamidated [N25]	1	1	Q99720	9.9	11.5	7.2	9.6	11.5	3.6
High	[K].LQLQEQLQAETELCAEAEELR.[A]	1xTMT6plex [N-Term]; 1xMethylthio [C14]	1	1	P35579	1007.2	833.7	983.8	690.1	749.4	673.1
High	[K].GLTAVSNNAGVDNFGLGLLLR.[S]	1xTMT6plex [N-Term]	1	1	P55809	37	30.3	32.1	29.7	23.1	25.3
High	[K].LSAASTWLEDEGVGATTVMLK.[E]	2xTMT6plex [N-Term; K21]	1	1	Q9Y4L1	145.7	124.3	151.5	145.6	122	95.2
High	[K].LISKPVASDSTYFAWCPDGEHILTATCAPR.[L]	2xTMT6plex [N-Term; K4]; 2xMethylthio [C16; C27]	1	1	Q9BY44	146.4	120.6	131.2	88.9	75.9	83.1
High	[R].DLDGTCSLHTTASTLDDDGNYTIMAANPQGR.[I]	1xTMT6plex [N-Term]; 1xMethylthio [C6]	1	1	Q8WX93	64.7	62.6	67.4	49.4	51.4	47.8
High	[R].TMQALEIELQSQLSMK.[A]	2xTMT6plex [N-Term; K16]	1	1	Q04695	1587.2	1294	1376.9	1433	1017	1026.9
High	[K].DALLSALSIQNYHLECNETK.[S]	2xTMT6plex [N-Term; K20]; 1xMethylthio [C16]	1	1	Q01082	336.1	299.7	382.3	337.3	304.8	279.7
High	[K].FVESILSNNTTDDHCQEFVNQK.[G]	2xTMT6plex [N-Term; K22]; 1xMethylthio [C15]	1	1	Q7Z6Z7	94	87.7	98.8	61.6	71.5	66.9
High	[K].SSRPEFDWQDPLVLEEQLTTDEILIR.[D]	1xTMT6plex [N-Term]	1	1	Q92947	97.5	71.4	91.7	74.1	60.7	63.3
High	[K].GTEASSGTEAATGLEGEEK.[D]	2xTMT6plex [N-Term; K19]	1	1	Q8IY81	352.2	299.8	316.7	281.7	268.4	201.7
High	[R].NLLEVSEVEQELACQNDHSSALQNIK.[R]	2xTMT6plex [N-Term; K26]; 1xMethylthio [C14]	1	1	Q9NRW7
High	[K].VESDLKGPEVDIEGPEGK.[L]	3xTMT6plex [N-Term; K6; K18]	1	1	Q09666	333.3	341.2	414.3	346.5	290.2	268.2
High	[R].LALADAGDTVEDANFVEAMADAGILR.[L]	1xTMT6plex [N-Term]	1	1	Q9P2J5	260.3	188.6	210	160.6	138	140.5
High	[R].NKEPPAPAQQLQPQPVAVQGPEPAR.[V]	2xTMT6plex [N-Term; K2]	1	1	Q9HC07	104	72.5	75.5	66.7	69.8	61.6
High	[K].ESEIIDFFLGASLKDEVLK.[I]	3xTMT6plex [N-Term; K14; K19]	1	1	P15880	2961.1	1990.2	2225.9	1291.6	1157.2	1247.5
High	[K].INNVIDNLIVAPGTFEVQIEEVR.[Q]	1xTMT6plex [N-Term]	1	1	Q12905	324	273	311.8	276.1	266.3	221.1
High	[K].ASYHFSPEELDENTSPLLGDAR.[F]	1xTMT6plex [N-Term]	1	1	O75410	35.1	35.9	44.7	31.9	34.4	29.4
High	[K].NIGDINQDGYPDIAVGAPYDDLGK.[V]	2xTMT6plex [N-Term; K24]	1	1	P23229	222.2	167.3	203.8	186.1	163.4	151.3
High	[K].FVIHPESNNLIIIETDHNAYTEATK.[A]	2xTMT6plex [N-Term; K25]; 1xDeamidated [N]	1	1	Q15393	87	75.2	89.4	86.2	69.7	62.9
High	[K].NDYEMTFNNETSVMPCEDDHHLPTVQFDFTGIDDLENK.[S]	2xTMT6plex [N-Term; K38]; 1xMethylthio [C16]; 3xDeamidated [N8; N9; N37]	1	1	P27694	7.6	5.2	6.1	3.5	6.1	3.4
High	[R].EQVSQDLMALQGTQNPASPLPSFDEVDSGDQPPATSVPAPR.[A]	1xTMT6plex [N-Term]; 1xDeamidated [Q/N]	1	1	Q8WXH0	9.3	9.3	9.1	9	9.5	5.3
High	[R].KLEEVLSTEGAEENGNSDK.[K]	3xTMT6plex [N-Term; K1; K19]; 1xDeamidated [N]	1	1	O15355	272.2	246.4	308.4	218.9	247.5	212.2
High	[K].EVINYEDIEALIGPPPHGPK.[K]	2xTMT6plex [N-Term; K20]	1	1	Q9UQ90	48.8	41.7	36.7	37.8	29.2	28.2
High	[K].QLELMQDQGALEQLCHSVMEAHPQVVMDVK.[N]	2xTMT6plex [N-Term; K30]; 1xMethylthio [C15]	1	1	O75879	21.3	14.3	21.2	17.3	13.7	13.5
High	[K].AYPEEPVGVVCQVDGVPQVVEYSEISPETAQLR.[A]	1xTMT6plex [N-Term]; 1xMethylthio [C11]	1	1	Q3KQV9	36.2	32.3	33.7	22.6	23.1	24.6
High	[R].QSGQTDPLQKEELQSGVDAANSAAQQYQR.[R]	2xTMT6plex [N-Term; K10]; 1xDeamidated [Q/N]	1	1	P46940	315.3	210	219.3	125.3	115.8	133.3
High	[K].YWSQQIEESTTVVTTQSAEVGAAETTLTELR.[R]	1xTMT6plex [N-Term]; 2xDeamidated [Q5; Q]	1	1	P05783	43.6	43.5	46.9	44.8	34.5	35.8
High	[R].EASRPPEEPSAPSPTLPAQFK.[Q]	2xTMT6plex [N-Term; K21]	1	1	Q9H3P2	248.1	226.9	246	210.2	194.4	163.8
High	[K].VDKGVVPLAGTDGETTTQGLDGLSER.[C]	2xTMT6plex [N-Term; K3]	1	1	P09972
High	[K].SLQGVAGVQDVEVHLEDQMVLVHTTLPSQEVQALLEGTGR.[Q]	1xTMT6plex [N-Term]; 1xDeamidated [Q]	1	1	O14618	3	5.9	8.4	5.8	3.6	3.5
High	[K].ITAFVPNDGCLNFIEENDEVLVAGFGR.[K]	1xTMT6plex [N-Term]; 1xMethylthio [C10]; 3xDeamidated [N7; N12; N17]	1	1	P62266	437.3	353	399.7	345.3	327.5	300.5
High	[R].DKAPVQPQQSPAAAPGGTDEKPSGK.[E]	4xTMT6plex [N-Term; K2; K21; K25]	1	1	Q13200	472.6	429.5	473	331.8	332.2	291.1
High	[R].LNIIIVAEGAIDTQNKPITSEK.[I]	3xTMT6plex [N-Term; K16; K22]	1	1	Q01813	1323.7	1051	1174	812.3	852.9	770.9
High	[R].AEDSDALTAVSSQLEGSPMDTSSLASCTLEEAVGDTSAAGSSEQPR.[A]	1xTMT6plex [N-Term]; 1xMethylthio [C27]; 1xDeamidated [Q13]	1	1	Q7Z6Z7	12.5	10.8	13.3	12.2	11.3	10
High	[K].NILVFDLGGGTFDVSLLTIDNGVFEVVATNGDTHLGGEDFDQR.[V]	1xTMT6plex [N-Term]; 2xDeamidated [N/Q]	1	1	P11021	69.8	67.4	61.3	58.8	56.3	43.5
High	[K].GAILNISSGSGMLPVPLLTIYSATK.[T]	2xTMT6plex [N-Term; K25]; 1xOxidation [M12]	1	1	Q53GQ0	7.2	2.3	4.6	4.1	6.2	4.3
High	[R].LGAPSTGLSQAPSQIANSGSAGLINPAATVNDESGR.[D]	1xTMT6plex [N-Term]	1	1	Q9H0E3	16.6	17.6	20.4	20.6	10.9	11.2
High	[R].SAPSGQNGVGSLSGQADGSSGGATGTTASGTGR.[E]	1xTMT6plex [N-Term]; 1xDeamidated [Q15]	1	1	Q8IVH2
High	[K].TEQGGAHFSVSSLAEGSVTSVGSVNPAENFR.[V]	1xTMT6plex [N-Term]; 1xDeamidated [N/Q]	1	1	P13010	64.3	48.4	62.3	45.3	46.5	38.4
High	[R].ILWVDENNLTAHVEAGITGQELER.[Q]	1xTMT6plex [N-Term]; 1xDeamidated [N/Q]	1	1	O00116	33.7	33.8	38.2	27.9	32	23.4
High	[R].DSQDASAEQSDHDDEVASLASASGGFGTK.[V]	2xTMT6plex [N-Term; K29]	1	1	Q6P2E9	120.3	97	114.5	102.5	84	79.1
High	[R].GGPPPPPPPPHNSGPPPPPAR.[G]	1xTMT6plex [N-Term]; 1xDeamidated [N12]	1	1	O00401	26	17.5	21.2	16.7	14.6	13.2
High	[K].EGLLASGAEGGDLTAWGEDGTPLGHTR.[F]	1xTMT6plex [N-Term]	1	1	Q7Z5U6	17.2	12.1	16.6	11	10.1	9.8
High	[R].GSIHDFPGFDPNQDAEALYTAMK.[G]	2xTMT6plex [N-Term; K23]	1	1	P08133	146.2	106	124.6	73.2	77.5	86.9
High	[R].VLSTNTDDNIGGAHFTETLAQYLASEFQR.[S]	1xTMT6plex [N-Term]	1	1	Q0VDF9	88.3	94.1	112.4	86.2	77.7	93.5
High	[R].QTAEESGITNSASSTLLSEYNVTNNSVALR.[T]	1xTMT6plex [N-Term]	1	1	Q99459	141	100.4	121.4	100.9	76	81
High	[R].MPGQTEDPAELMLENYDTMYLLDQPVLEQR.[L]	1xTMT6plex [N-Term]	1	1	Q9Y4W2	30.3	24.1	33.7	23	17.6	20.3
High	[R].ELLTMQLVDWHQLQADSFIQDER.[L]	1xTMT6plex [N-Term]	1	1	P52948	66	57	65.1	61	42.5	47.3
High	[K].KKPDYLPYAEDESVDDLAQQKPR.[S]	4xTMT6plex [N-Term; K1; K2; K21]	1	1	O43290	158.4	125.9	155.7	136.1	126.4	107.5
High	[R].ALGLGVEQLPVVFEDVVLHQATILPK.[T]	2xTMT6plex [N-Term; K26]	1	1	P49327	293	173.9	184.6	123.8	136.9	132.9
High	[K].EAAGTTAAAGTGGATEQPPR.[H]	1xTMT6plex [N-Term]	1	1	O43290	151.6	128	148.6	127.4	113.4	104.7
High	[R].DLPYDQASWESEDVEIQDYDLFK.[Q]	2xTMT6plex [N-Term; K23]	1	1	Q14839	163.1	133.7	166.5	145.5	118.8	109.7
High	[R].TPAVEGLTEAEEEELRAELTKVEEEIVTLR.[Q]	2xTMT6plex [N-Term; K21]	1	1	O43399	62.1	46.8	39.1	12.3	13.7	11.8
High	[R].VGPEPTTDCFVAVMHGDTEGTVPGNALVVDPDKPFR.[K]	2xTMT6plex [N-Term; K33]; 1xMethylthio [C9]	1	1	Q9NZN4	30.5	22.6	36.5	29.9	23.7	24.6
High	[K].SSSAGFSFGTGVINSTPAPANTIVTSENK.[S]	2xTMT6plex [N-Term; K29]; 1xDeamidated [N]	1	1	P49790
High	[K].AMLSGPGQFAENETNEVNFR.[E]	1xTMT6plex [N-Term]	1	1	Q15369	118.9	93.2	113.9	81.8	81.5	75.1
High	[R].QLPITYPSAEEDLASHEDSVPSAMTTR.[L]	1xTMT6plex [N-Term]	1	1	Q8NDX5	32.6	26.2	29.7	27.1	25.9	18.9
High	[K].TGSLEAAQALQNLALMRPELVIPPVLER.[T]	1xTMT6plex [N-Term]	1	1	Q14997	158.9	113.8	144.4	95.7	96.5	94.6
High	[K].HEQADEDLLSQYENGSSTVVEAK.[T]	2xTMT6plex [N-Term; K23]; 1xDeamidated [N14]	1	1	Q92547	96.8	75.8	92.6	86.5	73.4	73.7
High	[K].VWGNVGTVEWADPIEDPDPEVMAK.[V]	2xTMT6plex [N-Term; K24]	1	1	O60506	469.6	386	402.7	333.7	305.2	288.2
High	[K].DSEQVTVSLQNLGIHAGAYHANLEPEDK.[T]	2xTMT6plex [N-Term; K28]	1	1	P46063	93.2	68.8	74.4	57.6	68.8	51.9
High	[K].EEIKEPENINAALQETEAPYISIACDLIK.[E]	3xTMT6plex [N-Term; K4; K29]; 1xMethylthio [C25]; 2xDeamidated [N10; Q14]	1	1	Q9NQC3	17.1	13.7	20.3	16.3	15.2	17.6
High	[R].LQEDKEQMAQQLAEETQGFQR.[T]	2xTMT6plex [N-Term; K5]	1	1	Q15149	415.8	351.2	374.3	380.2	289	277.3
High	[K].ASPAGTAGGPGAGAAAGGTGPLAAR.[A]	1xTMT6plex [N-Term]	1	1	Q12962	209.5	184.2	216.6	143.7	179	149.2
High	[R].SMIGEPTNFVHTAHVGSGDLFSGMNSVSSIQNQMQSK.[G]	2xTMT6plex [N-Term; K37]; 1xDeamidated [N/Q]	1	1	Q9NRR3	35.5	28.7	35.2	31	25.7	26.1
High	[K].SVSASEDLLEEIESELLSTEFAEHR.[V]	1xTMT6plex [N-Term]	1	1	Q7Z3E2	14.1	13.6	15.5	14	8	12.8
High	[K].DSGQWHYFDDNSVSPVNENQIESK.[A]	2xTMT6plex [N-Term; K24]	1	1	P51784	38.1	30.9	39.6	25.1	28.5	20
High	[K].NADGFIDLEEYIGDMYSHDGNTDEPEWVK.[T]	2xTMT6plex [N-Term; K29]; 2xDeamidated [N1; N21]	1	1	O43852	96.3	96.2	124.2	116.4	108	88.8
High	[K].ALVLDCHYPEDEVGQEDEAESDIFSIR.[E]	1xTMT6plex [N-Term]; 1xMethylthio [C6]	1	1	Q07021	300	245.8	282.2	227.8	212.6	177.8
High	[K].LTEESLTSDAANDNHIVAEGVSEESLNR.[L]	1xTMT6plex [N-Term]	1	1	Q8N584	60.1	41.4	57	33.8	43	39.4
High	[R].MEVGPTMVGDEQSDPELMQHLGASK.[R]	2xTMT6plex [N-Term; K25]	1	1	P30047	120.7	87.2	109.1	57.4	70.1	74.7
High	[R].STNINFYEISSDGNVPSIVHSFEDVGPK.[F]	2xTMT6plex [N-Term; K28]	1	1	P17301	23.8	16.5	14.9	12.6	15.1	11.6
High	[K].FSDDAAEPNNDAEALVNGFEHGGLAK.[L]	2xTMT6plex [N-Term; K26]	1	1	Q8TD16	72.3	61.6	68.1	51.2	48	53.6
High	[K].DGDVTVTNDGATILSMMDVDHQIAK.[L]	2xTMT6plex [N-Term; K25]; 1xOxidation [M]	1	1	P48643	381.6	307.6	337.4	252.9	273.5	239.1
High	[K].QFQGTDSGEEPLLPTSESFGGNVFFSAQNAAK.[Q]	2xTMT6plex [N-Term; K32]; 1xDeamidated [N/Q]	1	1	P46013	86.5	65.6	73.2	69.2	48.4	51
High	[R].DAAHLVNQDDPNVLEIWNLVFIQYNR.[E]	1xTMT6plex [N-Term]	1	1	P49588	30.5	18.3	20	9.5	11.8	11.3
High	[R].NPNSAILLSPVETPYANVDAEVHANR.[L]	1xTMT6plex [N-Term]	1	1	Q9NX95	37.5	35.3	35.5	34.6	27.8	25.5
High	[R].LLTTDDVAFSDADSGFADAQLVLTR.[K]	1xTMT6plex [N-Term]	1	1	Q6UVK1	41.1	52.4	62.3	52.3	45.2	55.5
High	[R].VLSEDEEDVDFDIIHNANDTFTVKYVPPAAGR.[Y]	2xTMT6plex [N-Term; K24]	1	1	O75369	52.3	45.7	40.7	39.5	33.6	34.8
High	[R].EKLEDLEAELADEEFLFGDVELSR.[H]	2xTMT6plex [N-Term; K2]	1	1	O60231	194.6	160.6	160.7	140.6	135.2	110.9
High	[R].DSVSGELTLEGGALVLADQGVCCIDEFDK.[M]	2xTMT6plex [N-Term; K29]; 2xMethylthio [C22; C23]	1	1	P33993	44.3	41.8	43.4	40	33.4	42.6
High	[K].DESGFPKPPSYNVATTLPSYDEAER.[T]	2xTMT6plex [N-Term; K7]	1	1	Q9BT67	66.8	51.3	57.7	46.3	39.7	46.5
High	[K].ECVAPHMADIGSVTSSASGPAQSVAK.[M]	2xTMT6plex [N-Term; K26]; 1xMethylthio [C2]	1	1	Q5JTH9	26.8	20.5	22.2	23.3	17.6	12.1
High	[K].AQEIQDESAVLWLDEIQGGIWQSNK.[D]	2xTMT6plex [N-Term; K25]	1	1	P46940	421.7	334.6	403.3	284.3	304.9	290.7
High	[R].GLDIPEVDLVIQSSPPQDVESYIHR.[S]	1xTMT6plex [N-Term]	1	1	Q9BQ39	79.3	64.2	78.8	67.7	56.3	52.6
High	[K].TAQALAQLAAQHSQSGSTTTSSWDMGSTTQSPSLVQYDLK.[N]	2xTMT6plex [N-Term; K40]	1	1	Q14157	11.5	14.2	13.7	13	9.7	8.5
High	[K].EVMAEFSDAVTEETLKK.[Q]	3xTMT6plex [N-Term; K16; K17]	1	1	Q8N543	299.4	218.9	260.6	143.9	145.9	158.9
High	[K].ITNAGMVSDEELEQMLDSGQSEVFVSNILK.[D]	2xTMT6plex [N-Term; K30]; 1xDeamidated [Q14]	1	1	Q12846	8.5	6	6.3	7.1	5.2	6.4
High	[R].HGVQELEIELQSQLSK.[K]	2xTMT6plex [N-Term; K16]	1	1	P35527	296.7	204.4	219.2	112.2	98.1	274.4
High	[R].AQLAELELELSEGDITQK.[G]	2xTMT6plex [N-Term; K18]	1	1	Q9P265	340.9	277.2	316.6	211.6	250.4	220.2
High	[R].VYAEADSQESADHLAHEVSLAVFQLAGGIGERPQPGF.[-]	1xTMT6plex [N-Term]; 2xDeamidated [Q24; Q]	1	1	O95394
High	[K].AAYSFYNVHTQTPLLDLMSDALVLAK.[M]	2xTMT6plex [N-Term; K26]	1	1	P30419	77.6	59.5	72.6	49.7	43.7	40.4
High	[K].VASPLSPTSLTHTSRPPAALTPVPLSQGDLSHPPR.[K]	1xTMT6plex [N-Term]	1	1	Q9BUL5	35.7	30.6	33.6	30.7	23.8	20.7
High	[R].APGEQDGDAMPLGSAVDILATDDPNFSQEDQQDTQIYEK.[H]	2xTMT6plex [N-Term; K39]	1	1	P25205	105.2	94.3	115.5	93.7	84.6	87.7
High	[K].APSEEELHGDQTDFGQGSQSPQK.[Q]	2xTMT6plex [N-Term; K23]; 1xDeamidated [Q]	1	1	Q8TE77	15.6	17.2	19.4	12.3	14.2	13.6
High	[K].EPLFGISTGNLITGLAAGAK.[T]	2xTMT6plex [N-Term; K20]	1	1	P31327	91.6	66.3	75.3	63.8	64.7	52.2
High	[R].TSENLALTGVDHSLPQDGSNAFISQK.[Q]	2xTMT6plex [N-Term; K26]	1	1	O60563	180.5	140.2	161.7	138.1	118	101.5
High	[K].LTHDLQGPGAPPAQAWAAGPGAGPETAGEGTAAEAGDAPLASDR.[R]	1xTMT6plex [N-Term]; 1xDeamidated [Q14]	1	1	Q96SL8	12.5	8.9	8.5	8.3	8.8	8.4
High	[R].LALADAGDTVEDANFVEAMADAGILR.[L]	1xTMT6plex [N-Term]; 1xOxidation [M19]	1	1	Q9P2J5	18.1	18	21.1	13.7	13.5	11.5
High	[K].KEPDAEPAEGEEEEAQPAATDAPNGDLTPEMILSMMDR.[-]	2xTMT6plex [N-Term; K1]	1	1	P49711	104.6	100.9	114.3	91.3	95.2	78.6
High	[K].EGSVVVDLAAEAGGNFETTKPGELYIHK.[G]	3xTMT6plex [N-Term; K20; K28]	1	1	Q13423	244.4	176.4	179.4	204.9	116.6	127.1
High	[K].QHELLSQEQSVNQLEDDGER.[M]	1xTMT6plex [N-Term]	1	1	Q92817	117.4	86.1	95.8	84.7	75.8	66.4
High	[K].NIIEATHMYDNAAEACSTTEEVFNSPR.[A]	1xTMT6plex [N-Term]; 1xMethylthio [C16]	1	1	Q9NRY4	9.7	5.9	6.3	5.7	5.1	3.8
High	[R].SDDELLDDFFHDQSTATSQAGTLSSIPTALTR.[W]	1xTMT6plex [N-Term]	1	1	Q7Z6Z7	67.3	64	73.4	57.4	51.7	51
High	[R].ILYEEVDESEVEVIHVPSPALEER.[K]	1xTMT6plex [N-Term]	1	1	Q86TI2	116.7	94.9	116	77.2	73.7	69.8
High	[K].LNLTEVEGLADLIHAETEAQR.[R]	1xTMT6plex [N-Term]	1	1	Q969Y2	126.1	91.2	113.6	105	106.5	81.7
High	[R].GLVHAAGPGQDSGSQAGSPPTR.[D]	1xTMT6plex [N-Term]	1	1	Q96ER9	154.9	110.3	126.2	122.2	94.4	94.5
High	[K].AIPVSPSAVEEDEDEDGHTVVATAR.[G]	1xTMT6plex [N-Term]	1	1	Q07157	46.4	39.7	42.7	33	35.2	35.1
High	[K].QSTCSPGDHIIEITEVEEDLFPAETVELLR.[E]	1xTMT6plex [N-Term]; 1xMethylthio [C4]	1	1	P28290
High	[K].QFQFGHALKPQVSSIFTSFLDGLKK.[F]	4xTMT6plex [N-Term; K9; K24; K25]; 1xDeamidated [Q11]	1	1	O00116	140.1	113.1	119.4	112.3	96.3	89.4
High	[K].DAFLEQAVSYQQFVDNPAIIDDPNLVVK.[I]	2xTMT6plex [N-Term; K28]	1	1	Q14693	58.6	51.5	76	44.8	48.2	41.9
High	[R].AEETSSPVIGELWSPDQTAEASHVSR.[Y]	1xTMT6plex [N-Term]; 1xDeamidated [Q17]	1	1	Q86XL3	40.6	32.9	40.3	31.6	22.4	26.4
High	[R].LSAQGQAISVVGSLSSMSPLEEEAPQAK.[R]	2xTMT6plex [N-Term; K28]	1	1	Q92797	90.5	66.1	65.6	67.6	56.4	48.3
High	[R].FQSSAVMALQEASEAYLVGLFEDTNLCAIHAK.[R]	2xTMT6plex [N-Term; K32]; 1xMethylthio [C27]; 1xDeamidated [Q/N]	1	1	Q71DI3	288.8	258.9	292.3	256.7	219.8	215
High	[K].ITFHGEGDQEPGLEPGDIIIVLDQK.[D]	2xTMT6plex [N-Term; K25]	1	1	P31689	543.5	457	465.3	348.7	357	317.7
High	[K].EIEELQSQAQALSQEGK.[S]	2xTMT6plex [N-Term; K17]	1	1	Q01082	456.6	422.4	525.9	449.5	379.2	350.6
High	[K].LNLAPAATTSNEPSGNNPPTHLSLDPTNAENTASQSPR.[T]	1xTMT6plex [N-Term]; 1xDeamidated [Q/N]	1	1	Q9UER7	10.9	7.8	12.9	9.8	9	6.7
High	[R].SHSESASPSALSSSPNNLSPTGWSQPK.[T]	2xTMT6plex [N-Term; K27]	1	1	P04049	7.9	7.5	11.3	2.2	3.9
High	[R].AVGNIVTGTDEQTQVVLNCDVLSHFPNLLSHPK.[E]	2xTMT6plex [N-Term; K33]; 1xMethylthio [C19]	1	1	O00505	25.9	22.1	23.7	24.1	19.4	25.4
High	[K].IEVSTEEAPEEENDFFNSFTTVLHK.[Q]	2xTMT6plex [N-Term; K25]	1	1	Q92576	257.7	202.7	232.6	197.7	191.6	162.5
High	[K].VDIDVPDVNVQGPDWHLK.[M]	2xTMT6plex [N-Term; K18]	1	1	Q09666	907	989.4	1171.6	1022.6	991.9	831.2
High	[R].EEISDIKEEGNLEAVLNALDK.[I]	3xTMT6plex [N-Term; K7; K21]	1	1	Q6P1K2	377.5	330.7	348.6	288.2	251.4	247.6
High	[R].EPTSSEQGGLEGSGSAAGEGKPALSEEER.[Q]	2xTMT6plex [N-Term; K21]	1	1	Q04323	115.3	88.7	116.6	64.9	77.6	70.1
High	[K].EGVILTNESAASTGQPDNDVTEGQR.[A]	1xTMT6plex [N-Term]	1	1	Q08J23	159.8	107.9	131.3	97.3	100	89.9
High	[K].VIHDNFGIVEGLMTTVHAITATQK.[T]	2xTMT6plex [N-Term; K24]; 1xOxidation [M13]	1	1	P04406	292.2	238.8	241	161.7	172.9	147.8
High	[K].AVEYYFASDASAVIEHTNR.[V]	1xTMT6plex [N-Term]	1	1	Q06210	190.1	151	167.2	123.4	120.2	120.9
High	[K].AVELLGDIVQNCSLEDSQIEK.[E]	2xTMT6plex [N-Term; K21]; 1xMethylthio [C12]; 1xDeamidated [N/Q]	1	1	P31930	91.1	66	81.5	74.8	55.7	52.6
High	[K].LGSTAPQVLSTSSPAQQAENEAK.[A]	2xTMT6plex [N-Term; K23]	1	1	Q9UNZ2	29	31.8	35.3	16.9	28.4	22
High	[R].EHGGPEGMDPDGVIESNWNEIVDNFDDMNLK.[E]	2xTMT6plex [N-Term; K31]	1	1	Q14240	148.1	102.6	121	78.2	89.8	72
High	[K].WISLNTVALVTDNAVYHWSMEGESQPVK.[M]	2xTMT6plex [N-Term; K28]	1	1	Q00610	162.3	124.8	149.1	114.8	97	95.8
High	[R].TLSSSTQASLEIDSLFEGIDFYTSITR.[A]	1xTMT6plex [N-Term]	1	1	P0DMV9	190.4	163.1	198.4	148.6	142.5	137
High	[K].VHNDAQSFDYDHDAFLGAEEAK.[T]	2xTMT6plex [N-Term; K22]	1	1	O43852	531.9	531.4	608.2	550.1	526.6	468.7
High	[K].DSDQVAQSDGEESPAAEEQLLGEHIK.[E]	2xTMT6plex [N-Term; K26]	1	1	O94979	43	44.1	48.8	43.3	42.3	38.6
High	[K].AEPPKAPEQEQAAPGPAAGGEAPK.[A]	3xTMT6plex [N-Term; K5; K24]; 1xDeamidated [Q]	1	1	P80723	126.8	97.8	100.7	90.6	79.4	74.7
High	[K].QNEKEEQQLQGNINELK.[Q]	3xTMT6plex [N-Term; K4; K17]	1	1	Q15075	496.5	455.9	558.2	468.2	355.3	387.8
High	[K].IDAAQNWLADPNGGPEGEEQIR.[G]	1xTMT6plex [N-Term]	1	1	P18206	118.7	90.7	115.8	76.8	93.5	69.4
High	[R].SHELDIDENPASDFDDSGSLLGFK.[Y]	2xTMT6plex [N-Term; K24]	1	1	Q96RS0	28.1	27.4	28.3	18.4	17.8	15.2
High	[R].DLQNPIIVQLCDQWDNPAPVQHVK.[I]	2xTMT6plex [N-Term; K24]; 1xMethylthio [C11]	1	1	A6NHR9	267.7	217	252.7	215.7	196	182.6
High	[K].DSVSASEVTSTVYNTVSEGTHFLETIETPRPGK.[L]	2xTMT6plex [N-Term; K33]	1	1	Q13433	34.7	19.9	22	17.3	16.3	13.2
High	[R].DNLTLWTSDMQGDGEEQNKEALQDVEDENQ.[-]	2xTMT6plex [N-Term; K19]; 1xDeamidated [N/Q]	1	1	P62258	80.9	47.7	64.7	29.6	29.2	30.1
High	[R].LATLGGSQALGLDGEIGNFEVGK.[E]	2xTMT6plex [N-Term; K23]	1	1	Q9Y2T3	378.9	319	375.3	224	231.3	223.2
High	[K].VTDETSGCSLTCAQFHPDGLIFGTGTMDSQIK.[I]	2xTMT6plex [N-Term; K32]; 2xMethylthio [C8; C12]	1	1	Q9UMS4	203.5	175.2	188.4	166.9	153.2	145.2
High	[K].EIPASQLSHVSESVNNSIFHQIAEQLQQQNLEHLR.[Q]	1xTMT6plex [N-Term]	1	1	Q9UPN6	37	29.4	33.7	29	28.3	19.6
High	[R].DYLGDFIEHYAQLGPSQPPDLAQAQDEPR.[R]	1xTMT6plex [N-Term]	1	1	Q00577	205.9	168.9	201.5	167.3	141.2	144.5
High	[R].NAVASVQNGPGGGPSSSSIGSASK.[S]	2xTMT6plex [N-Term; K24]	1	1	Q8NI27	150.1	125.9	144.3	99.2	94.2	93.5
High	[R].VDHQTGPIVWGEPGTNGQHAFYQLIHQGTK.[M]	2xTMT6plex [N-Term; K30]; 1xDeamidated [Q/N]	1	1	P06744	1028.7	819.4	922	539.3	610.5	589.4
High	[R].ELQEALPEAPAPLLPHITATSLLGTR.[E]	1xTMT6plex [N-Term]	1	1	Q9BXK5	151.7	123	155.4	134.4	100.3	108
High	[R].VNPCIGGVILFHETLYQK.[A]	2xTMT6plex [N-Term; K18]; 1xMethylthio [C4]	1	1	P04075	282	217.9	242.2	147.4	157.8	162.9
High	[K].AHPNMEAGPPESGESTDALK.[L]	2xTMT6plex [N-Term; K20]	1	1	P49662	96.4	55.4	62.9	42.5	51.3	41.4
High	[K].SIVDAYVLLNLGDSVTTDHISPAGNIAR.[N]	1xTMT6plex [N-Term]	1	1	P21399	183.2	133.5	163.9	100.4	106.7	101.3
High	[R].EAELQAVLHPEFHIQFLGGK.[S]	2xTMT6plex [N-Term; K20]	1	1	Q969Z0	384.8	301	323.7	293.9	255.6	230.7
High	[R].GLFGVPELSAPEGFHIAQEK.[A]	2xTMT6plex [N-Term; K20]	1	1	Q99797	102.4	81.4	90.8	86.1	63.1	65.9
High	[K].IVFDSIDNLEAAPHDIGYVK.[Q]	2xTMT6plex [N-Term; K20]	1	1	Q9UJ70	272.7	230.8	266	169.7	170.1	174.8
High	[K].IYQPEGEEGWLYGVVSHQDSITR.[L]	1xTMT6plex [N-Term]	1	1	Q7LBC6	41.6	35.7	47.2	33.1	35.7	31.6
High	[K].LDQEGDDVQTAAEEVLADGDTLDFEDDTVQSSGPR.[A]	1xTMT6plex [N-Term]; 1xDeamidated [Q]	1	1	Q32MZ4
High	[R].GDFLASLENDIKPAFGTNQEDYASYIMNGIIK.[W]	3xTMT6plex [N-Term; K12; K32]	1	1	P46459	350.9	282	311.9	248	226.1	200.5
High	[K].APSAGLEEVAQPESVDVITSQSDSPTR.[A]	1xTMT6plex [N-Term]; 1xDeamidated [Q]	1	1	Q6T4R5	6.6	6.7	5.2	4.6	5.3	3.2
High	[K].GSVPLSSSPPATHFPDETEITNPVPK.[K]	2xTMT6plex [N-Term; K26]	1	1	P11388	152.2	137.7	159.7	144.3	108.3	116
High	[K].GTDLWLGVDALGLNIYEKDDK.[L]	3xTMT6plex [N-Term; K18; K21]	1	1	P15311	210.2	129.3	168	77.4	56.9	76.6
High	[K].NGAFVNAATLGAQETPLHLVALYSSK.[K]	2xTMT6plex [N-Term; K26]	1	1	Q9P2R3	37.2	22.7	26.3	23.6	25.8	25.3
High	[R].EEGVSQQGQGAGSAPSGSGSSWVQGDDPSMSLTQK.[G]	2xTMT6plex [N-Term; K35]	1	1	Q9C0C2	30.4	27.4	34.7	28.8	22	24.7
High	[K].EESLQMQVQDILEQNEALK.[A]	2xTMT6plex [N-Term; K19]	1	1	Q86UP2	123.8	124.8	143.7	133.7	121.7	116
High	[K].DISAIEEAMSASLQQHK.[F]	2xTMT6plex [N-Term; K17]	1	1	Q96A65	243.6	203.5	246.5	173.5	163.3	169
High	[K].RDDSNESDVVESLDEIYHTGTFAQIHEMQDLGDK.[L]	2xTMT6plex [N-Term; K34]	1	1	P36776	152.2	125.8	129.9	126.1	123.6	103.8
High	[K].ISAVFSVSGSPLAPQLTTGFQPSLASSGMNK.[M]	2xTMT6plex [N-Term; K31]	1	1	Q5VZL5	6.2	5.6	6.6	7.2	3.7	5.2
High	[K].VLPLEALVTDAGEVTEAGK.[A]	2xTMT6plex [N-Term; K19]	1	1	Q92616	454.1	335.5	389	290.2	278.9	263.2
High	[R].RDPSSNDINGGMEPTPSTVSTPSPSADLLGLR.[A]	1xTMT6plex [N-Term]; 1xDeamidated [N]	1	1	O95782	13.4	8.9	9.9	10.1	5	8.9
High	[K].GVNIGGAGSYIYEKPLAEGPQVTGPIEVPAAR.[A]	2xTMT6plex [N-Term; K14]	1	1	P52943	201.2	249.8	303.7	160.3	198.1	187.4
High	[R].TVPPAVTGITFLSGGQSEEEASINLNAINK.[C]	2xTMT6plex [N-Term; K30]; 1xDeamidated [N/Q]	1	1	P04075	744.5	576.4	650.6	433.2	479.7	412.7
High	[R].GHPLGDIVAFLTSTEPQYGQGILSQDAWESLFSR.[V]	1xTMT6plex [N-Term]; 1xDeamidated [Q]	1	1	P49327	19.6	15.2	12.8	11.1	14.8	10
High	[K].GGGSAAAAAAAAASGGAGSDNSVEHSDYR.[A]	1xTMT6plex [N-Term]; 1xDeamidated [N21]	1	1	P40424	55.7	55.8	76.2	49.1	43.8	48.3
High	[R].GSGFGHNGVDGNGVGQSQAGSGSTPSEPHPVLEK.[L]	2xTMT6plex [N-Term; K34]	1	1	Q9Y5A9	25.4	21.6	26.6	14.3	20.7	16.2
High	[K].VLAQNSGFDLQETLVK.[I]	2xTMT6plex [N-Term; K16]	1	1	P40227	783.2	622	717.3	487.7	499.6	471.7
High	[R].GPVKPTGGPGGGGTQTQQQMNQLK.[N]	3xTMT6plex [N-Term; K4; K24]	1	1	P26196	458.8	368.6	405.7	290.3	301.9	275
High	[R].LWSEIPSEIAIDDYDSSGASKDEIK.[E]	3xTMT6plex [N-Term; K21; K25]	1	1	Q14643	170.2	79.9	92.1	69.4	54.1	55.4
High	[R].RNPETSVTQSSSAQDEPATK.[K]	2xTMT6plex [N-Term; K20]; 1xDeamidated [N/Q]	1	1	Q9HCG8	142.6	86.5	125.2	111.5	90.4	90.1
High	[R].AYNYVAQEVDDYHAFQTLTHIYNK.[V]	2xTMT6plex [N-Term; K24]	1	1	Q9NYU2	334.8	236.2	268.1	251.8	216.5	212.4
High	[R].DADDNCVTVCNMENVDAMGVHTGDSVVVAPAQTLSNAEFQMLR.[R]	1xTMT6plex [N-Term]; 2xMethylthio [C6; C10]; 1xDeamidated [N/Q]	1	1	P31327
High	[R].NEGQLNGETNTPIEGNQAGDAAASAR.[S]	1xTMT6plex [N-Term]	1	1	P18583	33.8	23.5	36.9	26.6	25.6	19
High	[K].EESQQMVLDIEDLDNIQTPESVLLSAVSGEDTQDR.[T]	1xTMT6plex [N-Term]; 1xOxidation [M6]; 2xDeamidated [Q5; Q17]	1	1	Q14152	13.1	14.2	10.8	6.3	9.7	11.6
High	[K].EKEQSPTAEKDEDEENDASLANSSTTTLEDK.[G]	4xTMT6plex [N-Term; K2; K10; K31]; 1xDeamidated [N]	1	1	Q5JSZ5	41.9	40.8	48.8	36.9	33.1	32.4
High	[K].ETLGSEAVSSNVIDYGHASK.[Y]	2xTMT6plex [N-Term; K20]	1	1	Q14966	149	110.6	141.2	121.8	94.7	98.3
High	[R].FLENYPTIGQNGGSFTGPEPLLSENR.[I]	1xTMT6plex [N-Term]; 1xDeamidated [Q/N]	1	1	Q8NAP3	11	9.4	8.6	12.1	10.3	8.6
High	[R].TSQVLVILMDVFTDVEIFCDILEAANK.[R]	2xTMT6plex [N-Term; K27]; 1xMethylthio [C19]; 1xDeamidated [N26]	1	1	Q86UY5
High	[K].KVVSLNGELGDSWIVPLDNLTKDDLDEEEDTHL.[-]	3xTMT6plex [N-Term; K1; K22]	1	1	O00592	47.3	45.6	50.1	36.9	34.2	37.1
High	[K].QILEILNSTGVEYETFDILEDEEVR.[Q]	1xTMT6plex [N-Term]	1	1	O76003	87.7	70.7	81.5	53.5	62.1	54.7
High	[K].HLDSSAAAIIDAPMDIPGLNLSQQEYYPYVYYK.[I]	2xTMT6plex [N-Term; K33]	1	1	P21283	104.5	89.7	103	72.6	70.9	67.7
High	[K].EFEELIDSNHDGIVTAEELESYMDPMNEYNALNEAK.[Q]	2xTMT6plex [N-Term; K36]; 1xOxidation [M23]; 1xDeamidated [N]	1	1	Q9BRK5	15.2	19.6	17.3	19.5	15.6	19.2
High	[K].ELQDGAESNGGGGGGGAGSGGGPGAEPDLK.[N]	2xTMT6plex [N-Term; K30]; 1xDeamidated [Q/N]	1	1	O14497	105.8	102.9	107.8	104.7	88.9	80.4
High	[K].TGGTVSDQALLFGDDDAGEGPSSLIR.[E]	1xTMT6plex [N-Term]	1	1	Q9GZR7	84.6	57.5	61.7	55.2	48.6	45.3
High	[R].VIISAPSADAPMFVMGVNHEK.[Y]	2xTMT6plex [N-Term; K21]	1	1	P04406	2576.5	1999.8	2331.2	1512.1	1600.9	1590.7
High	[R].DGFVMGEGAAVLVLEEYEHAVQR.[R]	1xTMT6plex [N-Term]	1	1	Q9NWU1	38.8	32.7	35.3	34.8	30	28.5
High	[R].EDRPISFYQLGSNQLQSNAVSLAR.[D]	1xTMT6plex [N-Term]; 1xDeamidated [N/Q]	1	1	O43150	22.5	15.3	19.7	15.8	13.2	15.4
High	[R].DEVVSPLPSALQGPSGSLSAPPAASVISAPPSSSSR.[H]	1xTMT6plex [N-Term]	1	1	Q7L2J0	134.5	104.3	111.6	101.6	95.8	81.2
High	[R].ESPLSLYNEELVSMNVQGDYEPTDATGFININSLR.[L]	1xTMT6plex [N-Term]; 3xDeamidated [N30; N/Q]	1	1	P00966
High	[K].ITEDFIATYQANYGFSNDGASSSTANVEDVHAR.[T]	1xTMT6plex [N-Term]	1	1	O43719	89.2	78.8	92	62	61.3	52.4
High	[R].IAAQDLLLAVATDFQNESAAALAAAATR.[H]	1xTMT6plex [N-Term]	1	1	Q96P70	44	35.4	44	29.3	36.1	27.8
High	[R].QLTEEQNTLNISFQQATHQLEEK.[E]	2xTMT6plex [N-Term; K23]; 1xDeamidated [N/Q]	1	1	Q13439	27.8	21.2	25.4	24.3	18.6	15
High	[R].LPISVDSPPAAADSNTTAASNVDK.[V]	2xTMT6plex [N-Term; K24]; 1xDeamidated [N15]	1	1	Q3V6T2	67.9	57.1	75.3	48.7	51.7	47.1
High	[R].STHGPGMAMNWPQFEEWSLDTQR.[T]	1xTMT6plex [N-Term]	1	1	Q9UKS6	69.1	66.2	70.1	54.3	48.4	47.4
High	[R].GSLAAVAHAQSLVEAQPNVDK.[L]	2xTMT6plex [N-Term; K21]	1	1	Q02218	465.7	395.7	455.6	427.2	333	327.3
High	[R].GAGTVFDAFPDQVAIQLNDTHPALAIPELMR.[I]	1xTMT6plex [N-Term]; 1xDeamidated [N/Q]	1	1	P06737	50.1	34.1	46.4	26.7	28.5	27.7
High	[R].INEGIGQGDLSELPELHALTAGLK.[A]	2xTMT6plex [N-Term; K24]; 1xDeamidated [Q/N]	1	1	Q15067	253.9	212.5	215.5	218.1	181.8	173
High	[K].QGLLEFVDITATNHTNEIQDYLQQLTGAR.[T]	1xTMT6plex [N-Term]	1	1	P35754	260.9	238.5	267	125.6	182.7	153.3
High	[K].DGDVTVTNDGATILSMMDVDHQIAK.[L]	2xTMT6plex [N-Term; K25]; 1xDeamidated [N8]	1	1	P48643	94.8	77.8	76	61.1	58.9	67.9
High	[K].AIGSSPLGSGEGLLGLSPGPNGHSHLLK.[V]	2xTMT6plex [N-Term; K28]; 1xDeamidated [N21]	1	1	Q8IY67	421	335.6	370.6	308.2	298.9	277.2
High	[K].NGQHVASSPIPVVISQSEIGDASR.[V]	1xTMT6plex [N-Term]	1	1	P21333	177.3	155.4	195.8	135.1	145.1	150.6
High	[K].AKDIVPGDIVEIAVGDKVPADIR.[L]	3xTMT6plex [N-Term; K2; K17]	1	1	P16615	433.2	261.3	274.2	162.5	118.3	122.1
High	[R].EDFFPDYEENGTDLSGAGDPYLDDIDDEMDPEIEEAYEK.[F]	2xTMT6plex [N-Term; K39]; 1xOxidation [M29]	1	1	Q9H074	98.1	89.9	101.8	56.3	72.7	67.6
High	[R].TGTQMPIYVTGITNHQNPFSFGNAVPGLTFHWSVTK.[R]	2xTMT6plex [N-Term; K36]; 1xDeamidated [N/Q]	1	1	Q8TEM1
High	[K].QSSYSQQPYNNQGQQQNMESSGSQGGR.[A]	1xTMT6plex [N-Term]; 1xDeamidated [N/Q]	1	1	Q92804	42.1	43.8	43.7	44.2	43	28.5
High	[K].DNQVVQLHPSTVLDHKPEWVLYNEFVLTTK.[N]	3xTMT6plex [N-Term; K16; K30]	1	1	O43143	638.8	459.8	559.5	452.5	415.4	389.2
High	[R].IGPEPTTDSFIAVMYGETEGSTPGNALVVDPK.[K]	2xTMT6plex [N-Term; K32]	1	1	Q9H223	156.3	146.4	175.7	104	116.9	115.7
High	[R].SGGNSYGSGGASYNPGSHGGYGGGSGGGSSYQGK.[Q]	2xTMT6plex [N-Term; K34]; 1xDeamidated [N/Q]	1	1	Q12906	182.6	162	166.5	155	137.3	124.3
High	[K].GQYISPFHDIPIYADKDVFHMVVEVPR.[W]	2xTMT6plex [N-Term; K16]; 1xDeamidated [Q2]	1	1	Q15181	19.3	10.5	18.6	8.6	9.2	7.4
High	[K].KAEAFQLYQEAAQLDMLLEK.[L]	3xTMT6plex [N-Term; K1; K20]	1	1	O75955	342.1	269.1	298.5	263.9	209.3	201.8
[truncated: 96,697 more rows]

## Sheet: Supplementary Data 4
Accessions	Gene	Description	GeneSymbol	Unique_peptides	log2FC	CI.L	CI.R	AvgIntensity	t	P.Value	adj.P.Val	B
P98160	PGBM_HUMAN	Basement membrane-specific heparan sulfate proteoglycan core protein OS=Homo sapiens GN=HSPG2 PE=1 SV=4	HSPG2	17	1.49	1.35014	1.62493	9.54217	23.49	1e-11	8.8e-08	14.03
Q06033	ITIH3_HUMAN	Inter-alpha-trypsin inhibitor heavy chain H3 OS=Homo sapiens GN=ITIH3 PE=1 SV=2	ITIH3	3	1.65	1.4761	1.81391	9.1513	21.13	3.8e-11	1.1e-07	13.38
Q08629	TICN1_HUMAN	Testican-1 OS=Homo sapiens GN=SPOCK1 PE=1 SV=1	SPOCK1	4	1.51	1.35592	1.66807	8.39867	21.02	4.1e-11	1.1e-07	13.34
O00468	AGRIN_HUMAN	Agrin OS=Homo sapiens GN=AGRN PE=1 SV=5	AGRN	31	0.91	0.793528	1.02235	11.1447	17.22	4.5e-10	9.5e-07	11.92
P00734	THRB_HUMAN	Prothrombin OS=Homo sapiens GN=F2 PE=1 SV=2	F2	4	1.26	1.09025	1.43077	7.49956	16.06	1e-09	1.6e-06	11.37
P21810	PGS1_HUMAN	Biglycan OS=Homo sapiens GN=BGN PE=1 SV=2	BGN	2	2.41	2.07892	2.73338	5.07878	15.95	1.1e-09	1.6e-06	11.31
P36955	PEDF_HUMAN	Pigment epithelium-derived factor OS=Homo sapiens GN=SERPINF1 PE=1 SV=4	SERPINF1	3	1.15	0.989143	1.31341	8.26058	15.41	1.7e-09	2e-06	11.03
P19823	ITIH2_HUMAN	Inter-alpha-trypsin inhibitor heavy chain H2 OS=Homo sapiens GN=ITIH2 PE=1 SV=2	ITIH2	4	1.64	1.38923	1.88498	8.22068	14.56	1.9e-08	1.9e-05	9
P51884	LUM_HUMAN	Lumican OS=Homo sapiens GN=LUM PE=1 SV=2	LUM	1	1.57	1.28473	1.84809	5.5462	12.06	3e-08	2.8e-05	8.88
Q06481	APLP2_HUMAN	Amyloid-like protein 2 OS=Homo sapiens GN=APLP2 PE=1 SV=2	APLP2	13	0.59	0.464314	0.707205	10.5961	10.46	1.5e-07	0.00013	7.54
O15230	LAMA5_HUMAN	Laminin subunit alpha-5 OS=Homo sapiens GN=LAMA5 PE=1 SV=8	LAMA5	50	0.53	0.415219	0.63999	11.8388	10.19	2.1e-07	0.00016	7.28
P78539	SRPX_HUMAN	Sushi repeat-containing protein SRPX OS=Homo sapiens GN=SRPX PE=1 SV=1	SRPX	1	1.7	1.3015	2.09	3.83579	9.33	5.5e-07	0.00039	6.44
P07996	TSP1_HUMAN	Thrombospondin-1 OS=Homo sapiens GN=THBS1 PE=1 SV=2	THBS1	19	-0.48	-0.600337	-0.355314	10.4197	-8.46	1.6e-06	0.001	5.49
P11047	LAMC1_HUMAN	Laminin subunit gamma-1 OS=Homo sapiens GN=LAMC1 PE=1 SV=3	LAMC1	38	0.5	0.372572	0.633885	12.0564	8.36	1.8e-06	0.0011	5.37
P31431	SDC4_HUMAN	Syndecan-4 OS=Homo sapiens GN=SDC4 PE=1 SV=2	SDC4	5	0.42	0.292831	0.542662	9.54589	7.26	8.1e-06	0.0045	4.01
Q16363	LAMA4_HUMAN	Laminin subunit alpha-4 OS=Homo sapiens GN=LAMA4 PE=1 SV=4	LAMA4	25	0.5	0.343217	0.65249	11.0253	6.98	1.2e-05	0.0062	3.65
P09603	CSF1_HUMAN	Macrophage colony-stimulating factor 1 OS=Homo sapiens GN=CSF1 PE=1 SV=2	CSF1	1	0.61	0.417839	0.80134	6.87119	6.9	1.4e-05	0.0066	3.53
Q8N5I4	DHRSX_HUMAN	Dehydrogenase/reductase SDR family member on chromosome X OS=Homo sapiens GN=DHRSX PE=2 SV=2	DHRSX	2	0.71	0.483442	0.9456	7.55711	6.73	2e-05	0.0076	3.16
O96000	NDUBA_HUMAN	NADH dehydrogenase [ubiquinone] 1 beta subcomplex subunit 10 OS=Homo sapiens GN=NDUFB10 PE=1 SV=3	NDUFB10	6	0.42	0.283132	0.559774	9.07232	6.61	2.1e-05	0.0076	3.13
P62273	RS29_HUMAN	40S ribosomal protein S29 OS=Homo sapiens GN=RPS29 PE=1 SV=2	RPS29	1	-0.85	-1.12379	-0.572608	6.47918	-6.7	2.1e-05	0.0076	3.13
Q8IWU5	SULF2_HUMAN	Extracellular sulfatase Sulf-2 OS=Homo sapiens GN=SULF2 PE=1 SV=1	SULF2	6	0.39	0.260672	0.51572	9.05475	6.6	2.1e-05	0.0076	3.12
Q9Y4K0	LOXL2_HUMAN	Lysyl oxidase homolog 2 OS=Homo sapiens GN=LOXL2 PE=1 SV=1	LOXL2	8	0.42	0.283511	0.561111	9.61075	6.6	2.1e-05	0.0076	3.12
Q06828	FMOD_HUMAN	Fibromodulin OS=Homo sapiens GN=FMOD PE=1 SV=2	FMOD	1	0.89	0.598959	1.18549	5.04657	6.6	2.1e-05	0.0076	3.12
P02748	CO9_HUMAN	Complement component C9 OS=Homo sapiens GN=C9 PE=1 SV=2	C9	1	1.1	0.72871	1.47804	4.27558	6.39	2.9e-05	0.01	2.81
P07942	LAMB1_HUMAN	Laminin subunit beta-1 OS=Homo sapiens GN=LAMB1 PE=1 SV=2	LAMB1	44	0.34	0.218918	0.462951	12.5786	6.06	4.8e-05	0.016	2.33
P05067	A4_HUMAN	Amyloid beta A4 protein OS=Homo sapiens GN=APP PE=1 SV=3	APP	16	0.33	0.2086	0.449462	11.3671	5.93	5.9e-05	0.019	2.13
Q6ZRV2	FA83H_HUMAN	Protein FAM83H OS=Homo sapiens GN=FAM83H PE=1 SV=3	FAM83H	17	0.31	0.196126	0.433569	10.1682	5.75	7.8e-05	0.024	1.86
Q9ULG1	INO80_HUMAN	DNA helicase INO80 OS=Homo sapiens GN=INO80 PE=1 SV=2	INO80	11	0.4	0.244652	0.547606	10.3089	5.67	8.9e-05	0.027	1.74
Q15746	MYLK_HUMAN	Myosin light chain kinase, smooth muscle OS=Homo sapiens GN=MYLK PE=1 SV=4	MYLK	4	0.58	0.355103	0.802542	6.90766	5.61	9.8e-05	0.028	1.64
P24863	CCNC_HUMAN	Cyclin-C OS=Homo sapiens GN=CCNC PE=1 SV=2	CCNC	2	0.37	0.223395	0.514733	7.66729	5.5	0.00012	0.033	1.46
P78417	GSTO1_HUMAN	Glutathione S-transferase omega-1 OS=Homo sapiens GN=GSTO1 PE=1 SV=2	GSTO1	18	-0.41	-0.57213	-0.247989	11.6771	-5.49	0.00012	0.033	1.45
P53999	TCP4_HUMAN	Activated RNA polymerase II transcriptional coactivator p15 OS=Homo sapiens GN=SUB1 PE=1 SV=3	SUB1	8	0.31	0.1806	0.433922	11.9968	5.26	0.00018	0.046	1.09
Q9NZ42	PEN2_HUMAN	Gamma-secretase subunit PEN-2 OS=Homo sapiens GN=PSENEN PE=1 SV=1	PSENEN	1	0.59	0.343567	0.837424	5.43889	5.19	0.0002	0.049	0.96
Q9HAB3	S52A2_HUMAN	Solute carrier family 52, riboflavin transporter, member 2 OS=Homo sapiens GN=SLC52A2 PE=1 SV=1	SLC52A2	2	0.33	0.191007	0.467312	8.13528	5.17	0.00021	0.049	0.93
Q99715	COCA1_HUMAN	Collagen alpha-1(XII) chain OS=Homo sapiens GN=COL12A1 PE=1 SV=2	COL12A1	62	0.29	0.166834	0.408888	12.6968	5.16	0.00021	0.049	0.92
P35555	FBN1_HUMAN	Fibrillin-1 OS=Homo sapiens GN=FBN1 PE=1 SV=3	FBN1	18	0.37	0.216501	0.531159	9.96494	5.16	0.00021	0.049	0.91
O43854	EDIL3_HUMAN	EGF-like repeat and discoidin I-like domain-containing protein 3 OS=Homo sapiens GN=EDIL3 PE=1 SV=1	EDIL3	13	0.3	0.16974	0.421702	11.0538	5.09	0.00023	0.053	0.81
P49902	5NTC_HUMAN	Cytosolic purine 5-nucleotidase OS=Homo sapiens GN=NT5C2 PE=1 SV=1	NT5C2	13	-0.32	-0.463282	-0.183709	11.0209	-5.02	0.00027	0.058	0.69
Q9P2L0	WDR35_HUMAN	WD repeat-containing protein 35 OS=Homo sapiens GN=WDR35 PE=1 SV=3	WDR35	5	0.46	0.258613	0.661819	7.32914	4.95	0.0003	0.063	0.58
Q008S8	ECT2L_HUMAN	Epithelial cell-transforming sequence 2 oncogene-like OS=Homo sapiens GN=ECT2L PE=2 SV=2	ECT2L	1	0.67	0.375472	0.962249	4.69704	4.95	0.0003	0.063	0.56
Q9Y617	SERC_HUMAN	Phosphoserine aminotransferase OS=Homo sapiens GN=PSAT1 PE=1 SV=2	PSAT1	18	-0.27	-0.391154	-0.152112	11.7435	-4.93	0.00031	0.063	0.54
Q04760	LGUL_HUMAN	Lactoylglutathione lyase OS=Homo sapiens GN=GLO1 PE=1 SV=4	GLO1	13	-0.35	-0.502718	-0.194413	11.7327	-4.91	0.00032	0.063	0.5
P83881	RL36A_HUMAN	60S ribosomal protein L36a OS=Homo sapiens GN=RPL36A PE=1 SV=2	RPL36A	2	-0.35	-0.502594	-0.194163	10.1689	-4.9	0.00033	0.063	0.49
Q9NRP0	OSTC_HUMAN	Oligosaccharyltransferase complex subunit OSTC OS=Homo sapiens GN=OSTC PE=1 SV=1	OSTC	1	0.55	0.30827	0.800054	5.61724	4.89	0.00033	0.063	0.47
P35670	ATP7B_HUMAN	Copper-transporting ATPase 2 OS=Homo sapiens GN=ATP7B PE=1 SV=4	ATP7B	1	0.53	0.293502	0.769802	6.0092	4.84	0.00036	0.067	0.39
P02647	APOA1_HUMAN	Apolipoprotein A-I OS=Homo sapiens GN=APOA1 PE=1 SV=1	APOA1	1	0.56	0.307517	0.806229	7.05057	4.86	0.00038	0.07	0.35
P08758	ANXA5_HUMAN	Annexin A5 OS=Homo sapiens GN=ANXA5 PE=1 SV=2	ANXA5	23	-0.29	-0.429272	-0.15979	13.1217	-4.74	0.00043	0.077	0.22
P22392	NDKB_HUMAN	Nucleoside diphosphate kinase B OS=Homo sapiens GN=NME2 PE=1 SV=1	NME2	2	-0.3	-0.436042	-0.159847	10.5572	-4.68	0.00048	0.082	0.12
P84077	ARF1_HUMAN	ADP-ribosylation factor 1 OS=Homo sapiens GN=ARF1 PE=1 SV=2	ARF1	1	-0.46	-0.673005	-0.24623	7.22345	-4.67	0.00049	0.082	0.1
Q02750	MP2K1_HUMAN	Dual specificity mitogen-activated protein kinase kinase 1 OS=Homo sapiens GN=MAP2K1 PE=1 SV=2	MAP2K1	13	-0.26	-0.379693	-0.138704	11.8422	-4.67	0.00049	0.082	0.09
P12429	ANXA3_HUMAN	Annexin A3 OS=Homo sapiens GN=ANXA3 PE=1 SV=3	ANXA3	16	-0.3	-0.44407	-0.161441	11.3941	-4.65	0.00051	0.083	0.06
P21266	GSTM3_HUMAN	Glutathione S-transferase Mu 3 OS=Homo sapiens GN=GSTM3 PE=1 SV=3	GSTM3	15	-0.41	-0.598852	-0.221989	12.1312	-4.78	0.00053	0.085	0.07
Q03014	HHEX_HUMAN	Hematopoietically-expressed homeobox protein HHEX OS=Homo sapiens GN=HHEX PE=1 SV=1	HHEX	1	0.42	0.220662	0.614124	6.65453	4.6	0.00055	0.087	-0.02
O95336	6PGL_HUMAN	6-phosphogluconolactonase OS=Homo sapiens GN=PGLS PE=1 SV=2	PGLS	11	-0.35	-0.513189	-0.183978	11.3095	-4.6	0.00056	0.087	-0.03
P13498	CY24A_HUMAN	Cytochrome b-245 light chain OS=Homo sapiens GN=CYBA PE=1 SV=3	CYBA	3	-0.41	-0.607716	-0.217053	8.45384	-4.58	0.00057	0.087	-0.06
A0PJE2	DHR12_HUMAN	Dehydrogenase/reductase SDR family member 12 OS=Homo sapiens GN=DHRS12 PE=2 SV=2	DHRS12	1	1.21	0.657866	1.76043	4.71201	4.88	0.00062	0.092	-0.02
Q5U3C3	TM164_HUMAN	Transmembrane protein 164 OS=Homo sapiens GN=TMEM164 PE=2 SV=1	TMEM164	2	-0.43	-0.63192	-0.221849	6.91558	-4.52	0.00064	0.094	-0.16
Q9H2P9	DPH5_HUMAN	Diphthine methyl ester synthase OS=Homo sapiens GN=DPH5 PE=1 SV=2	DPH5	5	-0.27	-0.398001	-0.139188	9.85079	-4.5	0.00066	0.095	-0.19
P00568	KAD1_HUMAN	Adenylate kinase isoenzyme 1 OS=Homo sapiens GN=AK1 PE=1 SV=3	AK1	10	-0.32	-0.470173	-0.162256	10.7914	-4.46	0.00071	0.1	-0.27
O75525	KHDR3_HUMAN	KH domain-containing, RNA-binding, signal transduction-associated protein 3 OS=Homo sapiens GN=KHDRBS3 PE=1 SV=1	KHDRBS3	1	0.63	0.321865	0.938413	5.3934	4.43	0.00074	0.1	-0.31
Q96GS4	CQ059_HUMAN	Uncharacterized protein C17orf59 OS=Homo sapiens GN=C17orf59 PE=1 SV=2	C17orf59	8	0.33	0.166533	0.485693	9.8918	4.43	0.00074	0.1	-0.31
P09211	GSTP1_HUMAN	Glutathione S-transferase P OS=Homo sapiens GN=GSTP1 PE=1 SV=2	GSTP1	11	-0.29	-0.425112	-0.145331	11.7473	-4.42	0.00076	0.1	-0.33
Q99497	PARK7_HUMAN	Protein deglycase DJ-1 OS=Homo sapiens GN=PARK7 PE=1 SV=2	PARK7	13	-0.31	-0.457284	-0.155429	12.4041	-4.4	0.00078	0.1	-0.36
P30041	PRDX6_HUMAN	Peroxiredoxin-6 OS=Homo sapiens GN=PRDX6 PE=1 SV=3	PRDX6	13	-0.31	-0.455689	-0.154833	13.1108	-4.4	0.00079	0.1	-0.36
O95989	NUDT3_HUMAN	Diphosphoinositol polyphosphate phosphohydrolase 1 OS=Homo sapiens GN=NUDT3 PE=1 SV=1	NUDT3	5	-0.32	-0.483351	-0.163925	9.33605	-4.4	0.00079	0.1	-0.37
O75343	GCYB2_HUMAN	Guanylate cyclase soluble subunit beta-2 OS=Homo sapiens GN=GUCY1B2 PE=2 SV=2	GUCY1B2	1	0.3	0.152187	0.450037	8.92755	4.39	0.00081	0.1	-0.39
Q969G6	RIFK_HUMAN	Riboflavin kinase OS=Homo sapiens GN=RFK PE=1 SV=2	RFK	6	-0.3	-0.454807	-0.151763	10.1894	-4.34	0.00088	0.11	-0.47
Q9UBB5	MBD2_HUMAN	Methyl-CpG-binding domain protein 2 OS=Homo sapiens GN=MBD2 PE=1 SV=1	MBD2	10	0.29	0.143563	0.434722	10.071	4.31	0.00093	0.11	-0.53
P49368	TCPG_HUMAN	T-complex protein 1 subunit gamma OS=Homo sapiens GN=CCT3 PE=1 SV=4	CCT3	37	-0.23	-0.352133	-0.116198	13.8826	-4.31	0.00093	0.11	-0.53
P50219	MNX1_HUMAN	Motor neuron and pancreas homeobox protein 1 OS=Homo sapiens GN=MNX1 PE=1 SV=3	MNX1	1	0.6	0.295414	0.896775	4.85842	4.3	0.00094	0.11	-0.54
Q9UGC7	RF1ML_HUMAN	Peptide chain release factor 1-like, mitochondrial OS=Homo sapiens GN=MTRF1L PE=1 SV=1	MTRF1L	3	0.8	0.422368	1.18507	8.02426	4.85	0.0012	0.11	-0.55
P30086	PEBP1_HUMAN	Phosphatidylethanolamine-binding protein 1 OS=Homo sapiens GN=PEBP1 PE=1 SV=3	PEBP1	11	-0.35	-0.522793	-0.172925	11.7272	-4.33	0.00098	0.11	-0.55
Q9UKK9	NUDT5_HUMAN	ADP-sugar pyrophosphatase OS=Homo sapiens GN=NUDT5 PE=1 SV=1	NUDT5	9	-0.31	-0.46142	-0.15108	11.4557	-4.28	0.00098	0.11	-0.57
A6H8Y1	BDP1_HUMAN	Transcription factor TFIIIB component B' homolog OS=Homo sapiens GN=BDP1 PE=1 SV=3	BDP1	8	0.3	0.145257	0.445036	8.4079	4.27	0.00099	0.11	-0.59
P50991	TCPD_HUMAN	T-complex protein 1 subunit delta OS=Homo sapiens GN=CCT4 PE=1 SV=4	CCT4	31	-0.22	-0.334578	-0.108911	13.6909	-4.26	0.001	0.11	-0.61
O15498	YKT6_HUMAN	Synaptobrevin homolog YKT6 OS=Homo sapiens GN=YKT6 PE=1 SV=1	YKT6	10	-0.29	-0.44539	-0.144193	10.7948	-4.25	0.001	0.11	-0.64
Q96PN6	ADCYA_HUMAN	Adenylate cyclase type 10 OS=Homo sapiens GN=ADCY10 PE=1 SV=3	ADCY10	1	0.43	0.211691	0.654137	6.74948	4.25	0.001	0.11	-0.64
P40261	NNMT_HUMAN	Nicotinamide N-methyltransferase OS=Homo sapiens GN=NNMT PE=1 SV=1	NNMT	7	-0.3	-0.448137	-0.14498	10.7067	-4.24	0.001	0.11	-0.64
P32321	DCTD_HUMAN	Deoxycytidylate deaminase OS=Homo sapiens GN=DCTD PE=1 SV=2	DCTD	3	-0.31	-0.470106	-0.152004	9.02768	-4.24	0.001	0.11	-0.64
Q13126	MTAP_HUMAN	S-methyl-5-thioadenosine phosphorylase OS=Homo sapiens GN=MTAP PE=1 SV=2	MTAP	11	-0.34	-0.517765	-0.167956	10.5707	-4.26	0.0011	0.11	-0.64
P05161	ISG15_HUMAN	Ubiquitin-like protein ISG15 OS=Homo sapiens GN=ISG15 PE=1 SV=5	ISG15	3	-0.31	-0.475343	-0.152841	8.94334	-4.23	0.0011	0.11	-0.67
Q06830	PRDX1_HUMAN	Peroxiredoxin-1 OS=Homo sapiens GN=PRDX1 PE=1 SV=1	PRDX1	11	-0.25	-0.381669	-0.122474	13.3071	-4.22	0.0011	0.11	-0.68
Q99757	THIOM_HUMAN	Thioredoxin, mitochondrial OS=Homo sapiens GN=TXN2 PE=1 SV=2	TXN2	5	0.36	0.177728	0.550264	10.6235	4.26	0.0011	0.11	-0.69
Q96SL1	DIRC2_HUMAN	Disrupted in renal carcinoma protein 2 OS=Homo sapiens GN=DIRC2 PE=1 SV=1	DIRC2	1	0.45	0.218345	0.682291	6.82947	4.21	0.0011	0.11	-0.7
Q9Y2T3	GUAD_HUMAN	Guanine deaminase OS=Homo sapiens GN=GDA PE=1 SV=1	GDA	16	-0.26	-0.392156	-0.125104	11.5197	-4.2	0.0011	0.11	-0.71
Q9BZP6	CHIA_HUMAN	Acidic mammalian chitinase OS=Homo sapiens GN=CHIA PE=1 SV=1	CHIA	1	0.64	0.306977	0.96405	4.87074	4.2	0.0011	0.11	-0.72
P00492	HPRT_HUMAN	Hypoxanthine-guanine phosphoribosyltransferase OS=Homo sapiens GN=HPRT1 PE=1 SV=2	HPRT1	11	-0.27	-0.40321	-0.128292	11.3854	-4.19	0.0011	0.11	-0.73
Q14914	PTGR1_HUMAN	Prostaglandin reductase 1 OS=Homo sapiens GN=PTGR1 PE=1 SV=2	PTGR1	16	-0.28	-0.42482	-0.135043	12.1361	-4.19	0.0012	0.11	-0.73
Q9GZP8	IMUP_HUMAN	Immortalization up-regulated protein OS=Homo sapiens GN=IMUP PE=1 SV=1	IMUP	2	0.4	0.194763	0.603586	9.97529	4.28	0.0012	0.11	-0.73
P35052	GPC1_HUMAN	Glypican-1 OS=Homo sapiens GN=GPC1 PE=1 SV=2	GPC1	16	0.36	0.173738	0.542891	11.2089	4.24	0.0012	0.11	-0.74
Q86V21	AACS_HUMAN	Acetoacetyl-CoA synthetase OS=Homo sapiens GN=AACS PE=1 SV=1	AACS	14	-0.28	-0.430647	-0.135821	10.9325	-4.17	0.0012	0.11	-0.77
P05546	HEP2_HUMAN	Heparin cofactor 2 OS=Homo sapiens GN=SERPIND1 PE=1 SV=3	SERPIND1	1	0.6	0.285194	0.904887	4.8266	4.17	0.0012	0.11	-0.78
Q9BWD1	THIC_HUMAN	Acetyl-CoA acetyltransferase, cytosolic OS=Homo sapiens GN=ACAT2 PE=1 SV=2	ACAT2	13	-0.32	-0.483506	-0.151626	11.1271	-4.15	0.0012	0.11	-0.81
P22304	IDS_HUMAN	Iduronate 2-sulfatase OS=Homo sapiens GN=IDS PE=1 SV=1	IDS	1	0.56	0.267214	0.852928	4.5793	4.15	0.0012	0.11	-0.81
Q15628	TRADD_HUMAN	Tumor necrosis factor receptor type 1-associated DEATH domain protein OS=Homo sapiens GN=TRADD PE=1 SV=2	TRADD	6	-0.26	-0.391469	-0.122569	8.64709	-4.15	0.0012	0.11	-0.81
P23528	COF1_HUMAN	Cofilin-1 OS=Homo sapiens GN=CFL1 PE=1 SV=3	CFL1	13	-0.28	-0.42112	-0.131242	13.2323	-4.13	0.0013	0.11	-0.83
Q9H0W9	CK054_HUMAN	Ester hydrolase C11orf54 OS=Homo sapiens GN=C11orf54 PE=1 SV=1	C11orf54	5	-0.34	-0.521824	-0.162038	8.85466	-4.12	0.0013	0.11	-0.85
Q9UBK8	MTRR_HUMAN	Methionine synthase reductase OS=Homo sapiens GN=MTRR PE=1 SV=3	MTRR	16	-0.22	-0.333089	-0.103075	11.1215	-4.11	0.0013	0.11	-0.87
P55263	ADK_HUMAN	Adenosine kinase OS=Homo sapiens GN=ADK PE=1 SV=2	ADK	16	-0.27	-0.415884	-0.128428	12.0884	-4.11	0.0013	0.11	-0.88
O14786	NRP1_HUMAN	Neuropilin-1 OS=Homo sapiens GN=NRP1 PE=1 SV=3	NRP1	17	0.24	0.113797	0.368902	11.1975	4.11	0.0013	0.11	-0.89
P16083	NQO2_HUMAN	Ribosyldihydronicotinamide dehydrogenase [quinone] OS=Homo sapiens GN=NQO2 PE=1 SV=5	NQO2	7	-0.3	-0.464369	-0.143005	9.88532	-4.1	0.0014	0.11	-0.89
P07741	APT_HUMAN	Adenine phosphoribosyltransferase OS=Homo sapiens GN=APRT PE=1 SV=2	APRT	9	-0.27	-0.418087	-0.128374	10.6926	-4.09	0.0014	0.11	-0.91
O00762	UBE2C_HUMAN	Ubiquitin-conjugating enzyme E2 C OS=Homo sapiens GN=UBE2C PE=1 SV=1	UBE2C	7	-0.26	-0.402235	-0.123249	10.7108	-4.09	0.0014	0.11	-0.92
Q96JC9	EAF1_HUMAN	ELL-associated factor 1 OS=Homo sapiens GN=EAF1 PE=1 SV=1	EAF1	2	0.29	0.133651	0.437073	7.38563	4.08	0.0014	0.11	-0.93
Q9HC38	GLOD4_HUMAN	Glyoxalase domain-containing protein 4 OS=Homo sapiens GN=GLOD4 PE=1 SV=1	GLOD4	12	-0.28	-0.431931	-0.131848	11.4296	-4.08	0.0014	0.11	-0.94
O75874	IDHC_HUMAN	Isocitrate dehydrogenase [NADP] cytoplasmic OS=Homo sapiens GN=IDH1 PE=1 SV=2	IDH1	21	-0.34	-0.525256	-0.161774	12.1281	-4.13	0.0015	0.11	-0.94
Q9NXJ5	PGPI_HUMAN	Pyroglutamyl-peptidase 1 OS=Homo sapiens GN=PGPEP1 PE=1 SV=1	PGPEP1	2	0.4	0.185352	0.609245	6.17519	4.07	0.0014	0.11	-0.95
P06744	G6PI_HUMAN	Glucose-6-phosphate isomerase OS=Homo sapiens GN=GPI PE=1 SV=4	GPI	27	-0.24	-0.3684	-0.111739	14.0932	-4.06	0.0015	0.11	-0.97
P63151	2ABA_HUMAN	Serine/threonine-protein phosphatase 2A 55 kDa regulatory subunit B alpha isoform OS=Homo sapiens GN=PPP2R2A PE=1 SV=1	PPP2R2A	9	-0.23	-0.349386	-0.105897	10.733	-4.06	0.0015	0.11	-0.97
P15954	COX7C_HUMAN	Cytochrome c oxidase subunit 7C, mitochondrial OS=Homo sapiens GN=COX7C PE=1 SV=1	COX7C	2	0.27	0.125477	0.414248	8.49241	4.05	0.0015	0.11	-0.97
P78363	ABCA4_HUMAN	Retinal-specific ATP-binding cassette transporter OS=Homo sapiens GN=ABCA4 PE=1 SV=3	ABCA4	1	-0.93	-1.42301	-0.430697	3.06037	-4.05	0.0015	0.11	-0.98
P50395	GDIB_HUMAN	Rab GDP dissociation inhibitor beta OS=Homo sapiens GN=GDI2 PE=1 SV=2	GDI2	20	-0.27	-0.414169	-0.125192	12.7862	-4.05	0.0015	0.11	-0.98
Q99832	TCPH_HUMAN	T-complex protein 1 subunit eta OS=Homo sapiens GN=CCT7 PE=1 SV=2	CCT7	35	-0.21	-0.324226	-0.0974078	14.0081	-4.03	0.0015	0.11	-1.01
Q9BXI9	C1QT6_HUMAN	Complement C1q tumor necrosis factor-related protein 6 OS=Homo sapiens GN=C1QTNF6 PE=1 SV=3	C1QTNF6	3	0.26	0.121586	0.405557	7.92496	4.03	0.0016	0.11	-1.02
Q66K14	TBC9B_HUMAN	TBC1 domain family member 9B OS=Homo sapiens GN=TBC1D9B PE=1 SV=3	TBC1D9B	7	0.25	0.116404	0.388878	9.71206	4.02	0.0016	0.11	-1.03
Q9HC62	SENP2_HUMAN	Sentrin-specific protease 2 OS=Homo sapiens GN=SENP2 PE=1 SV=3	SENP2	6	0.35	0.162134	0.544398	8.36956	4.01	0.0016	0.11	-1.06
P16152	CBR1_HUMAN	Carbonyl reductase [NADPH] 1 OS=Homo sapiens GN=CBR1 PE=1 SV=3	CBR1	10	-0.3	-0.456037	-0.135694	11.6729	-4.01	0.0016	0.11	-1.06
P48637	GSHB_HUMAN	Glutathione synthetase OS=Homo sapiens GN=GSS PE=1 SV=1	GSS	18	-0.24	-0.376887	-0.112036	11.2698	-4.01	0.0016	0.11	-1.06
P49588	SYAC_HUMAN	Alanine--tRNA ligase, cytoplasmic OS=Homo sapiens GN=AARS PE=1 SV=2	AARS	47	-0.29	-0.450135	-0.133677	13.5857	-4.01	0.0016	0.11	-1.07
P52788	SPSY_HUMAN	Spermine synthase OS=Homo sapiens GN=SMS PE=1 SV=2	SMS	18	-0.25	-0.37973	-0.11259	11.8111	-4	0.0016	0.11	-1.08
P36871	PGM1_HUMAN	Phosphoglucomutase-1 OS=Homo sapiens GN=PGM1 PE=1 SV=3	PGM1	29	-0.31	-0.483954	-0.143605	12.3899	-4.02	0.0017	0.12	-1.1
Q03167	TGBR3_HUMAN	Transforming growth factor beta receptor type 3 OS=Homo sapiens GN=TGFBR3 PE=1 SV=3	TGFBR3	5	0.3	0.134623	0.457264	8.72981	3.98	0.0017	0.12	-1.11
O95372	LYPA2_HUMAN	Acyl-protein thioesterase 2 OS=Homo sapiens GN=LYPLA2 PE=1 SV=1	LYPLA2	7	-0.29	-0.451453	-0.132745	10.3811	-3.98	0.0017	0.12	-1.11
P30043	BLVRB_HUMAN	Flavin reductase (NADPH) OS=Homo sapiens GN=BLVRB PE=1 SV=3	BLVRB	6	-0.31	-0.474018	-0.138917	10.6941	-3.97	0.0017	0.12	-1.13
Q02388	CO7A1_HUMAN	Collagen alpha-1(VII) chain OS=Homo sapiens GN=COL7A1 PE=1 SV=2	COL7A1	32	0.22	0.100815	0.344739	11.1941	3.96	0.0017	0.12	-1.14
Q9NRH2	SNRK_HUMAN	SNF-related serine/threonine-protein kinase OS=Homo sapiens GN=SNRK PE=1 SV=2	SNRK	1	0.47	0.213453	0.7354	4.79007	3.94	0.0018	0.12	-1.17
P23381	SYWC_HUMAN	Tryptophan--tRNA ligase, cytoplasmic OS=Homo sapiens GN=WARS PE=1 SV=2	WARS	18	-0.24	-0.376947	-0.109158	11.7066	-3.94	0.0018	0.12	-1.18
P08243	ASNS_HUMAN	Asparagine synthetase [glutamine-hydrolyzing] OS=Homo sapiens GN=ASNS PE=1 SV=4	ASNS	21	-0.33	-0.503541	-0.146651	11.9276	-3.97	0.0019	0.12	-1.19
P40925	MDHC_HUMAN	Malate dehydrogenase, cytoplasmic OS=Homo sapiens GN=MDH1 PE=1 SV=4	MDH1	18	-0.26	-0.398169	-0.114955	12.4478	-3.93	0.0019	0.12	-1.2
P17174	AATC_HUMAN	Aspartate aminotransferase, cytoplasmic OS=Homo sapiens GN=GOT1 PE=1 SV=3	GOT1	17	-0.26	-0.407465	-0.117409	11.9661	-3.93	0.0019	0.12	-1.21
Q96EK6	GNA1_HUMAN	Glucosamine 6-phosphate N-acetyltransferase OS=Homo sapiens GN=GNPNAT1 PE=1 SV=1	GNPNAT1	6	-0.27	-0.421245	-0.121306	9.88823	-3.92	0.0019	0.12	-1.21
P21399	ACOC_HUMAN	Cytoplasmic aconitate hydratase OS=Homo sapiens GN=ACO1 PE=1 SV=3	ACO1	29	-0.22	-0.348219	-0.100014	12.3786	-3.92	0.0019	0.12	-1.22
Q15035	TRAM2_HUMAN	Translocating chain-associated membrane protein 2 OS=Homo sapiens GN=TRAM2 PE=1 SV=1	TRAM2	4	0.3	0.135824	0.473675	8.34102	3.91	0.0019	0.12	-1.23
P29034	S10A2_HUMAN	Protein S100-A2 OS=Homo sapiens GN=S100A2 PE=1 SV=3	S100A2	4	-0.4	-0.623289	-0.180547	8.76264	-3.98	0.002	0.12	-1.23
Q8N1Q1	CAH13_HUMAN	Carbonic anhydrase 13 OS=Homo sapiens GN=CA13 PE=1 SV=1	CA13	4	-0.33	-0.51587	-0.147391	8.72532	-3.91	0.0019	0.12	-1.24
Q96IU4	ABHEB_HUMAN	Protein ABHD14B OS=Homo sapiens GN=ABHD14B PE=1 SV=1	ABHD14B	6	-0.33	-0.511624	-0.146884	10.4063	-3.93	0.002	0.12	-1.24
A6ND36	FA83G_HUMAN	Protein FAM83G OS=Homo sapiens GN=FAM83G PE=1 SV=2	FAM83G	6	0.22	0.0966363	0.3399	9.2826	3.89	0.002	0.12	-1.26
Q9ULD4	BRPF3_HUMAN	Bromodomain and PHD finger-containing protein 3 OS=Homo sapiens GN=BRPF3 PE=1 SV=2	BRPF3	1	0.51	0.223987	0.789626	4.85874	3.89	0.002	0.12	-1.27
P18669	PGAM1_HUMAN	Phosphoglycerate mutase 1 OS=Homo sapiens GN=PGAM1 PE=1 SV=2	PGAM1	8	-0.23	-0.36106	-0.101667	12.5144	-3.87	0.0021	0.12	-1.3
P48147	PPCE_HUMAN	Prolyl endopeptidase OS=Homo sapiens GN=PREP PE=1 SV=2	PREP	29	-0.24	-0.371939	-0.104492	11.9753	-3.86	0.0021	0.12	-1.31
Q3KQV9	UAP1L_HUMAN	UDP-N-acetylhexosamine pyrophosphorylase-like protein 1 OS=Homo sapiens GN=UAP1L1 PE=1 SV=2	UAP1L1	9	-0.26	-0.398446	-0.111904	9.41859	-3.86	0.0021	0.12	-1.32
P31150	GDIA_HUMAN	Rab GDP dissociation inhibitor alpha OS=Homo sapiens GN=GDI1 PE=1 SV=2	GDI1	13	-0.26	-0.400806	-0.112516	11.5825	-3.86	0.0021	0.12	-1.32
Q96DG6	CMBL_HUMAN	Carboxymethylenebutenolidase homolog OS=Homo sapiens GN=CMBL PE=1 SV=1	CMBL	11	-0.35	-0.540609	-0.153598	11.3198	-3.93	0.0022	0.12	-1.32
Q7L266	ASGL1_HUMAN	Isoaspartyl peptidase/L-asparaginase OS=Homo sapiens GN=ASRGL1 PE=1 SV=2	ASRGL1	5	-0.3	-0.469846	-0.131429	8.42174	-3.85	0.0021	0.12	-1.33
P52209	6PGD_HUMAN	6-phosphogluconate dehydrogenase, decarboxylating OS=Homo sapiens GN=PGD PE=1 SV=3	PGD	19	-0.24	-0.38331	-0.106485	12.8341	-3.84	0.0022	0.12	-1.36
Q8NE62	CHDH_HUMAN	Choline dehydrogenase, mitochondrial OS=Homo sapiens GN=CHDH PE=1 SV=2	CHDH	4	0.32	0.139591	0.502552	9.16995	3.84	0.0022	0.12	-1.36
P00558	PGK1_HUMAN	Phosphoglycerate kinase 1 OS=Homo sapiens GN=PGK1 PE=1 SV=3	PGK1	23	-0.27	-0.422665	-0.117368	13.8629	-3.84	0.0022	0.12	-1.36
Q9HBL8	NMRL1_HUMAN	NmrA-like family domain-containing protein 1 OS=Homo sapiens GN=NMRAL1 PE=1 SV=1	NMRAL1	8	-0.24	-0.375034	-0.104098	10.0567	-3.84	0.0022	0.12	-1.36
O43462	MBTP2_HUMAN	Membrane-bound transcription factor site-2 protease OS=Homo sapiens GN=MBTPS2 PE=1 SV=1	MBTPS2	1	0.54	0.233381	0.842518	4.83569	3.83	0.0022	0.12	-1.37
O75884	RBBP9_HUMAN	Putative hydrolase RBBP9 OS=Homo sapiens GN=RBBP9 PE=1 SV=2	RBBP9	5	-0.32	-0.503291	-0.139276	8.70178	-3.83	0.0022	0.12	-1.38
Q9HA64	KT3K_HUMAN	Ketosamine-3-kinase OS=Homo sapiens GN=FN3KRP PE=1 SV=2	FN3KRP	4	-0.24	-0.382987	-0.105852	9.13839	-3.83	0.0023	0.12	-1.38
P78371	TCPB_HUMAN	T-complex protein 1 subunit beta OS=Homo sapiens GN=CCT2 PE=1 SV=4	CCT2	33	-0.2	-0.317543	-0.0876502	14.2268	-3.82	0.0023	0.12	-1.39
Q9H211	CDT1_HUMAN	DNA replication factor Cdt1 OS=Homo sapiens GN=CDT1 PE=1 SV=3	CDT1	5	0.3	0.12954	0.473157	7.72806	3.81	0.0023	0.13	-1.42
P02144	MYG_HUMAN	Myoglobin OS=Homo sapiens GN=MB PE=1 SV=2	MB	4	-0.32	-0.509152	-0.139243	10.2005	-3.82	0.0025	0.13	-1.45
Q9HBU6	EKI1_HUMAN	Ethanolamine kinase 1 OS=Homo sapiens GN=ETNK1 PE=1 SV=1	ETNK1	9	-0.22	-0.339313	-0.0919986	9.62251	-3.78	0.0024	0.13	-1.46
Q5JPI3	CC038_HUMAN	Uncharacterized protein C3orf38 OS=Homo sapiens GN=C3orf38 PE=1 SV=1	C3orf38	4	-0.28	-0.443409	-0.11992	8.78133	-3.78	0.0025	0.13	-1.47
P55786	PSA_HUMAN	Puromycin-sensitive aminopeptidase OS=Homo sapiens GN=NPEPPS PE=1 SV=2	NPEPPS	24	-0.24	-0.374434	-0.100675	12.7903	-3.77	0.0025	0.13	-1.49
P29218	IMPA1_HUMAN	Inositol monophosphatase 1 OS=Homo sapiens GN=IMPA1 PE=1 SV=1	IMPA1	7	-0.27	-0.418698	-0.112496	9.44203	-3.76	0.0025	0.13	-1.5
P40227	TCPZ_HUMAN	T-complex protein 1 subunit zeta OS=Homo sapiens GN=CCT6A PE=1 SV=3	CCT6A	23	-0.19	-0.294425	-0.0788307	12.8751	-3.76	0.0026	0.13	-1.51
P55268	LAMB2_HUMAN	Laminin subunit beta-2 OS=Homo sapiens GN=LAMB2 PE=1 SV=2	LAMB2	5	0.3	0.126183	0.471299	8.13522	3.76	0.0026	0.13	-1.51
Q06203	PUR1_HUMAN	Amidophosphoribosyltransferase OS=Homo sapiens GN=PPAT PE=1 SV=1	PPAT	16	-0.28	-0.442567	-0.118279	10.8751	-3.75	0.0026	0.13	-1.52
Q9UHY7	ENOPH_HUMAN	Enolase-phosphatase E1 OS=Homo sapiens GN=ENOPH1 PE=1 SV=1	ENOPH1	6	-0.26	-0.412569	-0.110241	9.82074	-3.75	0.0026	0.13	-1.52
P14324	FPPS_HUMAN	Farnesyl pyrophosphate synthase OS=Homo sapiens GN=FDPS PE=1 SV=4	FDPS	10	-0.28	-0.447374	-0.119454	10.928	-3.75	0.0026	0.13	-1.52
Q9HCE0	EPG5_HUMAN	Ectopic P granules protein 5 homolog OS=Homo sapiens GN=EPG5 PE=1 SV=2	EPG5	1	0.45	0.188235	0.708648	5.23011	3.74	0.0026	0.13	-1.54
Q9UKI8	TLK1_HUMAN	Serine/threonine-protein kinase tousled-like 1 OS=Homo sapiens GN=TLK1 PE=1 SV=2	TLK1	6	0.23	0.0954082	0.359274	9.32924	3.74	0.0027	0.13	-1.54
Q9H4A4	AMPB_HUMAN	Aminopeptidase B OS=Homo sapiens GN=RNPEP PE=1 SV=2	RNPEP	29	-0.25	-0.398749	-0.105772	12.5167	-3.74	0.0027	0.13	-1.55
P32119	PRDX2_HUMAN	Peroxiredoxin-2 OS=Homo sapiens GN=PRDX2 PE=1 SV=5	PRDX2	10	-0.26	-0.410023	-0.108671	12.091	-3.73	0.0027	0.13	-1.55
Q9BV86	NTM1A_HUMAN	N-terminal Xaa-Pro-Lys N-methyltransferase 1 OS=Homo sapiens GN=NTMT1 PE=1 SV=3	NTMT1	8	-0.25	-0.395484	-0.104658	10.6705	-3.73	0.0027	0.13	-1.55
P55201	BRPF1_HUMAN	Peregrin OS=Homo sapiens GN=BRPF1 PE=1 SV=2	BRPF1	7	1.18	0.603818	1.76538	9.51184	5.13	0.0029	0.14	-1.13
P34949	MPI_HUMAN	Mannose-6-phosphate isomerase OS=Homo sapiens GN=MPI PE=1 SV=2	MPI	8	-0.27	-0.430733	-0.113267	10.428	-3.72	0.0028	0.14	-1.58
P05997	CO5A2_HUMAN	Collagen alpha-2(V) chain OS=Homo sapiens GN=COL5A2 PE=1 SV=3	COL5A2	12	0.29	0.120438	0.460161	10.3016	3.71	0.0028	0.14	-1.6
Q8IX07	FOG1_HUMAN	Zinc finger protein ZFPM1 OS=Homo sapiens GN=ZFPM1 PE=1 SV=2	ZFPM1	1	0.74	0.307237	1.17378	4.39794	3.71	0.0028	0.14	-1.6
O75223	GGCT_HUMAN	Gamma-glutamylcyclotransferase OS=Homo sapiens GN=GGCT PE=1 SV=1	GGCT	11	-0.29	-0.463948	-0.12169	11.7154	-3.73	0.0029	0.14	-1.6
P24666	PPAC_HUMAN	Low molecular weight phosphotyrosine protein phosphatase OS=Homo sapiens GN=ACP1 PE=1 SV=3	ACP1	7	-0.26	-0.410669	-0.107281	10.4699	-3.7	0.0028	0.14	-1.6
Q9H5I1	SUV92_HUMAN	Histone-lysine N-methyltransferase SUV39H2 OS=Homo sapiens GN=SUV39H2 PE=1 SV=2	SUV39H2	1	-0.37	-0.592431	-0.154525	7.02695	-3.7	0.0028	0.14	-1.61
Q04446	GLGB_HUMAN	1,4-alpha-glucan-branching enzyme OS=Homo sapiens GN=GBE1 PE=1 SV=3	GBE1	21	-0.25	-0.396431	-0.103185	11.6598	-3.7	0.0029	0.14	-1.62
P14174	MIF_HUMAN	Macrophage migration inhibitory factor OS=Homo sapiens GN=MIF PE=1 SV=4	MIF	3	-0.25	-0.393857	-0.102322	11.6515	-3.69	0.0029	0.14	-1.62
O95749	GGPPS_HUMAN	Geranylgeranyl pyrophosphate synthase OS=Homo sapiens GN=GGPS1 PE=1 SV=1	GGPS1	4	-0.24	-0.383633	-0.0995958	8.78546	-3.69	0.0029	0.14	-1.63
Q06323	PSME1_HUMAN	Proteasome activator complex subunit 1 OS=Homo sapiens GN=PSME1 PE=1 SV=1	PSME1	20	-0.24	-0.375328	-0.0970234	12.5659	-3.68	0.0029	0.14	-1.64
O75815	BCAR3_HUMAN	Breast cancer anti-estrogen resistance protein 3 OS=Homo sapiens GN=BCAR3 PE=1 SV=1	BCAR3	7	-0.31	-0.491542	-0.126919	8.32703	-3.68	0.003	0.14	-1.65
Q96NB3	ZN830_HUMAN	Zinc finger protein 830 OS=Homo sapiens GN=ZNF830 PE=1 SV=2	ZNF830	10	0.25	0.102349	0.396867	9.83918	3.68	0.003	0.14	-1.65
P51452	DUS3_HUMAN	Dual specificity protein phosphatase 3 OS=Homo sapiens GN=DUSP3 PE=1 SV=1	DUSP3	7	-0.26	-0.406473	-0.104615	10.6773	-3.67	0.003	0.14	-1.66
Q86TA1	MOB3B_HUMAN	MOB kinase activator 3B OS=Homo sapiens GN=MOB3B PE=1 SV=2	MOB3B	2	-0.28	-0.448095	-0.115058	7.01685	-3.67	0.003	0.14	-1.67
Q8IXM6	NRM_HUMAN	Nurim OS=Homo sapiens GN=NRM PE=1 SV=1	NRM	4	0.25	0.10096	0.393999	8.69295	3.66	0.003	0.14	-1.67
P04083	ANXA1_HUMAN	Annexin A1 OS=Homo sapiens GN=ANXA1 PE=1 SV=2	ANXA1	18	-0.26	-0.409843	-0.10479	13.0957	-3.66	0.0031	0.14	-1.68
Q8TCD5	NT5C_HUMAN	5(3)-deoxyribonucleotidase, cytosolic type OS=Homo sapiens GN=NT5C PE=1 SV=2	NT5C	9	-0.23	-0.36196	-0.0924653	10.0141	-3.66	0.0031	0.14	-1.69
Q6UX04	CWC27_HUMAN	Peptidyl-prolyl cis-trans isomerase CWC27 homolog OS=Homo sapiens GN=CWC27 PE=1 SV=1	CWC27	14	0.22	0.088097	0.345012	10.9796	3.66	0.0031	0.14	-1.69
Q9Y3A5	SBDS_HUMAN	Ribosome maturation protein SBDS OS=Homo sapiens GN=SBDS PE=1 SV=4	SBDS	15	-0.24	-0.3759	-0.0959328	11.9748	-3.66	0.0031	0.14	-1.69
P06213	INSR_HUMAN	Insulin receptor OS=Homo sapiens GN=INSR PE=1 SV=4	INSR	20	0.22	0.0896484	0.351608	10.6119	3.65	0.0031	0.14	-1.69
Q9Y316	MEMO1_HUMAN	Protein MEMO1 OS=Homo sapiens GN=MEMO1 PE=1 SV=1	MEMO1	10	-0.23	-0.365214	-0.0930625	10.363	-3.65	0.0031	0.14	-1.69
O60315	ZEB2_HUMAN	Zinc finger E-box-binding homeobox 2 OS=Homo sapiens GN=ZEB2 PE=1 SV=1	ZEB2	5	0.26	0.105277	0.413245	8.50231	3.65	0.0031	0.14	-1.7
Q9BR11	ZSWM1_HUMAN	Zinc finger SWIM domain-containing protein 1 OS=Homo sapiens GN=ZSWIM1 PE=2 SV=2	ZSWIM1	1	0.4	0.160728	0.631529	5.2392	3.65	0.0031	0.14	-1.7
Q15643	TRIPB_HUMAN	Thyroid receptor-interacting protein 11 OS=Homo sapiens GN=TRIP11 PE=1 SV=3	TRIP11	60	0.23	0.0943051	0.370751	12.7186	3.65	0.0031	0.14	-1.7
Q96FX8	PERP_HUMAN	p53 apoptosis effector related to PMP-22 OS=Homo sapiens GN=PERP PE=2 SV=1	PERP	3	0.36	0.145731	0.57333	7.48665	3.65	0.0031	0.14	-1.7
P51580	TPMT_HUMAN	Thiopurine S-methyltransferase OS=Homo sapiens GN=TPMT PE=1 SV=1	TPMT	9	-0.33	-0.521621	-0.133496	10.3086	-3.69	0.0032	0.14	-1.71
Q13023	AKAP6_HUMAN	A-kinase anchor protein 6 OS=Homo sapiens GN=AKAP6 PE=1 SV=3	AKAP6	1	0.66	0.274139	1.05243	6.49081	3.81	0.0036	0.14	-1.71
Q14653	IRF3_HUMAN	Interferon regulatory factor 3 OS=Homo sapiens GN=IRF3 PE=1 SV=1	IRF3	6	-0.24	-0.383555	-0.0964028	9.09299	-3.63	0.0033	0.14	-1.74
P04179	SODM_HUMAN	Superoxide dismutase [Mn], mitochondrial OS=Homo sapiens GN=SOD2 PE=1 SV=2	SOD2	9	0.3	0.119732	0.473897	12.1291	3.66	0.0034	0.14	-1.74
Q01628	IFM3_HUMAN	Interferon-induced transmembrane protein 3 OS=Homo sapiens GN=IFITM3 PE=1 SV=2	IFITM3	1	0.31	0.122981	0.49336	7.82623	3.61	0.0034	0.14	-1.77
Q53S33	BOLA3_HUMAN	BolA-like protein 3 OS=Homo sapiens GN=BOLA3 PE=1 SV=1	BOLA3	4	0.26	0.102178	0.410852	8.88732	3.61	0.0034	0.14	-1.78
P43490	NAMPT_HUMAN	Nicotinamide phosphoribosyltransferase OS=Homo sapiens GN=NAMPT PE=1 SV=1	NAMPT	26	-0.3	-0.47868	-0.119483	12.6876	-3.64	0.0036	0.14	-1.79
Q96IZ7	RSRC1_HUMAN	Serine/Arginine-related protein 53 OS=Homo sapiens GN=RSRC1 PE=1 SV=1	RSRC1	9	0.26	0.103767	0.419194	9.7874	3.6	0.0035	0.14	-1.8
P23919	KTHY_HUMAN	Thymidylate kinase OS=Homo sapiens GN=DTYMK PE=1 SV=4	DTYMK	13	-0.21	-0.340743	-0.0842329	10.7483	-3.59	0.0035	0.14	-1.8
P09960	LKHA4_HUMAN	Leukotriene A-4 hydrolase OS=Homo sapiens GN=LTA4H PE=1 SV=2	LTA4H	22	-0.25	-0.398203	-0.0984236	12.2698	-3.59	0.0035	0.14	-1.8
Q9NZD2	GLTP_HUMAN	Glycolipid transfer protein OS=Homo sapiens GN=GLTP PE=1 SV=3	GLTP	3	-0.28	-0.455197	-0.112398	8.68532	-3.59	0.0035	0.14	-1.81
Q9NZJ9	NUDT4_HUMAN	Diphosphoinositol polyphosphate phosphohydrolase 2 OS=Homo sapiens GN=NUDT4 PE=1 SV=2	NUDT4	1	-0.34	-0.539419	-0.133162	6.70609	-3.59	0.0035	0.14	-1.81
P15531	NDKA_HUMAN	Nucleoside diphosphate kinase A OS=Homo sapiens GN=NME1 PE=1 SV=1	NME1	5	-0.22	-0.356831	-0.0875997	11.4944	-3.58	0.0036	0.14	-1.82
P50990	TCPQ_HUMAN	T-complex protein 1 subunit theta OS=Homo sapiens GN=CCT8 PE=1 SV=4	CCT8	32	-0.19	-0.303573	-0.0743986	13.9487	-3.58	0.0036	0.14	-1.83
P81605	DCD_HUMAN	Dermcidin OS=Homo sapiens GN=DCD PE=1 SV=2	DCD	1	-1.67	-2.54395	-0.792697	6.63753	-4.84	0.0042	0.15	-1.47
O43657	TSN6_HUMAN	Tetraspanin-6 OS=Homo sapiens GN=TSPAN6 PE=1 SV=1	TSPAN6	6	0.32	0.125208	0.50854	10.2998	3.61	0.0037	0.15	-1.83
P19623	SPEE_HUMAN	Spermidine synthase OS=Homo sapiens GN=SRM PE=1 SV=1	SRM	14	-0.22	-0.356206	-0.0869223	11.3467	-3.57	0.0036	0.15	-1.85
P30085	KCY_HUMAN	UMP-CMP kinase OS=Homo sapiens GN=CMPK1 PE=1 SV=3	CMPK1	9	-0.33	-0.52631	-0.129639	10.6768	-3.63	0.0038	0.15	-1.85
P48643	TCPE_HUMAN	T-complex protein 1 subunit epsilon OS=Homo sapiens GN=CCT5 PE=1 SV=1	CCT5	33	-0.2	-0.316214	-0.0771217	13.8843	-3.57	0.0036	0.15	-1.85
Q9H1U4	MEGF9_HUMAN	Multiple epidermal growth factor-like domains protein 9 OS=Homo sapiens GN=MEGF9 PE=2 SV=3	MEGF9	4	0.28	0.110028	0.45371	8.23223	3.56	0.0037	0.15	-1.87
Q9Y5Y2	NUBP2_HUMAN	Cytosolic Fe-S cluster assembly factor NUBP2 OS=Homo sapiens GN=NUBP2 PE=1 SV=1	NUBP2	5	-0.22	-0.360127	-0.0872586	9.90783	-3.56	0.0037	0.15	-1.87
Q01813	PFKAP_HUMAN	ATP-dependent 6-phosphofructokinase, platelet type OS=Homo sapiens GN=PFKP PE=1 SV=2	PFKP	28	-0.2	-0.32688	-0.0791709	12.9912	-3.56	0.0037	0.15	-1.87
Q8NFQ8	TOIP2_HUMAN	Torsin-1A-interacting protein 2 OS=Homo sapiens GN=TOR1AIP2 PE=1 SV=1	TOR1AIP2	15	0.21	0.0818776	0.338859	10.7132	3.55	0.0038	0.15	-1.88
Q7L8W6	DPH6_HUMAN	Diphthine--ammonia ligase OS=Homo sapiens GN=DPH6 PE=1 SV=3	DPH6	4	-0.23	-0.367603	-0.0883288	9.2331	-3.54	0.0038	0.15	-1.9
P02649	APOE_HUMAN	Apolipoprotein E OS=Homo sapiens GN=APOE PE=1 SV=1	APOE	2	0.34	0.131027	0.545826	6.8771	3.54	0.0038	0.15	-1.9
Q16222	UAP1_HUMAN	UDP-N-acetylhexosamine pyrophosphorylase OS=Homo sapiens GN=UAP1 PE=1 SV=3	UAP1	17	-0.26	-0.411947	-0.0988709	11.2922	-3.54	0.0038	0.15	-1.9
Q01469	FABP5_HUMAN	Fatty acid-binding protein, epidermal OS=Homo sapiens GN=FABP5 PE=1 SV=3	FABP5	6	-0.35	-0.566654	-0.13773	9.98362	-3.62	0.0041	0.15	-1.9
P47712	PA24A_HUMAN	Cytosolic phospholipase A2 OS=Homo sapiens GN=PLA2G4A PE=1 SV=2	PLA2G4A	19	-0.25	-0.402895	-0.0966232	11.1732	-3.54	0.0039	0.15	-1.9
Q9BV20	MTNA_HUMAN	Methylthioribose-1-phosphate isomerase OS=Homo sapiens GN=MRI1 PE=1 SV=1	MRI1	11	-0.25	-0.405728	-0.0970439	10.8755	-3.53	0.0039	0.15	-1.91
Q8NHU6	TDRD7_HUMAN	Tudor domain-containing protein 7 OS=Homo sapiens GN=TDRD7 PE=1 SV=2	TDRD7	3	1.03	0.42101	1.64455	6.54352	4.03	0.0055	0.15	-1.91
Q8N9A8	NEPR1_HUMAN	Nuclear envelope phosphatase-regulatory subunit 1 OS=Homo sapiens GN=CNEP1R1 PE=1 SV=1	CNEP1R1	1	0.37	0.143167	0.599194	5.93887	3.53	0.0039	0.15	-1.91
Q9UBS9	SUCO_HUMAN	SUN domain-containing ossification factor OS=Homo sapiens GN=SUCO PE=1 SV=1	SUCO	4	0.29	0.109822	0.460424	7.1125	3.53	0.0039	0.15	-1.92
P49773	HINT1_HUMAN	Histidine triad nucleotide-binding protein 1 OS=Homo sapiens GN=HINT1 PE=1 SV=2	HINT1	6	-0.25	-0.41107	-0.0979207	10.5947	-3.53	0.0039	0.15	-1.92
Q96K58	ZN668_HUMAN	Zinc finger protein 668 OS=Homo sapiens GN=ZNF668 PE=1 SV=3	ZNF668	2	0.23	0.0889519	0.37354	7.54704	3.53	0.0039	0.15	-1.93
P61970	NTF2_HUMAN	Nuclear transport factor 2 OS=Homo sapiens GN=NUTF2 PE=1 SV=1	NUTF2	5	-0.21	-0.343258	-0.0814489	10.4817	-3.52	0.004	0.15	-1.94
Q14376	GALE_HUMAN	UDP-glucose 4-epimerase OS=Homo sapiens GN=GALE PE=1 SV=2	GALE	12	-0.28	-0.449623	-0.10651	10.4128	-3.52	0.004	0.15	-1.94
Q9GZN8	CT027_HUMAN	UPF0687 protein C20orf27 OS=Homo sapiens GN=C20orf27 PE=1 SV=3	C20orf27	3	-0.28	-0.449974	-0.106461	8.18663	-3.51	0.004	0.15	-1.95
Q15691	MARE1_HUMAN	Microtubule-associated protein RP/EB family member 1 OS=Homo sapiens GN=MAPRE1 PE=1 SV=3	MAPRE1	10	-0.21	-0.340731	-0.0806015	11.7256	-3.51	0.004	0.15	-1.95
Q9HCM3	K1549_HUMAN	UPF0606 protein KIAA1549 OS=Homo sapiens GN=KIAA1549 PE=1 SV=4	KIAA1549	5	0.26	0.0977473	0.414009	7.85612	3.51	0.0041	0.15	-1.95
Q9Y530	OARD1_HUMAN	O-acetyl-ADP-ribose deacetylase 1 OS=Homo sapiens GN=OARD1 PE=1 SV=2	OARD1	4	-0.28	-0.446566	-0.105401	8.03013	-3.51	0.0041	0.15	-1.95
Q16595	FRDA_HUMAN	Frataxin, mitochondrial OS=Homo sapiens GN=FXN PE=1 SV=2	FXN	5	0.21	0.0809765	0.343873	9.60574	3.51	0.0041	0.15	-1.96
P30566	PUR8_HUMAN	Adenylosuccinate lyase OS=Homo sapiens GN=ADSL PE=1 SV=2	ADSL	10	-0.2	-0.32172	-0.075726	11.1948	-3.51	0.0041	0.15	-1.96
P52565	GDIR1_HUMAN	Rho GDP-dissociation inhibitor 1 OS=Homo sapiens GN=ARHGDIA PE=1 SV=3	ARHGDIA	10	-0.24	-0.389197	-0.0914522	11.7356	-3.5	0.0041	0.15	-1.97
P27695	APEX1_HUMAN	DNA-(apurinic or apyrimidinic site) lyase OS=Homo sapiens GN=APEX1 PE=1 SV=2	APEX1	20	-0.24	-0.388368	-0.0911468	12.6841	-3.5	0.0041	0.15	-1.97
P31939	PUR9_HUMAN	Bifunctional purine biosynthesis protein PURH OS=Homo sapiens GN=ATIC PE=1 SV=3	ATIC	34	-0.22	-0.350246	-0.0820662	13.0949	-3.5	0.0042	0.15	-1.98
P63172	DYLT1_HUMAN	Dynein light chain Tctex-type 1 OS=Homo sapiens GN=DYNLT1 PE=1 SV=1	DYNLT1	2	-0.28	-0.454446	-0.106	6.6795	-3.49	0.0042	0.15	-1.99
Q92484	ASM3A_HUMAN	Acid sphingomyelinase-like phosphodiesterase 3a OS=Homo sapiens GN=SMPDL3A PE=1 SV=2	SMPDL3A	2	0.52	0.195659	0.839244	5.08063	3.49	0.0042	0.15	-1.99
P36405	ARL3_HUMAN	ADP-ribosylation factor-like protein 3 OS=Homo sapiens GN=ARL3 PE=1 SV=2	ARL3	7	-0.27	-0.430469	-0.100195	10.4103	-3.49	0.0043	0.15	-2
P50583	AP4A_HUMAN	Bis(5-nucleosyl)-tetraphosphatase [asymmetrical] OS=Homo sapiens GN=NUDT2 PE=1 SV=3	NUDT2	5	-0.24	-0.39356	-0.0914871	9.97451	-3.48	0.0043	0.15	-2
O95861	BPNT1_HUMAN	3(2),5-bisphosphate nucleotidase 1 OS=Homo sapiens GN=BPNT1 PE=1 SV=1	BPNT1	15	-0.26	-0.425731	-0.0989622	11.5001	-3.48	0.0043	0.15	-2
Q8WUX2	CHAC2_HUMAN	Putative glutathione-specific gamma-glutamylcyclotransferase 2 OS=Homo sapiens GN=CHAC2 PE=2 SV=1	CHAC2	4	-0.29	-0.475984	-0.110672	9.4739	-3.49	0.0043	0.15	-2
P78330	SERB_HUMAN	Phosphoserine phosphatase OS=Homo sapiens GN=PSPH PE=1 SV=2	PSPH	8	-0.24	-0.391628	-0.0909263	10.356	-3.48	0.0043	0.15	-2.01
O76038	SEGN_HUMAN	Secretagogin OS=Homo sapiens GN=SCGN PE=2 SV=2	SCGN	1	0.47	0.179317	0.768342	6.49257	3.51	0.0044	0.15	-2.01
P15559	NQO1_HUMAN	NAD(P)H dehydrogenase [quinone] 1 OS=Homo sapiens GN=NQO1 PE=1 SV=1	NQO1	11	-0.25	-0.403753	-0.0936991	11.3587	-3.48	0.0043	0.15	-2.01
P52888	THOP1_HUMAN	Thimet oligopeptidase OS=Homo sapiens GN=THOP1 PE=1 SV=2	THOP1	22	-0.22	-0.359527	-0.0832784	11.6802	-3.48	0.0043	0.15	-2.01
Q16881	TRXR1_HUMAN	Thioredoxin reductase 1, cytoplasmic OS=Homo sapiens GN=TXNRD1 PE=1 SV=3	TXNRD1	29	-0.2	-0.33039	-0.076479	12.878	-3.48	0.0043	0.15	-2.01
P54577	SYYC_HUMAN	Tyrosine--tRNA ligase, cytoplasmic OS=Homo sapiens GN=YARS PE=1 SV=4	YARS	32	-0.2	-0.325558	-0.0753136	13.2653	-3.48	0.0043	0.15	-2.02
Q15181	IPYR_HUMAN	Inorganic pyrophosphatase OS=Homo sapiens GN=PPA1 PE=1 SV=2	PPA1	17	-0.24	-0.395349	-0.0914053	12.6881	-3.47	0.0043	0.15	-2.02
Q6GMV2	SMYD5_HUMAN	SET and MYND domain-containing protein 5 OS=Homo sapiens GN=SMYD5 PE=1 SV=2	SMYD5	4	-0.25	-0.408992	-0.0942036	8.67727	-3.47	0.0044	0.15	-2.03
P22234	PUR6_HUMAN	Multifunctional protein ADE2 OS=Homo sapiens GN=PAICS PE=1 SV=3	PAICS	18	-0.2	-0.31919	-0.0733811	12.4927	-3.46	0.0044	0.15	-2.04
Q9Y519	T184B_HUMAN	Transmembrane protein 184B OS=Homo sapiens GN=TMEM184B PE=1 SV=2	TMEM184B	3	0.27	0.100428	0.436964	7.2605	3.46	0.0044	0.15	-2.04
Q16719	KYNU_HUMAN	Kynureninase OS=Homo sapiens GN=KYNU PE=1 SV=1	KYNU	20	-0.25	-0.398946	-0.0916098	13.1438	-3.46	0.0044	0.15	-2.04
Q9HCJ1	ANKH_HUMAN	Progressive ankylosis protein homolog OS=Homo sapiens GN=ANKH PE=1 SV=2	ANKH	3	0.3	0.112924	0.493229	7.82484	3.46	0.0045	0.15	-2.05
Q8WXE9	STON2_HUMAN	Stonin-2 OS=Homo sapiens GN=STON2 PE=1 SV=1	STON2	3	0.29	0.109365	0.478387	7.01998	3.46	0.0045	0.15	-2.05
Q9UII2	ATIF1_HUMAN	ATPase inhibitor, mitochondrial OS=Homo sapiens GN=ATPIF1 PE=1 SV=1	ATPIF1	5	0.23	0.0846076	0.370148	10.0977	3.46	0.0045	0.15	-2.05
P55957	BID_HUMAN	BH3-interacting domain death agonist OS=Homo sapiens GN=BID PE=1 SV=1	BID	6	-0.24	-0.392059	-0.0895464	8.96746	-3.45	0.0045	0.15	-2.06
P17987	TCPA_HUMAN	T-complex protein 1 subunit alpha OS=Homo sapiens GN=TCP1 PE=1 SV=1	TCP1	32	-0.19	-0.303932	-0.0693717	13.6864	-3.45	0.0045	0.15	-2.06
P48739	PIPNB_HUMAN	Phosphatidylinositol transfer protein beta isoform OS=Homo sapiens GN=PITPNB PE=1 SV=2	PITPNB	12	-0.24	-0.386698	-0.0881491	11.048	-3.45	0.0045	0.15	-2.06
Q9Y4D1	DAAM1_HUMAN	Disheveled-associated activator of morphogenesis 1 OS=Homo sapiens GN=DAAM1 PE=1 SV=2	DAAM1	14	0.26	0.0970386	0.426134	9.88219	3.45	0.0046	0.15	-2.06
Q07812	BAX_HUMAN	Apoptosis regulator BAX OS=Homo sapiens GN=BAX PE=1 SV=1	BAX	6	-0.2	-0.322793	-0.073243	10.2858	-3.44	0.0046	0.15	-2.08
Q8N335	GPD1L_HUMAN	Glycerol-3-phosphate dehydrogenase 1-like protein OS=Homo sapiens GN=GPD1L PE=1 SV=1	GPD1L	9	-0.22	-0.365888	-0.0829966	9.91476	-3.44	0.0046	0.15	-2.08
Q8NAF0	ZN579_HUMAN	Zinc finger protein 579 OS=Homo sapiens GN=ZNF579 PE=1 SV=2	ZNF579	2	0.25	0.0929014	0.409599	8.09357	3.44	0.0046	0.15	-2.08
P60174	TPIS_HUMAN	Triosephosphate isomerase OS=Homo sapiens GN=TPI1 PE=1 SV=3	TPI1	17	-0.23	-0.37433	-0.0843711	13.4466	-3.43	0.0047	0.15	-2.09
Q9UK23	NAGPA_HUMAN	N-acetylglucosamine-1-phosphodiester alpha-N-acetylglucosaminidase OS=Homo sapiens GN=NAGPA PE=1 SV=2	NAGPA	3	0.24	0.088874	0.394698	7.69893	3.43	0.0047	0.15	-2.1
Q99829	CPNE1_HUMAN	Copine-1 OS=Homo sapiens GN=CPNE1 PE=1 SV=1	CPNE1	12	-0.25	-0.405129	-0.0910837	11.0258	-3.43	0.0047	0.15	-2.1
P07093	GDN_HUMAN	Glia-derived nexin OS=Homo sapiens GN=SERPINE2 PE=1 SV=1	SERPINE2	6	-0.29	-0.480954	-0.108017	8.76036	-3.43	0.0048	0.15	-2.11
Q13228	SBP1_HUMAN	Selenium-binding protein 1 OS=Homo sapiens GN=SELENBP1 PE=1 SV=2	SELENBP1	23	-0.26	-0.416784	-0.0934775	11.3797	-3.42	0.0048	0.15	-2.11
Q5BKU9	OXLD1_HUMAN	Oxidoreductase-like domain-containing protein 1 OS=Homo sapiens GN=OXLD1 PE=2 SV=1	OXLD1	2	0.29	0.105604	0.471125	8.64638	3.42	0.0048	0.15	-2.11
Q96CM3	RUSD4_HUMAN	RNA pseudouridylate synthase domain-containing protein 4 OS=Homo sapiens GN=RPUSD4 PE=1 SV=1	RPUSD4	4	0.26	0.0947304	0.422764	7.61264	3.42	0.0048	0.15	-2.11
P53004	BIEA_HUMAN	Biliverdin reductase A OS=Homo sapiens GN=BLVRA PE=1 SV=2	BLVRA	11	-0.27	-0.442899	-0.0992351	10.4196	-3.42	0.0048	0.15	-2.11
Q92782	DPF1_HUMAN	Zinc finger protein neuro-d4 OS=Homo sapiens GN=DPF1 PE=1 SV=2	DPF1	1	0.59	0.215198	0.961933	3.38161	3.42	0.0048	0.15	-2.12
P51812	KS6A3_HUMAN	Ribosomal protein S6 kinase alpha-3 OS=Homo sapiens GN=RPS6KA3 PE=1 SV=1	RPS6KA3	20	-0.21	-0.349653	-0.0781836	10.9375	-3.42	0.0048	0.15	-2.12
O75635	SPB7_HUMAN	Serpin B7 OS=Homo sapiens GN=SERPINB7 PE=1 SV=1	SERPINB7	1	0.59	0.217855	0.971828	5.26359	3.44	0.005	0.15	-2.12
Q8NB16	MLKL_HUMAN	Mixed lineage kinase domain-like protein OS=Homo sapiens GN=MLKL PE=1 SV=1	MLKL	13	-0.26	-0.422655	-0.0938425	10.6902	-3.41	0.0049	0.15	-2.14
P12081	SYHC_HUMAN	Histidine--tRNA ligase, cytoplasmic OS=Homo sapiens GN=HARS PE=1 SV=2	HARS	18	-0.21	-0.349023	-0.077389	11.7357	-3.41	0.0049	0.15	-2.14
P49366	DHYS_HUMAN	Deoxyhypusine synthase OS=Homo sapiens GN=DHPS PE=1 SV=1	DHPS	11	-0.21	-0.336074	-0.0742449	10.4846	-3.4	0.005	0.15	-2.15
O95394	AGM1_HUMAN	Phosphoacetylglucosamine mutase OS=Homo sapiens GN=PGM3 PE=1 SV=1	PGM3	15	-0.21	-0.343989	-0.0758712	11.3865	-3.4	0.005	0.15	-2.16
P09104	ENOG_HUMAN	Gamma-enolase OS=Homo sapiens GN=ENO2 PE=1 SV=3	ENO2	11	-0.24	-0.39958	-0.0879456	10.147	-3.39	0.0051	0.15	-2.16
Q99426	TBCB_HUMAN	Tubulin-folding cofactor B OS=Homo sapiens GN=TBCB PE=1 SV=2	TBCB	10	-0.22	-0.360598	-0.0792725	10.9368	-3.39	0.0051	0.15	-2.17
Q6ICL3	TNG2_HUMAN	Transport and Golgi organization protein 2 homolog OS=Homo sapiens GN=TANGO2 PE=2 SV=1	TANGO2	3	-0.27	-0.444149	-0.0975897	7.34984	-3.39	0.0051	0.15	-2.17
Q5T6V5	CI064_HUMAN	UPF0553 protein C9orf64 OS=Homo sapiens GN=C9orf64 PE=1 SV=1	C9orf64	13	-0.22	-0.366708	-0.0803915	10.6809	-3.39	0.0051	0.15	-2.18
Q96EM0	T3HPD_HUMAN	Trans-3-hydroxy-L-proline dehydratase OS=Homo sapiens GN=L3HYPDH PE=1 SV=2	L3HYPDH	2	-0.21	-0.346026	-0.0757411	8.83875	-3.39	0.0051	0.15	-2.18
P34741	SDC2_HUMAN	Syndecan-2 OS=Homo sapiens GN=SDC2 PE=1 SV=2	SDC2	4	0.24	0.0867781	0.398393	9.04583	3.38	0.0052	0.15	-2.19
P07311	ACYP1_HUMAN	Acylphosphatase-1 OS=Homo sapiens GN=ACYP1 PE=1 SV=2	ACYP1	4	-0.33	-0.535411	-0.117154	9.14609	-3.41	0.0054	0.15	-2.19
Q8TDQ7	GNPI2_HUMAN	Glucosamine-6-phosphate isomerase 2 OS=Homo sapiens GN=GNPDA2 PE=1 SV=1	GNPDA2	3	-0.23	-0.372688	-0.0810645	8.63518	-3.38	0.0052	0.15	-2.2
P51570	GALK1_HUMAN	Galactokinase OS=Homo sapiens GN=GALK1 PE=1 SV=1	GALK1	13	-0.26	-0.430647	-0.0935432	10.7459	-3.37	0.0053	0.15	-2.2
Q15696	U2AFM_HUMAN	U2 small nuclear ribonucleoprotein auxiliary factor 35 kDa subunit-related protein 2 OS=Homo sapiens GN=ZRSR2 PE=1 SV=2	ZRSR2	2	0.28	0.0984242	0.454196	6.80006	3.37	0.0053	0.15	-2.21
P55039	DRG2_HUMAN	Developmentally-regulated GTP-binding protein 2 OS=Homo sapiens GN=DRG2 PE=1 SV=1	DRG2	11	-0.22	-0.366445	-0.0791339	10.4816	-3.36	0.0053	0.15	-2.22
Q8N8N7	PTGR2_HUMAN	Prostaglandin reductase 2 OS=Homo sapiens GN=PTGR2 PE=1 SV=1	PTGR2	7	-0.28	-0.453721	-0.0979652	9.21717	-3.36	0.0053	0.15	-2.22
P54136	SYRC_HUMAN	Arginine--tRNA ligase, cytoplasmic OS=Homo sapiens GN=RARS PE=1 SV=2	RARS	35	-0.17	-0.285211	-0.0614725	13.0922	-3.36	0.0054	0.15	-2.22
Q9NR50	EI2BG_HUMAN	Translation initiation factor eIF-2B subunit gamma OS=Homo sapiens GN=EIF2B3 PE=1 SV=1	EIF2B3	17	-0.18	-0.302182	-0.0650963	10.8439	-3.36	0.0054	0.15	-2.22
P17813	EGLN_HUMAN	Endoglin OS=Homo sapiens GN=ENG PE=1 SV=2	ENG	13	0.18	0.0641176	0.297738	10.5594	3.36	0.0054	0.15	-2.22
Q9NR19	ACSA_HUMAN	Acetyl-coenzyme A synthetase, cytoplasmic OS=Homo sapiens GN=ACSS2 PE=1 SV=1	ACSS2	5	-0.3	-0.500183	-0.107752	8.60897	-3.36	0.0054	0.15	-2.23
P29466	CASP1_HUMAN	Caspase-1 OS=Homo sapiens GN=CASP1 PE=1 SV=1	CASP1	11	-0.22	-0.363477	-0.0782462	10.3714	-3.36	0.0054	0.15	-2.23
Q14789	GOGB1_HUMAN	Golgin subfamily B member 1 OS=Homo sapiens GN=GOLGB1 PE=1 SV=2	GOLGB1	114	0.22	0.079327	0.36976	13.8105	3.35	0.0054	0.15	-2.24
Q13395	TARB1_HUMAN	Probable methyltransferase TARBP1 OS=Homo sapiens GN=TARBP1 PE=1 SV=1	TARBP1	8	-0.26	-0.429708	-0.0921013	9.18355	-3.35	0.0055	0.15	-2.24
Q6IBS0	TWF2_HUMAN	Twinfilin-2 OS=Homo sapiens GN=TWF2 PE=1 SV=2	TWF2	13	-0.23	-0.376432	-0.0805742	11.4024	-3.35	0.0055	0.15	-2.24
O75054	IGSF3_HUMAN	Immunoglobulin superfamily member 3 OS=Homo sapiens GN=IGSF3 PE=2 SV=3	IGSF3	10	0.21	0.0730003	0.343171	9.48416	3.34	0.0056	0.15	-2.26
Q9BZC7	ABCA2_HUMAN	ATP-binding cassette sub-family A member 2 OS=Homo sapiens GN=ABCA2 PE=1 SV=3	ABCA2	5	1	0.409853	1.58478	8.60121	4.25	0.0066	0.16	-1.95
P55160	NCKPL_HUMAN	Nck-associated protein 1-like OS=Homo sapiens GN=NCKAP1L PE=1 SV=3	NCKAP1L	1	1.75	0.723318	2.78044	7.34785	4.5	0.0079	0.16	-2
O43502	RA51C_HUMAN	DNA repair protein RAD51 homolog 3 OS=Homo sapiens GN=RAD51C PE=1 SV=1	RAD51C	4	0.71	0.271833	1.13916	7.97713	3.81	0.006	0.16	-2.07
Q9NV35	NUD15_HUMAN	Probable 8-oxo-dGTP diphosphatase NUDT15 OS=Homo sapiens GN=NUDT15 PE=1 SV=1	NUDT15	3	-0.25	-0.413613	-0.087774	8.59845	-3.34	0.0056	0.16	-2.26
P14550	AK1A1_HUMAN	Alcohol dehydrogenase [NADP(+)] OS=Homo sapiens GN=AKR1A1 PE=1 SV=3	AKR1A1	11	-0.33	-0.551515	-0.117882	10.9171	-3.41	0.0061	0.16	-2.27
P37802	TAGL2_HUMAN	Transgelin-2 OS=Homo sapiens GN=TAGLN2 PE=1 SV=3	TAGLN2	13	-0.24	-0.389028	-0.08225	12.967	-3.33	0.0057	0.16	-2.27
Q9H6R6	ZDHC6_HUMAN	Palmitoyltransferase ZDHHC6 OS=Homo sapiens GN=ZDHHC6 PE=1 SV=1	ZDHHC6	4	0.23	0.0793807	0.375524	7.88091	3.33	0.0057	0.16	-2.28
Q12841	FSTL1_HUMAN	Follistatin-related protein 1 OS=Homo sapiens GN=FSTL1 PE=1 SV=1	FSTL1	4	0.33	0.114624	0.540812	8.39304	3.35	0.0058	0.16	-2.28
P07737	PROF1_HUMAN	Profilin-1 OS=Homo sapiens GN=PFN1 PE=1 SV=2	PFN1	12	-0.2	-0.337156	-0.0711791	13.6608	-3.33	0.0057	0.16	-2.28
Q7Z7E8	UB2Q1_HUMAN	Ubiquitin-conjugating enzyme E2 Q1 OS=Homo sapiens GN=UBE2Q1 PE=1 SV=1	UBE2Q1	12	-0.22	-0.365912	-0.077011	10.6432	-3.33	0.0057	0.16	-2.29
Q13404	UB2V1_HUMAN	Ubiquitin-conjugating enzyme E2 variant 1 OS=Homo sapiens GN=UBE2V1 PE=1 SV=2	UBE2V1	4	-0.22	-0.370114	-0.077885	9.28077	-3.33	0.0058	0.16	-2.29
P35813	PPM1A_HUMAN	Protein phosphatase 1A OS=Homo sapiens GN=PPM1A PE=1 SV=1	PPM1A	10	-0.21	-0.344505	-0.0724339	10.4345	-3.32	0.0058	0.16	-2.29
Q15819	UB2V2_HUMAN	Ubiquitin-conjugating enzyme E2 variant 2 OS=Homo sapiens GN=UBE2V2 PE=1 SV=4	UBE2V2	3	-0.24	-0.402061	-0.0843686	8.34928	-3.32	0.0058	0.16	-2.29
Q9BRK5	CAB45_HUMAN	45 kDa calcium-binding protein OS=Homo sapiens GN=SDF4 PE=1 SV=1	SDF4	15	0.21	0.0715568	0.343233	11.5769	3.31	0.0059	0.16	-2.31
Q9P273	TEN3_HUMAN	Teneurin-3 OS=Homo sapiens GN=TENM3 PE=2 SV=3	TENM3	21	0.22	0.0743603	0.358359	9.89489	3.31	0.006	0.16	-2.32
Q6NXE6	ARMC6_HUMAN	Armadillo repeat-containing protein 6 OS=Homo sapiens GN=ARMC6 PE=1 SV=2	ARMC6	9	-0.2	-0.334394	-0.0693785	10.5365	-3.31	0.006	0.16	-2.32
Q9P2J5	SYLC_HUMAN	Leucine--tRNA ligase, cytoplasmic OS=Homo sapiens GN=LARS PE=1 SV=2	LARS	53	-0.18	-0.292866	-0.0607559	13.4574	-3.31	0.006	0.16	-2.32
P49589	SYCC_HUMAN	Cysteine--tRNA ligase, cytoplasmic OS=Homo sapiens GN=CARS PE=1 SV=3	CARS	29	-0.19	-0.320214	-0.0662739	12.4696	-3.3	0.006	0.16	-2.33
Q9H204	MED28_HUMAN	Mediator of RNA polymerase II transcription subunit 28 OS=Homo sapiens GN=MED28 PE=1 SV=1	MED28	5	0.2	0.0679671	0.328433	9.4625	3.3	0.006	0.16	-2.33
Q15785	TOM34_HUMAN	Mitochondrial import receptor subunit TOM34 OS=Homo sapiens GN=TOMM34 PE=1 SV=2	TOMM34	18	-0.2	-0.335143	-0.0693129	11.6549	-3.3	0.006	0.16	-2.33
Q5TGY1	TMCO4_HUMAN	Transmembrane and coiled-coil domain-containing protein 4 OS=Homo sapiens GN=TMCO4 PE=2 SV=1	TMCO4	6	-0.21	-0.349979	-0.0723362	8.29529	-3.3	0.006	0.16	-2.33
P0C1Z6	TFPT_HUMAN	TCF3 fusion partner OS=Homo sapiens GN=TFPT PE=1 SV=1	TFPT	3	0.25	0.0870391	0.421183	6.7771	3.3	0.006	0.16	-2.33
P30711	GSTT1_HUMAN	Glutathione S-transferase theta-1 OS=Homo sapiens GN=GSTT1 PE=1 SV=4	GSTT1	3	-0.34	-0.571076	-0.1185	8.82741	-3.35	0.0064	0.16	-2.34
P68104	EF1A1_HUMAN	Elongation factor 1-alpha 1 OS=Homo sapiens GN=EEF1A1 PE=1 SV=1	EEF1A1	1	-0.19	-0.323049	-0.0666051	10.8957	-3.3	0.0061	0.16	-2.34
Q9UJX2	CDC23_HUMAN	Cell division cycle protein 23 homolog OS=Homo sapiens GN=CDC23 PE=1 SV=3	CDC23	14	0.2	0.0676996	0.328651	10.7516	3.3	0.0061	0.16	-2.34
Q96S19	CP013_HUMAN	UPF0585 protein C16orf13 OS=Homo sapiens GN=C16orf13 PE=1 SV=2	C16orf13	3	-0.23	-0.385616	-0.0792819	7.65133	-3.29	0.0061	0.16	-2.35
P49840	GSK3A_HUMAN	Glycogen synthase kinase-3 alpha OS=Homo sapiens GN=GSK3A PE=1 SV=2	GSK3A	9	-0.2	-0.32829	-0.0674669	9.95074	-3.29	0.0061	0.16	-2.35
P42330	AK1C3_HUMAN	Aldo-keto reductase family 1 member C3 OS=Homo sapiens GN=AKR1C3 PE=1 SV=4	AKR1C3	6	-0.29	-0.481332	-0.0988701	8.83874	-3.29	0.0062	0.16	-2.35
Q01415	GALK2_HUMAN	N-acetylgalactosamine kinase OS=Homo sapiens GN=GALK2 PE=1 SV=1	GALK2	5	-0.31	-0.509626	-0.104431	8.08695	-3.29	0.0062	0.16	-2.36
Q6IPU0	CENPP_HUMAN	Centromere protein P OS=Homo sapiens GN=CENPP PE=1 SV=1	CENPP	2	0.28	0.0949275	0.463393	7.10271	3.29	0.0062	0.16	-2.36
Q9HCK1	ZDBF2_HUMAN	DBF4-type zinc finger-containing protein 2 OS=Homo sapiens GN=ZDBF2 PE=1 SV=3	ZDBF2	1	0.46	0.155543	0.760601	4.82141	3.28	0.0062	0.16	-2.36
P84098	RL19_HUMAN	60S ribosomal protein L19 OS=Homo sapiens GN=RPL19 PE=1 SV=1	RPL19	9	-0.18	-0.296222	-0.0604878	11.4538	-3.28	0.0062	0.16	-2.37
P30740	ILEU_HUMAN	Leukocyte elastase inhibitor OS=Homo sapiens GN=SERPINB1 PE=1 SV=1	SERPINB1	18	-0.34	-0.564269	-0.116418	11.7766	-3.38	0.0068	0.16	-2.37
Q9HC44	GPBL1_HUMAN	Vasculin-like protein 1 OS=Homo sapiens GN=GPBP1L1 PE=1 SV=1	GPBP1L1	2	0.26	0.0865242	0.424472	6.99644	3.28	0.0063	0.16	-2.37
Q8NFC6	BD1L1_HUMAN	Biorientation of chromosomes in cell division protein 1-like 1 OS=Homo sapiens GN=BOD1L1 PE=1 SV=2	BOD1L1	38	0.23	0.0789225	0.387725	11.756	3.28	0.0063	0.16	-2.37
O43598	DNPH1_HUMAN	2-deoxynucleoside 5-phosphate N-hydrolase 1 OS=Homo sapiens GN=DNPH1 PE=1 SV=1	DNPH1	4	-0.26	-0.433584	-0.0881089	9.24249	-3.28	0.0063	0.16	-2.38
Q96KB5	TOPK_HUMAN	Lymphokine-activated killer T-cell-originated protein kinase OS=Homo sapiens GN=PBK PE=1 SV=3	PBK	11	-0.21	-0.34895	-0.0708695	11.1006	-3.28	0.0063	0.16	-2.38
Q9BYI3	HYCCI_HUMAN	Hyccin OS=Homo sapiens GN=FAM126A PE=1 SV=2	FAM126A	2	0.22	0.0725712	0.358	7.60831	3.27	0.0064	0.16	-2.38
Q9NQ88	TIGAR_HUMAN	Fructose-2,6-bisphosphatase TIGAR OS=Homo sapiens GN=TIGAR PE=1 SV=1	TIGAR	6	-0.27	-0.450741	-0.0914056	9.96386	-3.28	0.0064	0.16	-2.39
P22102	PUR2_HUMAN	Trifunctional purine biosynthetic protein adenosine-3 OS=Homo sapiens GN=GART PE=1 SV=1	GART	45	-0.19	-0.319545	-0.0646832	13.1464	-3.27	0.0064	0.16	-2.39
P11766	ADHX_HUMAN	Alcohol dehydrogenase class-3 OS=Homo sapiens GN=ADH5 PE=1 SV=4	ADH5	12	-0.23	-0.388094	-0.0785376	11.7147	-3.27	0.0064	0.16	-2.39
Q9UHD1	CHRD1_HUMAN	Cysteine and histidine-rich domain-containing protein 1 OS=Homo sapiens GN=CHORDC1 PE=1 SV=2	CHORDC1	21	-0.22	-0.358807	-0.0724661	12.8571	-3.27	0.0064	0.16	-2.39
Q15126	PMVK_HUMAN	Phosphomevalonate kinase OS=Homo sapiens GN=PMVK PE=1 SV=3	PMVK	8	-0.23	-0.375872	-0.0758424	9.39985	-3.27	0.0064	0.16	-2.4
Q9BQI3	E2AK1_HUMAN	Eukaryotic translation initiation factor 2-alpha kinase 1 OS=Homo sapiens GN=EIF2AK1 PE=1 SV=2	EIF2AK1	5	0.28	0.0925474	0.459009	8.93868	3.27	0.0064	0.16	-2.4
P50443	S26A2_HUMAN	Sulfate transporter OS=Homo sapiens GN=SLC26A2 PE=1 SV=2	SLC26A2	2	0.23	0.0770234	0.382135	7.58567	3.26	0.0065	0.16	-2.4
P15848	ARSB_HUMAN	Arylsulfatase B OS=Homo sapiens GN=ARSB PE=1 SV=1	ARSB	6	0.2	0.0667518	0.331562	9.41275	3.26	0.0065	0.16	-2.4
P16220	CREB1_HUMAN	Cyclic AMP-responsive element-binding protein 1 OS=Homo sapiens GN=CREB1 PE=1 SV=2	CREB1	2	0.26	0.0883884	0.440008	7.07571	3.26	0.0065	0.16	-2.41
P51817	PRKX_HUMAN	cAMP-dependent protein kinase catalytic subunit PRKX OS=Homo sapiens GN=PRKX PE=1 SV=1	PRKX	1	0.37	0.123411	0.615078	5.08917	3.26	0.0065	0.16	-2.41
Q9UKL6	PPCT_HUMAN	Phosphatidylcholine transfer protein OS=Homo sapiens GN=PCTP PE=1 SV=1	PCTP	3	-0.23	-0.376355	-0.0754017	7.75412	-3.26	0.0066	0.16	-2.41
O43314	VIP2_HUMAN	Inositol hexakisphosphate and diphosphoinositol-pentakisphosphate kinase 2 OS=Homo sapiens GN=PPIP5K2 PE=1 SV=3	PPIP5K2	12	-0.19	-0.323169	-0.0647442	10.0365	-3.26	0.0066	0.16	-2.41
Q5VV41	ARHGG_HUMAN	Rho guanine nucleotide exchange factor 16 OS=Homo sapiens GN=ARHGEF16 PE=1 SV=1	ARHGEF16	14	-0.23	-0.384842	-0.077037	10.5881	-3.26	0.0066	0.16	-2.41
Q7Z6M4	MTEF4_HUMAN	Transcription termination factor 4, mitochondrial OS=Homo sapiens GN=MTERF4 PE=1 SV=3	MTERF4	3	0.24	0.0810791	0.40506	7.39974	3.26	0.0066	0.16	-2.41
Q9NTK5	OLA1_HUMAN	Obg-like ATPase 1 OS=Homo sapiens GN=OLA1 PE=1 SV=2	OLA1	26	-0.18	-0.306757	-0.0613495	12.6075	-3.25	0.0066	0.16	-2.42
Q66PJ3	AR6P4_HUMAN	ADP-ribosylation factor-like protein 6-interacting protein 4 OS=Homo sapiens GN=ARL6IP4 PE=1 SV=2	ARL6IP4	2	0.24	0.081579	0.408142	8.41544	3.25	0.0066	0.16	-2.42
P06858	LIPL_HUMAN	Lipoprotein lipase OS=Homo sapiens GN=LPL PE=1 SV=1	LPL	5	0.21	0.0711666	0.357546	8.14762	3.25	0.0067	0.16	-2.43
Q8NBI2	CYAC3_HUMAN	Cytochrome b ascorbate-dependent protein 3 OS=Homo sapiens GN=CYB561A3 PE=1 SV=1	CYB561A3	1	0.38	0.124504	0.626908	5.79151	3.24	0.0067	0.16	-2.43
Q9H8G2	CAAP1_HUMAN	Caspase activity and apoptosis inhibitor 1 OS=Homo sapiens GN=CAAP1 PE=1 SV=2	CAAP1	7	0.23	0.0768319	0.387125	9.4313	3.24	0.0067	0.16	-2.44
Q9H3Z4	DNJC5_HUMAN	DnaJ homolog subfamily C member 5 OS=Homo sapiens GN=DNAJC5 PE=1 SV=1	DNAJC5	6	0.18	0.0604316	0.304608	9.62103	3.24	0.0067	0.16	-2.44
O15550	KDM6A_HUMAN	Lysine-specific demethylase 6A OS=Homo sapiens GN=KDM6A PE=1 SV=2	KDM6A	3	0.27	0.0893003	0.452603	6.29018	3.24	0.0068	0.16	-2.45
Q14166	TTL12_HUMAN	Tubulin--tyrosine ligase-like protein 12 OS=Homo sapiens GN=TTLL12 PE=1 SV=2	TTLL12	24	-0.2	-0.34098	-0.067253	11.8154	-3.24	0.0068	0.16	-2.45
Q9Y2B0	CNPY2_HUMAN	Protein canopy homolog 2 OS=Homo sapiens GN=CNPY2 PE=1 SV=1	CNPY2	11	0.22	0.0734793	0.37327	11.8638	3.23	0.0069	0.16	-2.46
Q9NQC3	RTN4_HUMAN	Reticulon-4 OS=Homo sapiens GN=RTN4 PE=1 SV=2	RTN4	30	0.17	0.056137	0.285948	12.9155	3.23	0.0069	0.16	-2.46
Q8TCZ2	C99L2_HUMAN	CD99 antigen-like protein 2 OS=Homo sapiens GN=CD99L2 PE=1 SV=1	CD99L2	4	0.28	0.0923843	0.470806	8.58194	3.23	0.0069	0.16	-2.46
O75663	TIPRL_HUMAN	TIP41-like protein OS=Homo sapiens GN=TIPRL PE=1 SV=2	TIPRL	12	-0.21	-0.350409	-0.0687478	11.7108	-3.23	0.0069	0.16	-2.46
O75503	CLN5_HUMAN	Ceroid-lipofuscinosis neuronal protein 5 OS=Homo sapiens GN=CLN5 PE=1 SV=2	CLN5	4	0.23	0.075783	0.387039	8.45728	3.23	0.0069	0.16	-2.47
P46926	GNPI1_HUMAN	Glucosamine-6-phosphate isomerase 1 OS=Homo sapiens GN=GNPDA1 PE=1 SV=1	GNPDA1	10	-0.21	-0.350665	-0.0686502	10.9873	-3.23	0.0069	0.16	-2.47
Q14232	EI2BA_HUMAN	Translation initiation factor eIF-2B subunit alpha OS=Homo sapiens GN=EIF2B1 PE=1 SV=1	EIF2B1	12	-0.18	-0.30422	-0.0593973	11.4896	-3.22	0.007	0.16	-2.47
Q3LXA3	TKFC_HUMAN	Triokinase/FMN cyclase OS=Homo sapiens GN=TKFC PE=1 SV=2	TKFC	16	-0.22	-0.367818	-0.071507	11.2127	-3.22	0.0071	0.16	-2.48
P06702	S10A9_HUMAN	Protein S100-A9 OS=Homo sapiens GN=S100A9 PE=1 SV=1	S100A9	1	0.75	0.244777	1.26064	2.02589	3.22	0.0071	0.16	-2.49
Q9NY26	S39A1_HUMAN	Zinc transporter ZIP1 OS=Homo sapiens GN=SLC39A1 PE=1 SV=1	SLC39A1	2	0.35	0.112879	0.579098	8.41384	3.26	0.0074	0.16	-2.49
P26639	SYTC_HUMAN	Threonine--tRNA ligase, cytoplasmic OS=Homo sapiens GN=TARS PE=1 SV=3	TARS	32	-0.19	-0.312025	-0.0605267	13.2654	-3.21	0.0071	0.16	-2.49
Q8N6U8	GP161_HUMAN	G-protein coupled receptor 161 OS=Homo sapiens GN=GPR161 PE=2 SV=1	GPR161	1	0.36	0.118436	0.6111	5.6155	3.21	0.0071	0.16	-2.49
P15336	ATF2_HUMAN	Cyclic AMP-dependent transcription factor ATF-2 OS=Homo sapiens GN=ATF2 PE=1 SV=4	ATF2	8	0.33	0.108076	0.558376	8.92332	3.25	0.0076	0.16	-2.51
Q9GZV4	IF5A2_HUMAN	Eukaryotic translation initiation factor 5A-2 OS=Homo sapiens GN=EIF5A2 PE=1 SV=3	EIF5A2	1	-0.28	-0.474585	-0.0912276	7.54937	-3.2	0.0073	0.16	-2.51
Q9UQ84	EXO1_HUMAN	Exonuclease 1 OS=Homo sapiens GN=EXO1 PE=1 SV=2	EXO1	4	0.26	0.0823469	0.428536	7.5418	3.2	0.0073	0.16	-2.51
P15509	CSF2R_HUMAN	Granulocyte-macrophage colony-stimulating factor receptor subunit alpha OS=Homo sapiens GN=CSF2RA PE=1 SV=1	CSF2RA	3	0.26	0.0844077	0.439662	8.01714	3.2	0.0073	0.16	-2.51
P30414	NKTR_HUMAN	NK-tumor recognition protein OS=Homo sapiens GN=NKTR PE=1 SV=2	NKTR	12	0.2	0.0629754	0.32824	10.422	3.2	0.0073	0.16	-2.52
P49441	INPP_HUMAN	Inositol polyphosphate 1-phosphatase OS=Homo sapiens GN=INPP1 PE=1 SV=1	INPP1	5	-0.26	-0.440933	-0.0844562	9.65844	-3.2	0.0073	0.16	-2.52
Q9P0P8	CF203_HUMAN	Uncharacterized protein C6orf203 OS=Homo sapiens GN=C6orf203 PE=1 SV=1	C6orf203	2	0.23	0.074466	0.38893	7.86389	3.2	0.0073	0.16	-2.52
P68371	TBB4B_HUMAN	Tubulin beta-4B chain OS=Homo sapiens GN=TUBB4B PE=1 SV=1	TUBB4B	1	-0.23	-0.383982	-0.0734603	8.62436	-3.2	0.0074	0.16	-2.52
Q92542	NICA_HUMAN	Nicastrin OS=Homo sapiens GN=NCSTN PE=1 SV=2	NCSTN	12	0.2	0.0648198	0.339981	10.7207	3.19	0.0074	0.16	-2.53
P30520	PURA2_HUMAN	Adenylosuccinate synthetase isozyme 2 OS=Homo sapiens GN=ADSS PE=1 SV=3	ADSS	14	-0.19	-0.322737	-0.0614574	11.1325	-3.19	0.0074	0.16	-2.53
Q01581	HMCS1_HUMAN	Hydroxymethylglutaryl-CoA synthase, cytoplasmic OS=Homo sapiens GN=HMGCS1 PE=1 SV=2	HMGCS1	18	-0.27	-0.454935	-0.0866289	11.2929	-3.21	0.0077	0.16	-2.54
P48506	GSH1_HUMAN	Glutamate--cysteine ligase catalytic subunit OS=Homo sapiens GN=GCLC PE=1 SV=2	GCLC	16	-0.2	-0.331977	-0.0630399	11.1378	-3.19	0.0075	0.16	-2.54
Q9NZ53	PDXL2_HUMAN	Podocalyxin-like protein 2 OS=Homo sapiens GN=PODXL2 PE=1 SV=1	PODXL2	4	0.2	0.0635941	0.335111	7.90104	3.19	0.0075	0.16	-2.54
O75832	PSD10_HUMAN	26S proteasome non-ATPase regulatory subunit 10 OS=Homo sapiens GN=PSMD10 PE=1 SV=1	PSMD10	5	-0.24	-0.395911	-0.0751162	9.69301	-3.19	0.0075	0.16	-2.54
Q13867	BLMH_HUMAN	Bleomycin hydrolase OS=Homo sapiens GN=BLMH PE=1 SV=1	BLMH	15	-0.2	-0.331475	-0.0628587	11.7807	-3.18	0.0075	0.16	-2.54
P51608	MECP2_HUMAN	Methyl-CpG-binding protein 2 OS=Homo sapiens GN=MECP2 PE=1 SV=1	MECP2	14	0.19	0.0618177	0.326569	11.2674	3.18	0.0075	0.16	-2.55
O95865	DDAH2_HUMAN	N(G),N(G)-dimethylarginine dimethylaminohydrolase 2 OS=Homo sapiens GN=DDAH2 PE=1 SV=1	DDAH2	6	-0.26	-0.432036	-0.081768	9.15677	-3.18	0.0075	0.16	-2.55
Q8WVJ2	NUDC2_HUMAN	NudC domain-containing protein 2 OS=Homo sapiens GN=NUDCD2 PE=1 SV=1	NUDCD2	5	-0.24	-0.401405	-0.0759448	9.2426	-3.18	0.0075	0.16	-2.55
P84157	MXRA7_HUMAN	Matrix-remodeling-associated protein 7 OS=Homo sapiens GN=MXRA7 PE=1 SV=1	MXRA7	3	0.24	0.0765888	0.405089	7.67969	3.18	0.0076	0.16	-2.55
Q9Y237	PIN4_HUMAN	Peptidyl-prolyl cis-trans isomerase NIMA-interacting 4 OS=Homo sapiens GN=PIN4 PE=1 SV=1	PIN4	6	-0.25	-0.413765	-0.0782176	10.3602	-3.18	0.0076	0.16	-2.55
Q75N03	HAKAI_HUMAN	E3 ubiquitin-protein ligase Hakai OS=Homo sapiens GN=CBLL1 PE=1 SV=1	CBLL1	4	0.21	0.0666785	0.353101	9.63391	3.18	0.0076	0.16	-2.55
Q13177	PAK2_HUMAN	Serine/threonine-protein kinase PAK 2 OS=Homo sapiens GN=PAK2 PE=1 SV=3	PAK2	15	-0.19	-0.320398	-0.0602501	11.9333	-3.17	0.0077	0.16	-2.56
Q86YR5	GPSM1_HUMAN	G-protein-signaling modulator 1 OS=Homo sapiens GN=GPSM1 PE=1 SV=2	GPSM1	1	-0.57	-0.964531	-0.181869	5.57814	-3.22	0.0081	0.16	-2.57
O15438	MRP3_HUMAN	Canalicular multispecific organic anion transporter 2 OS=Homo sapiens GN=ABCC3 PE=1 SV=3	ABCC3	1	0.67	0.212734	1.13511	2.72557	3.17	0.0077	0.16	-2.57
P07384	CAN1_HUMAN	Calpain-1 catalytic subunit OS=Homo sapiens GN=CAPN1 PE=1 SV=1	CAPN1	23	-0.18	-0.310633	-0.0582051	11.6127	-3.17	0.0077	0.16	-2.57
P20073	ANXA7_HUMAN	Annexin A7 OS=Homo sapiens GN=ANXA7 PE=1 SV=3	ANXA7	12	-0.19	-0.320511	-0.0598314	10.8518	-3.17	0.0078	0.16	-2.58
A6NDG6	PGP_HUMAN	Glycerol-3-phosphate phosphatase OS=Homo sapiens GN=PGP PE=1 SV=1	PGP	16	-0.22	-0.363882	-0.0678577	11.2605	-3.16	0.0078	0.16	-2.58
Q9NVG8	TBC13_HUMAN	TBC1 domain family member 13 OS=Homo sapiens GN=TBC1D13 PE=1 SV=3	TBC1D13	10	-0.2	-0.334665	-0.0623074	9.98296	-3.16	0.0078	0.16	-2.58
P06733	ENOA_HUMAN	Alpha-enolase OS=Homo sapiens GN=ENO1 PE=1 SV=2	ENO1	24	-0.22	-0.370516	-0.0688662	15.4392	-3.16	0.0079	0.16	-2.59
O95084	PRS23_HUMAN	Serine protease 23 OS=Homo sapiens GN=PRSS23 PE=1 SV=1	PRSS23	10	0.2	0.0633085	0.34067	10.3615	3.16	0.0079	0.16	-2.59
P52735	VAV2_HUMAN	Guanine nucleotide exchange factor VAV2 OS=Homo sapiens GN=VAV2 PE=1 SV=2	VAV2	21	-0.19	-0.323615	-0.0601278	10.9667	-3.16	0.0079	0.16	-2.59
Q9BV57	MTND_HUMAN	1,2-dihydroxy-3-keto-5-methylthiopentene dioxygenase OS=Homo sapiens GN=ADI1 PE=1 SV=1	ADI1	9	-0.23	-0.39245	-0.07267	10.0156	-3.16	0.0079	0.16	-2.6
P06493	CDK1_HUMAN	Cyclin-dependent kinase 1 OS=Homo sapiens GN=CDK1 PE=1 SV=3	CDK1	14	-0.17	-0.293485	-0.0543405	12.3173	-3.16	0.0079	0.16	-2.6
Q9NX01	TXN4B_HUMAN	Thioredoxin-like protein 4B OS=Homo sapiens GN=TXNL4B PE=1 SV=1	TXNL4B	7	-0.19	-0.323669	-0.0597159	10.0204	-3.15	0.008	0.16	-2.6
P12277	KCRB_HUMAN	Creatine kinase B-type OS=Homo sapiens GN=CKB PE=1 SV=1	CKB	15	-0.23	-0.380545	-0.0699841	12.5859	-3.15	0.0081	0.16	-2.61
P04350	TBB4A_HUMAN	Tubulin beta-4A chain OS=Homo sapiens GN=TUBB4A PE=1 SV=2	TUBB4A	2	-0.24	-0.413096	-0.0759626	7.65545	-3.15	0.0081	0.16	-2.61
Q3KRA6	CB076_HUMAN	UPF0538 protein C2orf76 OS=Homo sapiens GN=C2orf76 PE=1 SV=3	C2orf76	2	-0.35	-0.588697	-0.108044	7.09227	-3.15	0.0082	0.16	-2.62
P08708	RS17_HUMAN	40S ribosomal protein S17 OS=Homo sapiens GN=RPS17 PE=1 SV=2	RPS17	8	-0.16	-0.277046	-0.0507499	12.2434	-3.14	0.0081	0.16	-2.62
Q96JJ7	TMX3_HUMAN	Protein disulfide-isomerase TMX3 OS=Homo sapiens GN=TMX3 PE=1 SV=2	TMX3	9	0.2	0.0604232	0.330033	9.69376	3.14	0.0081	0.16	-2.62
P49770	EI2BB_HUMAN	Translation initiation factor eIF-2B subunit beta OS=Homo sapiens GN=EIF2B2 PE=1 SV=3	EIF2B2	8	-0.2	-0.33611	-0.0614971	10.6653	-3.14	0.0082	0.16	-2.62
Q6ICB4	SESQ2_HUMAN	Sesquipedalian-2 OS=Homo sapiens GN=FAM109B PE=1 SV=1	FAM109B	2	0.93	0.316555	1.54692	6.00834	3.55	0.0086	0.17	-2.43
Q8N129	CNPY4_HUMAN	Protein canopy homolog 4 OS=Homo sapiens GN=CNPY4 PE=2 SV=1	CNPY4	5	0.26	0.0795037	0.435971	8.7336	3.14	0.0082	0.17	-2.63
Q6P1N9	TATD1_HUMAN	Putative deoxyribonuclease TATDN1 OS=Homo sapiens GN=TATDN1 PE=1 SV=2	TATDN1	13	-0.21	-0.347702	-0.0632324	10.7586	-3.13	0.0083	0.17	-2.63
Q96C23	GALM_HUMAN	Aldose 1-epimerase OS=Homo sapiens GN=GALM PE=1 SV=1	GALM	9	-0.25	-0.422247	-0.0765	9.66998	-3.13	0.0083	0.17	-2.64
O43175	SERA_HUMAN	D-3-phosphoglycerate dehydrogenase OS=Homo sapiens GN=PHGDH PE=1 SV=4	PHGDH	24	-0.29	-0.498735	-0.0903981	13.0712	-3.19	0.009	0.17	-2.65
Q53FT3	HIKES_HUMAN	Protein Hikeshi OS=Homo sapiens GN=C11orf73 PE=1 SV=2	C11orf73	4	-0.23	-0.389082	-0.0701763	8.07084	-3.12	0.0084	0.17	-2.65
P50135	HNMT_HUMAN	Histamine N-methyltransferase OS=Homo sapiens GN=HNMT PE=1 SV=1	HNMT	9	-0.27	-0.452703	-0.0817487	10.3512	-3.14	0.0086	0.17	-2.65
Q9H993	ARMT1_HUMAN	Protein-glutamate O-methyltransferase OS=Homo sapiens GN=ARMT1 PE=1 SV=1	ARMT1	9	-0.22	-0.372918	-0.0672297	10.6687	-3.12	0.0084	0.17	-2.65
Q96KP4	CNDP2_HUMAN	Cytosolic non-specific dipeptidase OS=Homo sapiens GN=CNDP2 PE=1 SV=2	CNDP2	19	-0.19	-0.328778	-0.0590918	11.5729	-3.12	0.0085	0.17	-2.66
Q96FV2	SCRN2_HUMAN	Secernin-2 OS=Homo sapiens GN=SCRN2 PE=1 SV=3	SCRN2	4	-0.32	-0.546799	-0.0982199	7.80925	-3.13	0.0086	0.17	-2.66
P16885	PLCG2_HUMAN	1-phosphatidylinositol 4,5-bisphosphate phosphodiesterase gamma-2 OS=Homo sapiens GN=PLCG2 PE=1 SV=4	PLCG2	2	-0.45	-0.76399	-0.137047	5.09099	-3.12	0.0085	0.17	-2.66
P52564	MP2K6_HUMAN	Dual specificity mitogen-activated protein kinase kinase 6 OS=Homo sapiens GN=MAP2K6 PE=1 SV=1	MAP2K6	8	-0.25	-0.418541	-0.0746514	10.1716	-3.11	0.0086	0.17	-2.68
P41252	SYIC_HUMAN	Isoleucine--tRNA ligase, cytoplasmic OS=Homo sapiens GN=IARS PE=1 SV=2	IARS	53	-0.18	-0.297418	-0.0530256	13.5035	-3.11	0.0086	0.17	-2.68
Q9BWN1	PRR14_HUMAN	Proline-rich protein 14 OS=Homo sapiens GN=PRR14 PE=1 SV=1	PRR14	5	0.21	0.0632663	0.355577	8.07212	3.11	0.0087	0.17	-2.68
Q9NWL6	ASND1_HUMAN	Asparagine synthetase domain-containing protein 1 OS=Homo sapiens GN=ASNSD1 PE=2 SV=2	ASNSD1	2	-0.27	-0.450303	-0.0800679	6.12585	-3.11	0.0087	0.17	-2.68
P09972	ALDOC_HUMAN	Fructose-bisphosphate aldolase C OS=Homo sapiens GN=ALDOC PE=1 SV=2	ALDOC	11	-0.28	-0.481742	-0.0858245	10.3691	-3.14	0.009	0.17	-2.68
Q8IYL3	CA174_HUMAN	UPF0688 protein C1orf174 OS=Homo sapiens GN=C1orf174 PE=1 SV=2	C1orf174	8	0.23	0.0690332	0.390218	10.1711	3.1	0.0088	0.17	-2.69
P63279	UBC9_HUMAN	SUMO-conjugating enzyme UBC9 OS=Homo sapiens GN=UBE2I PE=1 SV=1	UBE2I	7	-0.19	-0.318143	-0.0562638	11.2623	-3.1	0.0088	0.17	-2.69
P35270	SPRE_HUMAN	Sepiapterin reductase OS=Homo sapiens GN=SPR PE=1 SV=1	SPR	11	-0.18	-0.311628	-0.0550946	10.8718	-3.1	0.0088	0.17	-2.69
Q9NRG1	PRDC1_HUMAN	Phosphoribosyltransferase domain-containing protein 1 OS=Homo sapiens GN=PRTFDC1 PE=1 SV=1	PRTFDC1	4	-0.25	-0.43151	-0.0762834	9.05021	-3.1	0.0088	0.17	-2.69
Q03426	KIME_HUMAN	Mevalonate kinase OS=Homo sapiens GN=MVK PE=1 SV=1	MVK	6	-0.23	-0.389851	-0.0688644	8.79285	-3.1	0.0088	0.17	-2.69
P00338	LDHA_HUMAN	L-lactate dehydrogenase A chain OS=Homo sapiens GN=LDHA PE=1 SV=2	LDHA	21	-0.19	-0.322534	-0.0569709	13.9962	-3.1	0.0088	0.17	-2.7
P07814	SYEP_HUMAN	Bifunctional glutamate/proline--tRNA ligase OS=Homo sapiens GN=EPRS PE=1 SV=5	EPRS	71	-0.16	-0.268303	-0.0472625	14.2922	-3.1	0.0089	0.17	-2.7
O43852	CALU_HUMAN	Calumenin OS=Homo sapiens GN=CALU PE=1 SV=2	CALU	23	0.22	0.0669341	0.380518	13.1962	3.1	0.0089	0.17	-2.7
Q9Y2K1	ZBTB1_HUMAN	Zinc finger and BTB domain-containing protein 1 OS=Homo sapiens GN=ZBTB1 PE=1 SV=3	ZBTB1	6	0.22	0.0654204	0.372078	8.47573	3.1	0.0089	0.17	-2.7
Q06124	PTN11_HUMAN	Tyrosine-protein phosphatase non-receptor type 11 OS=Homo sapiens GN=PTPN11 PE=1 SV=2	PTPN11	25	-0.2	-0.342986	-0.0602329	11.9666	-3.09	0.0089	0.17	-2.71
O14628	ZN195_HUMAN	Zinc finger protein 195 OS=Homo sapiens GN=ZNF195 PE=1 SV=2	ZNF195	3	0.22	0.0669089	0.38128	7.37686	3.09	0.0089	0.17	-2.71
Q15262	PTPRK_HUMAN	Receptor-type tyrosine-protein phosphatase kappa OS=Homo sapiens GN=PTPRK PE=1 SV=2	PTPRK	12	0.22	0.0649664	0.370571	9.4484	3.09	0.0089	0.17	-2.71
Q9Y547	IFT25_HUMAN	Intraflagellar transport protein 25 homolog OS=Homo sapiens GN=HSPB11 PE=1 SV=1	HSPB11	3	-0.31	-0.524912	-0.0920954	8.24051	-3.11	0.0091	0.17	-2.71
Q08499	PDE4D_HUMAN	cAMP-specific 3,5-cyclic phosphodiesterase 4D OS=Homo sapiens GN=PDE4D PE=1 SV=2	PDE4D	8	-0.23	-0.398797	-0.0698744	9.72662	-3.09	0.009	0.17	-2.71
P47813	IF1AX_HUMAN	Eukaryotic translation initiation factor 1A, X-chromosomal OS=Homo sapiens GN=EIF1AX PE=1 SV=2	EIF1AX	1	-0.23	-0.395285	-0.0692402	8.18599	-3.09	0.009	0.17	-2.71
Q9BTW9	TBCD_HUMAN	Tubulin-specific chaperone D OS=Homo sapiens GN=TBCD PE=1 SV=2	TBCD	22	-0.18	-0.300136	-0.0525487	10.5349	-3.09	0.009	0.17	-2.71
Q9Y5J9	TIM8B_HUMAN	Mitochondrial import inner membrane translocase subunit Tim8 B OS=Homo sapiens GN=TIMM8B PE=1 SV=1	TIMM8B	4	0.21	0.0629821	0.360205	9.44316	3.09	0.009	0.17	-2.72
O94760	DDAH1_HUMAN	N(G),N(G)-dimethylarginine dimethylaminohydrolase 1 OS=Homo sapiens GN=DDAH1 PE=1 SV=3	DDAH1	9	-0.22	-0.377094	-0.0655841	10.2911	-3.08	0.0091	0.17	-2.73
P49189	AL9A1_HUMAN	4-trimethylaminobutyraldehyde dehydrogenase OS=Homo sapiens GN=ALDH9A1 PE=1 SV=3	ALDH9A1	19	-0.2	-0.33342	-0.0579632	11.6279	-3.08	0.0091	0.17	-2.73
P18084	ITB5_HUMAN	Integrin beta-5 OS=Homo sapiens GN=ITGB5 PE=1 SV=1	ITGB5	17	0.17	0.0518132	0.298109	10.8101	3.08	0.0091	0.17	-2.73
P48163	MAOX_HUMAN	NADP-dependent malic enzyme OS=Homo sapiens GN=ME1 PE=1 SV=1	ME1	17	-0.2	-0.338663	-0.0588346	11.6423	-3.08	0.0091	0.17	-2.73
Q8NCW5	NNRE_HUMAN	NAD(P)H-hydrate epimerase OS=Homo sapiens GN=NAXE PE=1 SV=2	NAXE	11	-0.19	-0.328075	-0.056926	11.3289	-3.08	0.0091	0.17	-2.73
P48723	HSP13_HUMAN	Heat shock 70 kDa protein 13 OS=Homo sapiens GN=HSPA13 PE=1 SV=1	HSPA13	11	0.17	0.0492071	0.28396	10.6698	3.08	0.0092	0.17	-2.73
Q15796	SMAD2_HUMAN	Mothers against decapentaplegic homolog 2 OS=Homo sapiens GN=SMAD2 PE=1 SV=1	SMAD2	3	-0.21	-0.364884	-0.0631849	8.77139	-3.08	0.0092	0.17	-2.73
O15067	PUR4_HUMAN	Phosphoribosylformylglycinamidine synthase OS=Homo sapiens GN=PFAS PE=1 SV=4	PFAS	42	-0.18	-0.31336	-0.0541698	12.4856	-3.08	0.0092	0.17	-2.74
Q9NR45	SIAS_HUMAN	Sialic acid synthase OS=Homo sapiens GN=NANS PE=1 SV=2	NANS	13	-0.21	-0.361214	-0.0624228	11.2884	-3.08	0.0092	0.17	-2.74
P38571	LICH_HUMAN	Lysosomal acid lipase/cholesteryl ester hydrolase OS=Homo sapiens GN=LIPA PE=1 SV=2	LIPA	1	0.39	0.115428	0.66861	5.98645	3.07	0.0092	0.17	-2.74
Q96K30	RITA1_HUMAN	RBPJ-interacting and tubulin-associated protein 1 OS=Homo sapiens GN=RITA1 PE=1 SV=1	RITA1	1	0.4	0.118266	0.68609	5.51726	3.07	0.0093	0.17	-2.74
Q96BW5	PTER_HUMAN	Phosphotriesterase-related protein OS=Homo sapiens GN=PTER PE=1 SV=1	PTER	4	-0.3	-0.516417	-0.0890819	8.4723	-3.09	0.0095	0.17	-2.74
Q9NRN7	ADPPT_HUMAN	L-aminoadipate-semialdehyde dehydrogenase-phosphopantetheinyl transferase OS=Homo sapiens GN=AASDHPPT PE=1 SV=2	AASDHPPT	12	-0.2	-0.346854	-0.0597656	10.749	-3.07	0.0093	0.17	-2.74
P07195	LDHB_HUMAN	L-lactate dehydrogenase B chain OS=Homo sapiens GN=LDHB PE=1 SV=2	LDHB	19	-0.21	-0.351817	-0.0605565	14.0291	-3.07	0.0093	0.17	-2.75
Q8N4Q1	MIA40_HUMAN	Mitochondrial intermembrane space import and assembly protein 40 OS=Homo sapiens GN=CHCHD4 PE=1 SV=1	CHCHD4	6	0.26	0.0761732	0.442435	9.7119	3.08	0.0094	0.17	-2.75
P13639	EF2_HUMAN	Elongation factor 2 OS=Homo sapiens GN=EEF2 PE=1 SV=4	EEF2	51	-0.2	-0.340896	-0.0586629	15.3678	-3.07	0.0093	0.17	-2.75
Q9BY32	ITPA_HUMAN	Inosine triphosphate pyrophosphatase OS=Homo sapiens GN=ITPA PE=1 SV=2	ITPA	7	-0.21	-0.363385	-0.0624353	10.5363	-3.07	0.0093	0.17	-2.75
Q9BQ24	ZFY21_HUMAN	Zinc finger FYVE domain-containing protein 21 OS=Homo sapiens GN=ZFYVE21 PE=1 SV=1	ZFYVE21	1	-0.28	-0.483061	-0.0829828	5.92534	-3.07	0.0093	0.17	-2.75
P08133	ANXA6_HUMAN	Annexin A6 OS=Homo sapiens GN=ANXA6 PE=1 SV=3	ANXA6	35	-0.22	-0.378238	-0.0647626	12.8241	-3.07	0.0094	0.17	-2.76
Q9H2H8	PPIL3_HUMAN	Peptidyl-prolyl cis-trans isomerase-like 3 OS=Homo sapiens GN=PPIL3 PE=1 SV=1	PPIL3	11	-0.23	-0.391495	-0.0668137	11.1573	-3.06	0.0095	0.17	-2.76
Q8TCN5	ZN507_HUMAN	Zinc finger protein 507 OS=Homo sapiens GN=ZNF507 PE=1 SV=2	ZNF507	4	0.23	0.0654964	0.384762	7.79455	3.06	0.0095	0.17	-2.77
P48507	GSH0_HUMAN	Glutamate--cysteine ligase regulatory subunit OS=Homo sapiens GN=GCLM PE=1 SV=1	GCLM	9	-0.22	-0.380429	-0.0647132	10.8522	-3.06	0.0095	0.17	-2.77
Q9Y4U1	MMAC_HUMAN	Methylmalonic aciduria and homocystinuria type C protein OS=Homo sapiens GN=MMACHC PE=1 SV=3	MMACHC	3	-0.23	-0.393798	-0.066744	8.16713	-3.06	0.0096	0.17	-2.78
P00491	PNPH_HUMAN	Purine nucleoside phosphorylase OS=Homo sapiens GN=PNP PE=1 SV=2	PNP	14	-0.2	-0.345302	-0.0584186	11.6816	-3.05	0.0096	0.17	-2.78
P30044	PRDX5_HUMAN	Peroxiredoxin-5, mitochondrial OS=Homo sapiens GN=PRDX5 PE=1 SV=4	PRDX5	10	-0.17	-0.295509	-0.0499447	12.3117	-3.05	0.0097	0.17	-2.78
Q9NQW7	XPP1_HUMAN	Xaa-Pro aminopeptidase 1 OS=Homo sapiens GN=XPNPEP1 PE=1 SV=3	XPNPEP1	21	-0.19	-0.32001	-0.0539439	11.916	-3.05	0.0097	0.17	-2.79
Q14353	GAMT_HUMAN	Guanidinoacetate N-methyltransferase OS=Homo sapiens GN=GAMT PE=1 SV=1	GAMT	4	-0.25	-0.433983	-0.0729999	8.3408	-3.05	0.0097	0.17	-2.79
Q6P4F2	ADXL_HUMAN	Adrenodoxin-like protein, mitochondrial OS=Homo sapiens GN=FDX1L PE=1 SV=1	FDX1L	4	0.24	0.0690959	0.411369	8.94457	3.05	0.0098	0.17	-2.79
P82663	RT25_HUMAN	28S ribosomal protein S25, mitochondrial OS=Homo sapiens GN=MRPS25 PE=1 SV=1	MRPS25	7	0.19	0.0537955	0.320474	9.77821	3.04	0.0098	0.17	-2.8
P09234	RU1C_HUMAN	U1 small nuclear ribonucleoprotein C OS=Homo sapiens GN=SNRPC PE=1 SV=1	SNRPC	3	0.18	0.0514514	0.306614	10.563	3.04	0.0098	0.17	-2.8
P46100	ATRX_HUMAN	Transcriptional regulator ATRX OS=Homo sapiens GN=ATRX PE=1 SV=5	ATRX	43	0.17	0.0499206	0.297508	12.13	3.04	0.0098	0.17	-2.8
Q14738	2A5D_HUMAN	Serine/threonine-protein phosphatase 2A 56 kDa regulatory subunit delta isoform OS=Homo sapiens GN=PPP2R5D PE=1 SV=1	PPP2R5D	12	-0.2	-0.350431	-0.0586705	10.495	-3.04	0.0098	0.17	-2.8
O95197	RTN3_HUMAN	Reticulon-3 OS=Homo sapiens GN=RTN3 PE=1 SV=2	RTN3	18	0.19	0.0537507	0.321768	10.6772	3.04	0.0099	0.17	-2.8
Q00169	PIPNA_HUMAN	Phosphatidylinositol transfer protein alpha isoform OS=Homo sapiens GN=PITPNA PE=1 SV=2	PITPNA	10	-0.22	-0.377882	-0.0629705	10.6334	-3.04	0.0099	0.17	-2.81
Q9UIC8	LCMT1_HUMAN	Leucine carboxyl methyltransferase 1 OS=Homo sapiens GN=LCMT1 PE=1 SV=2	LCMT1	8	-0.21	-0.355707	-0.0590152	10.0525	-3.03	0.01	0.17	-2.82
Q9UPS6	SET1B_HUMAN	Histone-lysine N-methyltransferase SETD1B OS=Homo sapiens GN=SETD1B PE=1 SV=3	SETD1B	3	0.24	0.069437	0.418804	6.72151	3.03	0.01	0.17	-2.82
O60678	ANM3_HUMAN	Protein arginine N-methyltransferase 3 OS=Homo sapiens GN=PRMT3 PE=1 SV=3	PRMT3	15	-0.17	-0.297864	-0.049222	11.433	-3.03	0.01	0.17	-2.82
Q86SX6	GLRX5_HUMAN	Glutaredoxin-related protein 5, mitochondrial OS=Homo sapiens GN=GLRX5 PE=1 SV=2	GLRX5	4	0.21	0.0600301	0.364632	9.5249	3.02	0.01	0.18	-2.83
P17812	PYRG1_HUMAN	CTP synthase 1 OS=Homo sapiens GN=CTPS1 PE=1 SV=2	CTPS1	22	-0.18	-0.30919	-0.050895	11.8192	-3.02	0.01	0.18	-2.83
P51843	NR0B1_HUMAN	Nuclear receptor subfamily 0 group B member 1 OS=Homo sapiens GN=NR0B1 PE=1 SV=2	NR0B1	1	0.52	0.145233	0.885011	5.91309	3.07	0.011	0.18	-2.84
Q9P2C4	TM181_HUMAN	Transmembrane protein 181 OS=Homo sapiens GN=TMEM181 PE=1 SV=2	TMEM181	5	0.18	0.0507733	0.309516	9.58556	3.02	0.01	0.18	-2.84
Q13907	IDI1_HUMAN	Isopentenyl-diphosphate Delta-isomerase 1 OS=Homo sapiens GN=IDI1 PE=1 SV=2	IDI1	6	-0.23	-0.399512	-0.0654607	9.70062	-3.02	0.01	0.18	-2.84
P62253	UB2G1_HUMAN	Ubiquitin-conjugating enzyme E2 G1 OS=Homo sapiens GN=UBE2G1 PE=1 SV=3	UBE2G1	5	-0.22	-0.371619	-0.0608075	9.40014	-3.02	0.01	0.18	-2.84
Q9UIF8	BAZ2B_HUMAN	Bromodomain adjacent to zinc finger domain protein 2B OS=Homo sapiens GN=BAZ2B PE=1 SV=3	BAZ2B	3	-0.27	-0.462573	-0.0756892	7.22106	-3.02	0.01	0.18	-2.84
Q49B96	COX19_HUMAN	Cytochrome c oxidase assembly protein COX19 OS=Homo sapiens GN=COX19 PE=1 SV=1	COX19	4	0.18	0.0492024	0.301555	9.60525	3.02	0.01	0.18	-2.85
P82094	TMF1_HUMAN	TATA element modulatory factor OS=Homo sapiens GN=TMF1 PE=1 SV=2	TMF1	17	0.2	0.0570556	0.350535	10.7538	3.01	0.01	0.18	-2.85
Q5BJF2	TMM97_HUMAN	Transmembrane protein 97 OS=Homo sapiens GN=TMEM97 PE=1 SV=1	TMEM97	2	0.28	0.077506	0.476582	8.97506	3.02	0.011	0.18	-2.85
O75140	DEPD5_HUMAN	DEP domain-containing protein 5 OS=Homo sapiens GN=DEPDC5 PE=1 SV=2	DEPDC5	3	0.25	0.0700749	0.431035	6.79755	3.01	0.01	0.18	-2.85
Q15274	NADC_HUMAN	Nicotinate-nucleotide pyrophosphorylase [carboxylating] OS=Homo sapiens GN=QPRT PE=1 SV=3	QPRT	8	-0.22	-0.38087	-0.0618585	10.7711	-3.01	0.01	0.18	-2.86
P13196	HEM1_HUMAN	5-aminolevulinate synthase, nonspecific, mitochondrial OS=Homo sapiens GN=ALAS1 PE=1 SV=2	ALAS1	5	0.18	0.0498645	0.307343	9.05737	3.01	0.01	0.18	-2.86
Q13214	SEM3B_HUMAN	Semaphorin-3B OS=Homo sapiens GN=SEMA3B PE=2 SV=1	SEMA3B	10	0.18	0.0504557	0.311782	8.45338	3.01	0.011	0.18	-2.86
Q14558	KPRA_HUMAN	Phosphoribosyl pyrophosphate synthase-associated protein 1 OS=Homo sapiens GN=PRPSAP1 PE=1 SV=2	PRPSAP1	12	-0.17	-0.299492	-0.0484401	10.2744	-3.01	0.011	0.18	-2.86
Q16658	FSCN1_HUMAN	Fascin OS=Homo sapiens GN=FSCN1 PE=1 SV=3	FSCN1	26	-0.18	-0.316998	-0.0511832	12.5923	-3.01	0.011	0.18	-2.87
Q15257	PTPA_HUMAN	Serine/threonine-protein phosphatase 2A activator OS=Homo sapiens GN=PPP2R4 PE=1 SV=3	PPP2R4	10	-0.2	-0.35026	-0.0564733	10.8216	-3	0.011	0.18	-2.87
Q86UK5	LBN_HUMAN	Limbin OS=Homo sapiens GN=EVC2 PE=1 SV=1	EVC2	1	-0.26	-0.440749	-0.0709549	7.10175	-3	0.011	0.18	-2.87
O94808	GFPT2_HUMAN	Glutamine--fructose-6-phosphate aminotransferase [isomerizing] 2 OS=Homo sapiens GN=GFPT2 PE=1 SV=3	GFPT2	12	-0.19	-0.319828	-0.0512127	10.6363	-3	0.011	0.18	-2.88
Q86V88	MGDP1_HUMAN	Magnesium-dependent phosphatase 1 OS=Homo sapiens GN=MDP1 PE=1 SV=1	MDP1	2	-0.23	-0.404445	-0.0647168	7.45877	-3	0.011	0.18	-2.88
P52815	RM12_HUMAN	39S ribosomal protein L12, mitochondrial OS=Homo sapiens GN=MRPL12 PE=1 SV=2	MRPL12	8	0.2	0.0550251	0.343991	11.8701	3	0.011	0.18	-2.88
O60245	PCDH7_HUMAN	Protocadherin-7 OS=Homo sapiens GN=PCDH7 PE=1 SV=2	PCDH7	24	0.2	0.0552068	0.345298	11.0989	3	0.011	0.18	-2.88
P07205	PGK2_HUMAN	Phosphoglycerate kinase 2 OS=Homo sapiens GN=PGK2 PE=1 SV=3	PGK2	2	-0.26	-0.45023	-0.0717433	7.11273	-2.99	0.011	0.18	-2.89
P55042	RAD_HUMAN	GTP-binding protein RAD OS=Homo sapiens GN=RRAD PE=1 SV=2	RRAD	3	-0.3	-0.510553	-0.0812526	8.71652	-3.01	0.011	0.18	-2.89
Q13503	MED21_HUMAN	Mediator of RNA polymerase II transcription subunit 21 OS=Homo sapiens GN=MED21 PE=1 SV=1	MED21	4	0.26	0.0699309	0.440737	8.4573	2.99	0.011	0.18	-2.9
Q2TAA2	IAH1_HUMAN	Isoamyl acetate-hydrolyzing esterase 1 homolog OS=Homo sapiens GN=IAH1 PE=1 SV=1	IAH1	7	-0.22	-0.384405	-0.0608869	10.2013	-2.99	0.011	0.18	-2.9
Q9NRV9	HEBP1_HUMAN	Heme-binding protein 1 OS=Homo sapiens GN=HEBP1 PE=1 SV=1	HEBP1	8	-0.17	-0.289133	-0.0457264	10.4123	-2.98	0.011	0.18	-2.9
Q99807	COQ7_HUMAN	5-demethoxyubiquinone hydroxylase, mitochondrial OS=Homo sapiens GN=COQ7 PE=1 SV=3	COQ7	2	0.21	0.0567064	0.358601	7.18229	2.98	0.011	0.18	-2.9
[truncated: 7,859 more rows]
